# Supplementary material for: Mutant Kras as a Biomarker Plays a Favorable Role in FL118-Induced Apoptosis, Reactive Oxygen Species (ROS) Production and Modulation of Survivin, Mcl-1 and XIAP in Human Bladder Cancer
Source: Cancers (Basel). 2020 Nov 18;12(11):3413. doi: 10.3390/cancers12113413 (PMC7698790; doi:10.3390/cancers12113413)
Supplement: Supplementary file 1 [file cancers-12-03413-s001.zip]

Archive with 4 entries (3 files):
- cancers-1002631 -suppl-final/
- cancers-1002631 -suppl-final/cancers-1002631 -suppl-final.docx
- cancers-1002631 -suppl-final/Table S1.xlsx
- cancers-1002631 -suppl-final/Table S2 Table S3  Table S4.xlsx
