# Supplementary material for: Mutant Kras as a Biomarker Plays a Favorable Role in FL118-Induced Apoptosis, Reactive Oxygen Species (ROS) Production and Modulation of Survivin, Mcl-1 and XIAP in Human Bladder Cancer
Source: Cancers (Basel). 2020 Nov 18;12(11):3413. doi: 10.3390/cancers12113413 (PMC7698790; doi:10.3390/cancers12113413)
Supplement: Supplementary file 1 [file cancers-12-03413-s001.zip › cancers-1002631 -suppl-final/Table S1.xlsx]

## Sheet: UM cell
	Entry	Status	Protein names	Gene names	Organism	PepNum	cr_ratio_UM_24	p value_UM_24	cr_ratio_UM_48	p value_UM_48
ATIF1_HUMAN	Q9UII2	reviewed	ATPase inhibitor, mitochondrial (ATP synthase F1 subunit epsilon) (Inhibitor of F(1)F(o)-ATPase) (IF(1)) (IF1)	ATP5IF1 ATPI ATPIF1	Homo sapiens (Human)	2	2.50023	0.0077317	1.76731	0.0265617									note:
CAV2_HUMAN	P51636	reviewed	Caveolin-2	CAV2	Homo sapiens (Human)	3	3.24048	0.00315878	2.26475	0.000238366									red: ratio>1.4
CB054_HUMAN	Q08AI8	reviewed	Uncharacterized protein C2orf54	C2orf54	Homo sapiens (Human)	1	17.5691	0.540428	1.42705	0.66223									green:ratio<0.7143
CCNE2_HUMAN	O96020	reviewed	G1/S-specific cyclin-E2	CCNE2	Homo sapiens (Human)	2	1.43806	0.329781	4.11752	0.0232834									yellow: p<0.05
CD70_HUMAN	P32970	reviewed	CD70 antigen (CD27 ligand) (CD27-L) (Tumor necrosis factor ligand superfamily member 7) (CD antigen CD70)	CD70 CD27L CD27LG TNFSF7	Homo sapiens (Human)	2	3.32748	0.0906011	4.41361	0.0263093
CEBPB_HUMAN	P17676	reviewed	CCAAT/enhancer-binding protein beta (C/EBP beta) (Liver activator protein) (LAP) (Liver-enriched inhibitory protein) (LIP) (Nuclear factor NF-IL6) (Transcription factor 5) (TCF-5)	CEBPB TCF5 PP9092	Homo sapiens (Human)	2	3.64089	6.7277e-05	1.75608	0.00123322
CENPA_HUMAN	P49450	reviewed	Histone H3-like centromeric protein A (Centromere autoantigen A) (Centromere protein A) (CENP-A)	CENPA	Homo sapiens (Human)	1	692.309	0.0472474	2.49974	0.00803425
CEP78_HUMAN	Q5JTW2	reviewed	Centrosomal protein of 78 kDa (Cep78)	CEP78 C9orf81	Homo sapiens (Human)	3	2.51903	0.00472123	6.50922	0.00723316
CHM1B_HUMAN	Q7LBR1	reviewed	Charged multivesicular body protein 1b (CHMP1.5) (Chromatin-modifying protein 1b) (CHMP1b) (Vacuolar protein sorting-associated protein 46-2) (Vps46-2) (hVps46-2)	CHMP1B C18orf2	Homo sapiens (Human)	2	8.82067	0.0392444	2.81269	0.00155721
CNNM4_HUMAN	Q6P4Q7	reviewed	Metal transporter CNNM4 (Ancient conserved domain-containing protein 4) (Cyclin-M4)	CNNM4 ACDP4 KIAA1592	Homo sapiens (Human)	3	1.4548	0.191427	3.38742	0.00140157
CS043_HUMAN	Q9BQ61	reviewed	Telomerase RNA component interacting RNase (EC 3.1.13.-) (Exoribonuclease TRIR)	TRIR C19orf43	Homo sapiens (Human)	3	2.96737	0.0733478	1.97041	0.00392686
ETV3_HUMAN	P41162	reviewed	ETS translocation variant 3 (ETS domain transcriptional repressor PE1) (PE-1) (Mitogenic Ets transcriptional suppressor)	ETV3 METS PE1	Homo sapiens (Human)	2	1.76972	0.330266	2.86748	0.0179475
F111B_HUMAN	Q6SJ93	reviewed	Protein FAM111B (Cancer-associated nucleoprotein)	FAM111B CANP	Homo sapiens (Human)	8	1.41226	0.0292482	2.91333	0.00964252
FETUA_HUMAN	P02765	reviewed	Alpha-2-HS-glycoprotein (Alpha-2-Z-globulin) (Ba-alpha-2-glycoprotein) (Fetuin-A) [Cleaved into: Alpha-2-HS-glycoprotein chain A; Alpha-2-HS-glycoprotein chain B]	AHSG FETUA PRO2743	Homo sapiens (Human)	2	23.8843	0.0896482	173.146	0.00647596
GBP4_HUMAN	Q96PP9	reviewed	Guanylate-binding protein 4 (EC 3.6.5.-) (GTP-binding protein 4) (GBP-4) (Guanine nucleotide-binding protein 4)	GBP4	Homo sapiens (Human)	2	10.9604	0.017004	11.1335	9.62043e-05
IF4B_HUMAN	P23588	reviewed	Eukaryotic translation initiation factor 4B (eIF-4B)	EIF4B	Homo sapiens (Human)	17	3.41612	0.00473557	1.94878	0.000572529
ITB6_HUMAN	P18564	reviewed	Integrin beta-6	ITGB6	Homo sapiens (Human)	3	4.82895	0.0108821	3.1726	0.000134827
JUNB_HUMAN	P17275	reviewed	Transcription factor jun-B	JUNB	Homo sapiens (Human)	5	2.85612	0.00042013	1.46461	0.0067438
MEN1_HUMAN	O00255	reviewed	Menin	MEN1 SCG2	Homo sapiens (Human)	3	7.67846	9.75812e-05	1.60238	0.337287
MON1B_HUMAN	Q7L1V2	reviewed	Vacuolar fusion protein MON1 homolog B (HSV-1 stimulation-related gene 1 protein) (HSV-I stimulating-related protein)	MON1B HSRG1 KIAA0872 SAND2	Homo sapiens (Human)	3	1.64899	0.115362	1.84958	0.0645761
MT1F_HUMAN	P04733	reviewed	Metallothionein-1F (MT-1F) (Metallothionein-IF) (MT-IF)	MT1F PRO0376	Homo sapiens (Human)	1	2496.62	0.0325603	3.48699	0.0324873
ORC6_HUMAN	Q9Y5N6	reviewed	Origin recognition complex subunit 6	ORC6 ORC6L	Homo sapiens (Human)	2	4.58795	0.0397267	2.21437	0.110757
PGBM_HUMAN	P98160	reviewed	Basement membrane-specific heparan sulfate proteoglycan core protein (HSPG) (Perlecan) (PLC) [Cleaved into: Endorepellin; LG3 peptide]	HSPG2	Homo sapiens (Human)	9	1.91831	0.0356377	2.7118	0.0087703
PHLA2_HUMAN	Q53GA4	reviewed	Pleckstrin homology-like domain family A member 2 (Beckwith-Wiedemann syndrome chromosomal region 1 candidate gene C protein) (Imprinted in placenta and liver protein) (Tumor-suppressing STF cDNA 3 protein) (Tumor-suppressing subchromosomal transferable fragment candidate gene 3 protein) (p17-Beckwith-Wiedemann region 1 C) (p17-BWR1C)	PHLDA2 BWR1C HLDA2 IPL TSSC3	Homo sapiens (Human)	2	2.38408	0.00822153	2.60038	0.00229638
PMYT1_HUMAN	Q99640	reviewed	Membrane-associated tyrosine- and threonine-specific cdc2-inhibitory kinase (EC 2.7.11.1) (Myt1 kinase)	PKMYT1 MYT1	Homo sapiens (Human)	2	2.00442	0.0201085	7.43673	0.0233372
PRSS8_HUMAN	Q16651	reviewed	Prostasin (EC 3.4.21.-) (Channel-activating protease 1) (CAP1) (Serine protease 8) [Cleaved into: Prostasin light chain; Prostasin heavy chain]	PRSS8	Homo sapiens (Human)	1	2.09268	0.443042	36.6089	0.983519
SLBP_HUMAN	Q14493	reviewed	Histone RNA hairpin-binding protein (Histone stem-loop-binding protein)	SLBP HBP	Homo sapiens (Human)	2	3.90565	0.00461437	6.22143	0.00171428
TCF19_HUMAN	Q9Y242	reviewed	Transcription factor 19 (TCF-19) (Transcription factor SC1)	TCF19 SC1	Homo sapiens (Human)	2	1.47823	0.314388	2.19109	0.323389
TRAF1_HUMAN	Q13077	reviewed	TNF receptor-associated factor 1 (Epstein-Barr virus-induced protein 6)	TRAF1 EBI6	Homo sapiens (Human)	2	12.4277	0.00191466	5.53886	0.000521256
UNG_HUMAN	P13051	reviewed	Uracil-DNA glycosylase (UDG) (EC 3.2.2.27)	UNG DGU UNG1 UNG15	Homo sapiens (Human)	3	1.90287	0.0153102	6.11177	0.000593215
B3GN3_HUMAN	Q9Y2A9	reviewed	N-acetyllactosaminide beta-1,3-N-acetylglucosaminyltransferase 3 (EC 2.4.1.149) (Beta-1,3-galactosyl-O-glycosyl-glycoprotein beta-1,3-N-acetylglucosaminyltransferase) (EC 2.4.1.146) (Beta-1,3-galactosyltransferase 8) (Beta-1,3-GalTase 8) (Beta3Gal-T8) (Beta3GalT8) (b3Gal-T8) (Beta-3-Gx-T8) (Core 1 extending beta-1,3-N-acetylglucosaminyltransferase) (Core1-beta3GlcNAcT) (Transmembrane protein 3) (…	B3GNT3 B3GALT8 TMEM3 UNQ637/PRO1266	Homo sapiens (Human)	1	249.266	0.2632	9.77423	0.00930915
CLD1_HUMAN	O95832	reviewed	Claudin-1 (Senescence-associated epithelial membrane protein)	CLDN1 CLD1 SEMP1 UNQ481/PRO944	Homo sapiens (Human)	2	102.22	0.112348	1.70318	0.339981
DCA16_HUMAN	Q9NXF7	reviewed	DDB1- and CUL4-associated factor 16	DCAF16 C4orf30	Homo sapiens (Human)	2	3.10679	0.0385546	4.37433	0.000551241
FILA_HUMAN	P20930	reviewed	Filaggrin	FLG	Homo sapiens (Human)	1	5.80766	0.112694	164.135	0.292474
GPC1_HUMAN	P35052	reviewed	Glypican-1 [Cleaved into: Secreted glypican-1]	GPC1	Homo sapiens (Human)	1	71.3682	0.882062	3.80718	0.0206108
ITA1_HUMAN	P56199	reviewed	Integrin alpha-1 (CD49 antigen-like family member A) (Laminin and collagen receptor) (VLA-1) (CD antigen CD49a)	ITGA1	Homo sapiens (Human)	3	1.90533	0.281057	2.72189	0.182385
MAFF_HUMAN	Q9ULX9	reviewed	Transcription factor MafF (U-Maf) (V-maf musculoaponeurotic fibrosarcoma oncogene homolog F)	MAFF	Homo sapiens (Human)	1	7.32798	0.0358478	188.308	0.133104
MYBB_HUMAN	P10244	reviewed	Myb-related protein B (B-Myb) (Myb-like protein 2)	MYBL2 BMYB	Homo sapiens (Human)	2	3.27132	0.00613271	159.588	0.0117175
OAS1_HUMAN	P00973	reviewed	2'-5'-oligoadenylate synthase 1 ((2-5')oligo(A) synthase 1) (2-5A synthase 1) (EC 2.7.7.84) (E18/E16) (p46/p42 OAS)	OAS1 OIAS	Homo sapiens (Human)	2	85747	0.00664097	62.1218	0.000433873
RAD54_HUMAN	Q92698	reviewed	DNA repair and recombination protein RAD54-like (EC 3.6.4.-) (RAD54 homolog) (hHR54) (hRAD54)	RAD54L RAD54A	Homo sapiens (Human)	4	2.04406	0.0490456	2.09815	0.145754
SSX2_HUMAN	Q16385	reviewed	Protein SSX2 (Cancer/testis antigen 5.2) (CT5.2) (Synovial sarcoma, X breakpoint 2) (Tumor antigen HOM-MEL-40)	SSX2 SSX2A; SSX2B	Homo sapiens (Human)	2	1.89889	0.317182	2.42013	0.0880738
TM115_HUMAN	Q12893	reviewed	Transmembrane protein 115 (Placental protein 6) (Protein PL6)	TMEM115 PL6 LUCA11.2	Homo sapiens (Human)	2	3.11757	0.01107	2.58058	0.0834171
TSN13_HUMAN	O95857	reviewed	Tetraspanin-13 (Tspan-13) (Tetraspan NET-6) (Transmembrane 4 superfamily member 13)	TSPAN13 NET6 TM4SF13 UNQ260/PRO296	Homo sapiens (Human)	2	2.10852	0.0337713	2.01168	0.0622919
ADA15_HUMAN	Q13444	reviewed	Disintegrin and metalloproteinase domain-containing protein 15 (ADAM 15) (EC 3.4.24.-) (Metalloprotease RGD disintegrin protein) (Metalloproteinase-like, disintegrin-like, and cysteine-rich protein 15) (MDC-15) (Metargidin)	ADAM15 MDC15	Homo sapiens (Human)	3	1.43983	0.0913539	2.16708	4.91111e-06
APOH_HUMAN	P02749	reviewed	Beta-2-glycoprotein 1 (APC inhibitor) (Activated protein C-binding protein) (Anticardiolipin cofactor) (Apolipoprotein H) (Apo-H) (Beta-2-glycoprotein I) (B2GPI) (Beta(2)GPI)	APOH B2G1	Homo sapiens (Human)	2	53.9192	0.737809	952.923	0.010689
CAF1B_HUMAN	Q13112	reviewed	Chromatin assembly factor 1 subunit B (CAF-1 subunit B) (Chromatin assembly factor I p60 subunit) (CAF-I 60 kDa subunit) (CAF-I p60) (M-phase phosphoprotein 7)	CHAF1B CAF1A CAF1P60 MPHOSPH7 MPP7	Homo sapiens (Human)	4	1.45158	0.0575383	1.66874	0.00215511
CASC3_HUMAN	O15234	reviewed	Protein CASC3 (Cancer susceptibility candidate gene 3 protein) (Metastatic lymph node gene 51 protein) (MLN 51) (Protein barentsz) (Btz)	CASC3 MLN51	Homo sapiens (Human)	2	11.2541	0.0468708	6.51371	0.000896056
CDCA5_HUMAN	Q96FF9	reviewed	Sororin (Cell division cycle-associated protein 5) (p35)	CDCA5	Homo sapiens (Human)	3	3.14842	0.00280213	2.68357	1.66872e-05
COR2A_HUMAN	Q92828	reviewed	Coronin-2A (IR10) (WD repeat-containing protein 2)	CORO2A IR10 WDR2	Homo sapiens (Human)	1	1.831	0.49913	1.48924	0.469374
ELL_HUMAN	P55199	reviewed	RNA polymerase II elongation factor ELL (Eleven-nineteen lysine-rich leukemia protein)	ELL C19orf17	Homo sapiens (Human)	3	1.89151	0.0217289	1.45487	0.00717494
EPCAM_HUMAN	P16422	reviewed	Epithelial cell adhesion molecule (Ep-CAM) (Adenocarcinoma-associated antigen) (Cell surface glycoprotein Trop-1) (Epithelial cell surface antigen) (Epithelial glycoprotein) (EGP) (Epithelial glycoprotein 314) (EGP314) (hEGP314) (KS 1/4 antigen) (KSA) (Major gastrointestinal tumor-associated protein GA733-2) (Tumor-associated calcium signal transducer 1) (CD antigen CD326)	EPCAM GA733-2 M1S2 M4S1 MIC18 TACSTD1 TROP1	Homo sapiens (Human)	3	2.38384	0.0977796	1.47981	0.242926
FITM2_HUMAN	Q8N6M3	reviewed	Fat storage-inducing transmembrane protein 2 (Fat-inducing protein 2)	FITM2 C20orf142 FIT2	Homo sapiens (Human)	2	1.55531	0.104091	1.89395	0.000413713
FOSL1_HUMAN	P15407	reviewed	Fos-related antigen 1 (FRA-1)	FOSL1 FRA1	Homo sapiens (Human)	4	1.94282	0.0473267	1.52707	0.00136394
GPTC4_HUMAN	Q5T3I0	reviewed	G patch domain-containing protein 4	GPATCH4 GPATC4	Homo sapiens (Human)	2	2.20088	0.0193643	1.93982	0.00969088
GTSE1_HUMAN	Q9NYZ3	reviewed	G2 and S phase-expressed protein 1 (GTSE-1) (Protein B99 homolog)	GTSE1	Homo sapiens (Human)	2	1.60973	0.048653	1.69739	0.0168518
GWL_HUMAN	Q96GX5	reviewed	Serine/threonine-protein kinase greatwall (GW) (GWL) (hGWL) (EC 2.7.11.1) (Microtubule-associated serine/threonine-protein kinase-like) (MAST-L)	MASTL GW GWL THC2	Homo sapiens (Human)	6	6.08788	0.000704858	2.70707	0.02124
HMGA2_HUMAN	P52926	reviewed	High mobility group protein HMGI-C (High mobility group AT-hook protein 2)	HMGA2 HMGIC	Homo sapiens (Human)	1	187.073	0.403213	2.75066	0.317792
IFIT1_HUMAN	P09914	reviewed	Interferon-induced protein with tetratricopeptide repeats 1 (IFIT-1) (Interferon-induced 56 kDa protein) (IFI-56K) (P56)	IFIT1 G10P1 IFI56 IFNAI1 ISG56	Homo sapiens (Human)	10	11.339	0.0047111	22.956	2.91271e-09
IFIT3_HUMAN	O14879	reviewed	Interferon-induced protein with tetratricopeptide repeats 3 (IFIT-3) (CIG49) (ISG-60) (Interferon-induced 60 kDa protein) (IFI-60K) (Interferon-induced protein with tetratricopeptide repeats 4) (IFIT-4) (Retinoic acid-induced gene G protein) (P60) (RIG-G)	IFIT3 CIG-49 IFI60 IFIT4 ISG60	Homo sapiens (Human)	10	11.4474	0.00142399	19.4501	5.30061e-05
IRF9_HUMAN	Q00978	reviewed	Interferon regulatory factor 9 (IRF-9) (IFN-alpha-responsive transcription factor subunit) (ISGF3 p48 subunit) (Interferon-stimulated gene factor 3 gamma) (ISGF-3 gamma) (Transcriptional regulator ISGF3 subunit gamma)	IRF9 ISGF3G	Homo sapiens (Human)	4	10.0617	4.40125e-05	5.33298	0.00102612
ISG15_HUMAN	P05161	reviewed	Ubiquitin-like protein ISG15 (Interferon-induced 15 kDa protein) (Interferon-induced 17 kDa protein) (IP17) (Ubiquitin cross-reactive protein) (hUCRP)	ISG15 G1P2 UCRP	Homo sapiens (Human)	3	8.40466	0.00759405	16.6827	0.000614198
ITIH2_HUMAN	P19823	reviewed	Inter-alpha-trypsin inhibitor heavy chain H2 (ITI heavy chain H2) (ITI-HC2) (Inter-alpha-inhibitor heavy chain 2) (Inter-alpha-trypsin inhibitor complex component II) (Serum-derived hyaluronan-associated protein) (SHAP)	ITIH2 IGHEP2	Homo sapiens (Human)	1	1.65485	0.311606	16.7708	0.00557296
KITH_HUMAN	P04183	reviewed	Thymidine kinase, cytosolic (EC 2.7.1.21)	TK1	Homo sapiens (Human)	11	2.02728	0.000308614	3.11615	0.000318724
MAP7_HUMAN	Q14244	reviewed	Ensconsin (Epithelial microtubule-associated protein of 115 kDa) (E-MAP-115) (Microtubule-associated protein 7) (MAP-7)	MAP7	Homo sapiens (Human)	2	1.41985	0.888157	2.00652	0.0197905
MCL1_HUMAN	Q07820	reviewed	Induced myeloid leukemia cell differentiation protein Mcl-1 (Bcl-2-like protein 3) (Bcl2-L-3) (Bcl-2-related protein EAT/mcl1) (mcl1/EAT)	MCL1 BCL2L3	Homo sapiens (Human)	2	2.72218	0.0122289	1.4417	0.11279
NF2IP_HUMAN	Q8NCF5	reviewed	NFATC2-interacting protein (45 kDa NF-AT-interacting protein) (45 kDa NFAT-interacting protein) (Nuclear factor of activated T-cells, cytoplasmic 2-interacting protein)	NFATC2IP NIP45	Homo sapiens (Human)	8	1.63005	0.004604	1.86171	0.00483338
NFKB2_HUMAN	Q00653	reviewed	Nuclear factor NF-kappa-B p100 subunit (DNA-binding factor KBF2) (H2TF1) (Lymphocyte translocation chromosome 10 protein) (Nuclear factor of kappa light polypeptide gene enhancer in B-cells 2) (Oncogene Lyt-10) (Lyt10) [Cleaved into: Nuclear factor NF-kappa-B p52 subunit]	NFKB2 LYT10	Homo sapiens (Human)	16	2.68246	0.000131633	2.6791	3.1052e-07
OASL_HUMAN	Q15646	reviewed	2'-5'-oligoadenylate synthase-like protein (2'-5'-OAS-related protein) (2'-5'-OAS-RP) (59 kDa 2'-5'-oligoadenylate synthase-like protein) (Thyroid receptor-interacting protein 14) (TR-interacting protein 14) (TRIP-14) (p59 OASL) (p59OASL)	OASL TRIP14	Homo sapiens (Human)	5	43.2638	0.000701885	68.5513	0.000303737
OTUD5_HUMAN	Q96G74	reviewed	OTU domain-containing protein 5 (EC 3.4.19.12) (Deubiquitinating enzyme A) (DUBA)	OTUD5	Homo sapiens (Human)	2	2.51519	0.141022	3.15437	0.0125917
PD1L1_HUMAN	Q9NZQ7	reviewed	Programmed cell death 1 ligand 1 (PD-L1) (PDCD1 ligand 1) (Programmed death ligand 1) (B7 homolog 1) (B7-H1) (CD antigen CD274)	CD274 B7H1 PDCD1L1 PDCD1LG1 PDL1	Homo sapiens (Human)	2	8.95749	0.0298526	18.6352	0.0186221
RELB_HUMAN	Q01201	reviewed	Transcription factor RelB (I-Rel)	RELB	Homo sapiens (Human)	4	2.16907	0.00748966	1.90117	3.74288e-05
RIR2_HUMAN	P31350	reviewed	Ribonucleoside-diphosphate reductase subunit M2 (EC 1.17.4.1) (Ribonucleotide reductase small chain) (Ribonucleotide reductase small subunit)	RRM2 RR2	Homo sapiens (Human)	13	2.02244	0.000154667	2.77649	7.34834e-05
RO52_HUMAN	P19474	reviewed	E3 ubiquitin-protein ligase TRIM21 (EC 2.3.2.27) (52 kDa Ro protein) (52 kDa ribonucleoprotein autoantigen Ro/SS-A) (RING finger protein 81) (RING-type E3 ubiquitin transferase TRIM21) (Ro(SS-A)) (Sjoegren syndrome type A antigen) (SS-A) (Tripartite motif-containing protein 21)	TRIM21 RNF81 RO52 SSA1	Homo sapiens (Human)	6	4.14072	3.59762e-05	5.00936	0.000132474
S4A7_HUMAN	Q9Y6M7	reviewed	Sodium bicarbonate cotransporter 3 (Electroneutral Na/HCO(3) cotransporter) (Sodium bicarbonate cotransporter 2) (Sodium bicarbonate cotransporter 2b) (Bicarbonate transporter) (Solute carrier family 4 member 7)	SLC4A7 BT NBC2 NBC2B NBC3 NBCn1 SBC2 SLC4A6	Homo sapiens (Human)	7	2.11269	0.12791	1.88718	0.00655749
SESN2_HUMAN	P58004	reviewed	Sestrin-2 (EC 1.11.1.15) (Hypoxia-induced gene)	SESN2 Hi95 SEST2	Homo sapiens (Human)	2	2.65707	0.0110289	2.37284	0.00158786
SIGIR_HUMAN	Q6IA17	reviewed	Single Ig IL-1-related receptor (Single Ig IL-1R-related molecule) (Single immunoglobulin domain-containing IL1R-related protein) (Toll/interleukin-1 receptor 8) (TIR8)	SIGIRR UNQ301/PRO342	Homo sapiens (Human)	1	41.766	0.606721	133415	0.0522303
SPR1A_HUMAN	P35321	reviewed	Cornifin-A (19 kDa pancornulin) (SPRK) (Small proline-rich protein IA) (SPR-IA)	SPRR1A	Homo sapiens (Human)	2	2.09016	0.0628761	1.83404	0.11493
SQSTM_HUMAN	Q13501	reviewed	Sequestosome-1 (EBI3-associated protein of 60 kDa) (EBIAP) (p60) (Phosphotyrosine-independent ligand for the Lck SH2 domain of 62 kDa) (Ubiquitin-binding protein p62)	SQSTM1 ORCA OSIL	Homo sapiens (Human)	13	2.66314	3.49346e-05	4.14761	3.88198e-07
TCAL8_HUMAN	Q8IYN2	reviewed	Transcription elongation factor A protein-like 8 (TCEA-like protein 8) (Transcription elongation factor S-II protein-like 8)	TCEAL8	Homo sapiens (Human)	2	1.67274	0.310021	2.39928	0.0120627
TRAD1_HUMAN	O14545	reviewed	TRAF-type zinc finger domain-containing protein 1 (Protein FLN29)	TRAFD1 FLN29	Homo sapiens (Human)	4	3.84847	0.00296448	2.11575	0.0202482
TRI27_HUMAN	P14373	reviewed	Zinc finger protein RFP (EC 2.3.2.27) (RING finger protein 76) (RING-type E3 ubiquitin transferase TRIM27) (Ret finger protein) (Tripartite motif-containing protein 27)	TRIM27 RFP RNF76	Homo sapiens (Human)	5	1.54247	0.110071	2.56647	0.00109184
TSTD1_HUMAN	Q8NFU3	reviewed	Thiosulfate:glutathione sulfurtransferase (TST) (EC 2.8.1.-)	TSTD1 KAT	Homo sapiens (Human)	1	40.5219	0.774153	50.4859	0.54083
UBE2S_HUMAN	Q16763	reviewed	Ubiquitin-conjugating enzyme E2 S (EC 2.3.2.23) (E2 ubiquitin-conjugating enzyme S) (E2-EPF) (Ubiquitin carrier protein S) (Ubiquitin-conjugating enzyme E2-24 kDa) (Ubiquitin-conjugating enzyme E2-EPF5) (Ubiquitin-protein ligase S)	UBE2S E2EPF OK/SW-cl.73	Homo sapiens (Human)	6	1.57047	0.00266695	2.9236	0.000416674
WFDC2_HUMAN	Q14508	reviewed	WAP four-disulfide core domain protein 2 (Epididymal secretory protein E4) (Major epididymis-specific protein E4) (Putative protease inhibitor WAP5)	WFDC2 HE4 WAP5	Homo sapiens (Human)	1	3.93654	0.173421	167.752	0.107207
YRDC_HUMAN	Q86U90	reviewed	YrdC domain-containing protein, mitochondrial (Dopamine receptor-interacting protein 3) (Ischemia/reperfusion-inducible protein homolog) (hIRIP)	YRDC DRIP3 IRIP	Homo sapiens (Human)	3	3.01478	0.0404359	1.59415	0.0636012
ZWINT_HUMAN	O95229	reviewed	ZW10 interactor (ZW10-interacting protein 1) (Zwint-1)	ZWINT	Homo sapiens (Human)	1	1.88672	0.0693281	3.60149	0.0703618
JAGN1_HUMAN	Q8N5M9	reviewed	Protein jagunal homolog 1	JAGN1	Homo sapiens (Human)	2	4.33631	0.35313	1047.44	0.123205
MELPH_HUMAN	Q9BV36	reviewed	Melanophilin (Exophilin-3) (Slp homolog lacking C2 domains a) (SlaC2-a) (Synaptotagmin-like protein 2a)	MLPH SLAC2A	Homo sapiens (Human)	1	2.02866	0.4192	4210.05	0.119204
TNAP2_HUMAN	Q03169	reviewed	Tumor necrosis factor alpha-induced protein 2 (TNF alpha-induced protein 2) (Primary response gene B94 protein)	TNFAIP2	Homo sapiens (Human)	1	4.41148	0.227552	2.85331	0.155954
CP1A1_HUMAN	P04798	reviewed	Cytochrome P450 1A1 (EC 1.14.14.1) (CYPIA1) (Cytochrome P450 form 6) (Cytochrome P450-C) (Cytochrome P450-P1)	CYP1A1	Homo sapiens (Human)	4	1.78599	0.346102	2.19037	0.123075
ICAM1_HUMAN	P05362	reviewed	Intercellular adhesion molecule 1 (ICAM-1) (Major group rhinovirus receptor) (CD antigen CD54)	ICAM1	Homo sapiens (Human)	1	381.307	0.32615	240.313	0.324999
MEGF6_HUMAN	O75095	reviewed	Multiple epidermal growth factor-like domains protein 6 (Multiple EGF-like domains protein 6) (Epidermal growth factor-like protein 3) (EGF-like protein 3)	MEGF6 EGFL3 KIAA0815	Homo sapiens (Human)	2	2.01311	0.355103	1.71484	0.469352
SOX15_HUMAN	O60248	reviewed	Protein SOX-15 (Protein SOX-12) (Protein SOX-20)	SOX15 SOX12 SOX20 SOX26 SOX27	Homo sapiens (Human)	1	1.41584	0.751677	73.6378	0.468393
GLT14_HUMAN	Q96FL9	reviewed	Polypeptide N-acetylgalactosaminyltransferase 14 (EC 2.4.1.41) (Polypeptide GalNAc transferase 14) (GalNAc-T14) (pp-GaNTase 14) (Protein-UDP acetylgalactosaminyltransferase 14) (UDP-GalNAc:polypeptide N-acetylgalactosaminyltransferase 14)	GALNT14 UNQ2434/PRO4994	Homo sapiens (Human)	1	95.4213	0.501889	2.97762	0.0290721
GORS1_HUMAN	Q9BQQ3	reviewed	Golgi reassembly-stacking protein 1 (Golgi peripheral membrane protein p65) (Golgi phosphoprotein 5) (GOLPH5) (Golgi reassembly-stacking protein of 65 kDa) (GRASP65)	GORASP1 GOLPH5 GRASP65	Homo sapiens (Human)	2	1.74639	0.56837	2.65142	0.0443936
GUAD_HUMAN	Q9Y2T3	reviewed	Guanine deaminase (Guanase) (Guanine aminase) (EC 3.5.4.3) (Guanine aminohydrolase) (GAH) (p51-nedasin)	GDA KIAA1258	Homo sapiens (Human)	4	1.64303	0.317166	1.43832	0.424362
MAFK_HUMAN	O60675	reviewed	Transcription factor MafK (Erythroid transcription factor NF-E2 p18 subunit)	MAFK	Homo sapiens (Human)	2	2.32725	0.123803	3.48866	0.0777176
S20A2_HUMAN	Q08357	reviewed	Sodium-dependent phosphate transporter 2 (Gibbon ape leukemia virus receptor 2) (GLVR-2) (Phosphate transporter 2) (PiT-2) (Pit2) (hPit2) (Solute carrier family 20 member 2)	SLC20A2 GLVR2 PIT2	Homo sapiens (Human)	2	1.51019	0.286407	1.46584	0.303652
STAT2_HUMAN	P52630	reviewed	Signal transducer and activator of transcription 2 (p113)	STAT2	Homo sapiens (Human)	4	2.75715	0.0278975	2.24279	0.00146525
1B37_HUMAN	P18463	reviewed	HLA class I histocompatibility antigen, B-37 alpha chain (MHC class I antigen B*37)	HLA-B HLAB	Homo sapiens (Human)	6	3.80108	0.00446075	7.82652	0.000845637
ARF_HUMAN	Q8N726	reviewed	Tumor suppressor ARF (Alternative reading frame) (ARF) (Cyclin-dependent kinase inhibitor 2A) (p14ARF)	CDKN2A CDKN2 MLM	Homo sapiens (Human)	2	5.05928	0.123247	3.49587	0.0313049
ARMC5_HUMAN	Q96C12	reviewed	Armadillo repeat-containing protein 5	ARMC5	Homo sapiens (Human)	2	1.58397	0.0488383	2.37918	0.00897056
BEND3_HUMAN	Q5T5X7	reviewed	BEN domain-containing protein 3	BEND3 KIAA1553	Homo sapiens (Human)	3	1.46282	0.0466492	1.98491	0.0055233
DPH2_HUMAN	Q9BQC3	reviewed	2-(3-amino-3-carboxypropyl)histidine synthase subunit 2 (EC 2.5.1.108) (Diphthamide biosynthesis protein 2) (Diphtheria toxin resistance protein 2) (S-adenosyl-L-methionine:L-histidine 3-amino-3-carboxypropyltransferase 2)	DPH2 DPH2L2	Homo sapiens (Human)	3	1.45581	0.0151521	2.16829	0.000647629
DTBP1_HUMAN	Q96EV8	reviewed	Dysbindin (Biogenesis of lysosome-related organelles complex 1 subunit 8) (BLOC-1 subunit 8) (Dysbindin-1) (Dystrobrevin-binding protein 1) (Hermansky-Pudlak syndrome 7 protein) (HPS7 protein)	DTNBP1 BLOC1S8 My031	Homo sapiens (Human)	1	1732.47	0.129268	7.87212	0.021209
GALT6_HUMAN	Q8NCL4	reviewed	Polypeptide N-acetylgalactosaminyltransferase 6 (EC 2.4.1.41) (Polypeptide GalNAc transferase 6) (GalNAc-T6) (pp-GaNTase 6) (Protein-UDP acetylgalactosaminyltransferase 6) (UDP-GalNAc:polypeptide N-acetylgalactosaminyltransferase 6)	GALNT6	Homo sapiens (Human)	5	1.41113	0.251315	1.62302	0.0279486
GPAT4_HUMAN	Q86UL3	reviewed	Glycerol-3-phosphate acyltransferase 4 (EC 2.3.1.15) (1-acylglycerol-3-phosphate O-acyltransferase 6) (1-AGP acyltransferase 6) (1-AGPAT 6) (Acyl-CoA:glycerol-3-phosphate acyltransferase 4) (Lysophosphatidic acid acyltransferase zeta) (LPAAT-zeta) (Testis spermatogenesis apoptosis-related protein 7) (TSARG7)	GPAT4 AGPAT6 TSARG7 UNQ551/PRO1108	Homo sapiens (Human)	2	8.88147	0.0248685	8.44196	0.00525247
HDHD3_HUMAN	Q9BSH5	reviewed	Haloacid dehalogenase-like hydrolase domain-containing protein 3	HDHD3 C9orf158	Homo sapiens (Human)	2	1.84348	0.23065	1.75966	0.0583586
MALR1_HUMAN	Q5VYJ5	reviewed	MAM and LDL-receptor class A domain-containing protein 1	MALRD1 C10orf112 DIET1	Homo sapiens (Human)	3	1.48874	0.387184	2.39042	0.00204795
R3HD4_HUMAN	Q96D70	reviewed	R3H domain-containing protein 4	R3HDM4 C19orf22	Homo sapiens (Human)	1	2.94386	0.253898	3.11014	0.00612202
RB27A_HUMAN	P51159	reviewed	Ras-related protein Rab-27A (Rab-27) (GTP-binding protein Ram)	RAB27A RAB27	Homo sapiens (Human)	2	1.86648	0.0202353	1.57098	0.000423532
SMAG2_HUMAN	Q5PRF9	reviewed	Protein Smaug homolog 2 (Smaug 2) (hSmaug2) (Sterile alpha motif domain-containing protein 4B) (SAM domain-containing protein 4B)	SAMD4B SMAUG2	Homo sapiens (Human)	4	1.4584	0.363983	1.76251	0.0204417
TPC2L_HUMAN	Q9UL33	reviewed	Trafficking protein particle complex subunit 2-like protein	TRAPPC2L HSPC126	Homo sapiens (Human)	1	3.39501	0.46393	254.712	0.0682647
TYSD1_HUMAN	Q2T9J0	reviewed	Peroxisomal leader peptide-processing protease (EC 3.4.21.-) (Trypsin domain-containing protein 1) [Cleaved into: Peroxisomal leader peptide-processing protease, 15 kDa form; Peroxisomal leader peptide-processing protease, 45 kDa form]	TYSND1	Homo sapiens (Human)	2	2.48108	0.183184	4.21407	0.0195446
UB2L6_HUMAN	O14933	reviewed	Ubiquitin/ISG15-conjugating enzyme E2 L6 (EC 2.3.2.23) (E2 ubiquitin-conjugating enzyme L6) (Retinoic acid-induced gene B protein) (RIG-B) (UbcH8) (Ubiquitin carrier protein L6) (Ubiquitin-protein ligase L6)	UBE2L6 UBCH8	Homo sapiens (Human)	3	1.85362	0.000359462	3.09023	0.00111322
VTNC_HUMAN	P04004	reviewed	Vitronectin (VN) (S-protein) (Serum-spreading factor) (V75) [Cleaved into: Vitronectin V65 subunit; Vitronectin V10 subunit; Somatomedin-B]	VTN	Homo sapiens (Human)	3	1.95429	0.205477	433.082	0.00114423
HACD2_HUMAN	Q6Y1H2	reviewed	Very-long-chain (3R)-3-hydroxyacyl-CoA dehydratase 2 (EC 4.2.1.134) (3-hydroxyacyl-CoA dehydratase 2) (HACD2) (Protein-tyrosine phosphatase-like member B)	HACD2 PTPLB	Homo sapiens (Human)	2	1.64375	0.236569	3.93682	0.015784
HOIL1_HUMAN	Q9BYM8	reviewed	RanBP-type and C3HC4-type zinc finger-containing protein 1 (EC 2.3.2.31) (HBV-associated factor 4) (Heme-oxidized IRP2 ubiquitin ligase 1) (HOIL-1) (Hepatitis B virus X-associated protein 4) (RING finger protein 54) (RING-type E3 ubiquitin transferase HOIL-1) (Ubiquitin-conjugating enzyme 7-interacting protein 3)	RBCK1 C20orf18 RNF54 UBCE7IP3 XAP3 XAP4	Homo sapiens (Human)	3	4.84836	0.0650337	4.9285	0.00945342
LAMC2_HUMAN	Q13753	reviewed	Laminin subunit gamma-2 (Cell-scattering factor 140 kDa subunit) (CSF 140 kDa subunit) (Epiligrin subunit gamma) (Kalinin subunit gamma) (Kalinin/nicein/epiligrin 100 kDa subunit) (Ladsin 140 kDa subunit) (Laminin B2t chain) (Laminin-5 subunit gamma) (Large adhesive scatter factor 140 kDa subunit) (Nicein subunit gamma)	LAMC2 LAMB2T LAMNB2	Homo sapiens (Human)	12	1.95764	0.106905	1.76077	0.0110027
MCTP2_HUMAN	Q6DN12	reviewed	Multiple C2 and transmembrane domain-containing protein 2	MCTP2	Homo sapiens (Human)	1	84.779	0.109215	52.2251	0.557835
OAS2_HUMAN	P29728	reviewed	2'-5'-oligoadenylate synthase 2 ((2-5')oligo(A) synthase 2) (2-5A synthase 2) (EC 2.7.7.84) (p69 OAS / p71 OAS) (p69OAS / p71OAS)	OAS2	Homo sapiens (Human)	3	1.95336	0.00693294	4.54725	0.000130007
PKHM1_HUMAN	Q9Y4G2	reviewed	Pleckstrin homology domain-containing family M member 1 (PH domain-containing family M member 1) (162 kDa adapter protein) (AP162)	PLEKHM1 KIAA0356	Homo sapiens (Human)	2	1.46557	0.539252	1.57244	0.356395
S10A8_HUMAN	P05109	reviewed	Protein S100-A8 (Calgranulin-A) (Calprotectin L1L subunit) (Cystic fibrosis antigen) (CFAG) (Leukocyte L1 complex light chain) (Migration inhibitory factor-related protein 8) (MRP-8) (p8) (S100 calcium-binding protein A8) (Urinary stone protein band A)	S100A8 CAGA CFAG MRP8	Homo sapiens (Human)	3	1.62624	0.050185	3.49437	0.03128
TSK_HUMAN	Q8WUA8	reviewed	Tsukushin (Tsukushi) (E2-induced gene 4 protein) (Leucine-rich repeat-containing protein 54)	TSKU E2IG4 LRRC54 TSK UNQ850/PRO1788	Homo sapiens (Human)	2	1.77675	0.513615	3.02487	0.109514
1A02_HUMAN	P01892	reviewed	HLA class I histocompatibility antigen, A-2 alpha chain (MHC class I antigen A*2)	HLA-A HLAA	Homo sapiens (Human)	14	2.38774	0.00516355	4.7241	0.00146914
1A24_HUMAN	P05534	reviewed	HLA class I histocompatibility antigen, A-24 alpha chain (Aw-24) (HLA class I histocompatibility antigen, A-9 alpha chain) (MHC class I antigen A*24)	HLA-A HLAA	Homo sapiens (Human)	12	3.64128	0.00540951	6.98568	0.000800775
1A34_HUMAN	P30453	reviewed	HLA class I histocompatibility antigen, A-34 alpha chain (Aw-34) (HLA class I histocompatibility antigen, A-10 alpha chain) (MHC class I antigen A*34)	HLA-A HLAA	Homo sapiens (Human)	5	3.29918	0.00245058	7.09051	0.000250803
1C03_HUMAN	P04222	reviewed	HLA class I histocompatibility antigen, Cw-3 alpha chain (MHC class I antigen Cw*3)	HLA-C HLAC	Homo sapiens (Human)	6	4.02541	0.00356883	7.77631	0.00124814
1C07_HUMAN	P10321	reviewed	HLA class I histocompatibility antigen, Cw-7 alpha chain (MHC class I antigen Cw*7)	HLA-C HLAC	Homo sapiens (Human)	4	2.70737	0.00152026	5.04647	0.0011487
1C12_HUMAN	P30508	reviewed	HLA class I histocompatibility antigen, Cw-12 alpha chain (MHC class I antigen Cw*12)	HLA-C HLAC	Homo sapiens (Human)	8	3.68601	0.00254169	6.96848	0.00136144
1C18_HUMAN	Q29865	reviewed	HLA class I histocompatibility antigen, Cw-18 alpha chain (MHC class I antigen Cw*18)	HLA-C HLAC	Homo sapiens (Human)	7	3.42581	0.0022659	6.64502	0.00178209
ABHGA_HUMAN	O95870	reviewed	Protein ABHD16A (EC 3.-.-.-) (Alpha/beta hydrolase domain-containing protein 16A) (Abhydrolase domain-containing protein 16A) (HLA-B-associated transcript 5) (Protein G5)	ABHD16A BAT5 G5 NG26 PP199	Homo sapiens (Human)	6	1.5353	0.0841162	2.49892	0.000903936
ANXA9_HUMAN	O76027	reviewed	Annexin A9 (Annexin XXXI) (Annexin-31) (Annexin-9) (Pemphaxin)	ANXA9 ANX31	Homo sapiens (Human)	3	2.65397	0.00209755	5.36498	0.00175225
APOL2_HUMAN	Q9BQE5	reviewed	Apolipoprotein L2 (Apolipoprotein L-II) (ApoL-II)	APOL2	Homo sapiens (Human)	3	2.4044	0.0161859	2.61492	1.87984e-05
CENPB_HUMAN	P07199	reviewed	Major centromere autoantigen B (Centromere protein B) (CENP-B)	CENPB	Homo sapiens (Human)	6	1.42855	0.0270355	2.25469	3.4206e-07
CENPV_HUMAN	Q7Z7K6	reviewed	Centromere protein V (CENP-V) (Nuclear protein p30) (Proline-rich protein 6)	CENPV PRR6	Homo sapiens (Human)	3	1.56496	0.00575733	1.618	0.000705141
CISD3_HUMAN	P0C7P0	reviewed	CDGSH iron-sulfur domain-containing protein 3, mitochondrial (MitoNEET-related protein 2) (Miner2) (Mitochondrial inner NEET protein) (MiNT)	CISD3	Homo sapiens (Human)	2	3.58457	0.00912021	2.55626	0.0472514
CKLF6_HUMAN	Q9NX76	reviewed	CKLF-like MARVEL transmembrane domain-containing protein 6 (Chemokine-like factor superfamily member 6)	CMTM6 CKLFSF6	Homo sapiens (Human)	2	1.59053	0.0451376	1.60803	0.0143244
CMPK2_HUMAN	Q5EBM0	reviewed	UMP-CMP kinase 2, mitochondrial (EC 2.7.4.14) (Nucleoside-diphosphate kinase) (EC 2.7.4.6)	CMPK2	Homo sapiens (Human)	2	1.69606	0.00777614	2.61559	0.00151137
COMD2_HUMAN	Q86X83	reviewed	COMM domain-containing protein 2	COMMD2 HSPC042 My004	Homo sapiens (Human)	2	2.33701	0.177554	2.58841	0.0775213
CTU1_HUMAN	Q7Z7A3	reviewed	Cytoplasmic tRNA 2-thiolation protein 1 (EC 2.7.7.-) (ATP-binding domain-containing protein 3) (Cancer-associated gene protein) (Cytoplasmic tRNA adenylyltransferase 1)	CTU1 ATPBD3 NCS6	Homo sapiens (Human)	2	1.56287	0.00172659	1.64693	0.0312777
DDRGK_HUMAN	Q96HY6	reviewed	DDRGK domain-containing protein 1 (Dashurin) (UFM1-binding and PCI domain-containing protein 1)	DDRGK1 C20orf116 UFBP1	Homo sapiens (Human)	3	1.64569	0.0216833	1.48897	4.46557e-06
DDX20_HUMAN	Q9UHI6	reviewed	Probable ATP-dependent RNA helicase DDX20 (EC 3.6.4.13) (Component of gems 3) (DEAD box protein 20) (DEAD box protein DP 103) (Gemin-3)	DDX20 DP103 GEMIN3	Homo sapiens (Human)	13	1.71318	0.0177362	3.91775	0.0016008
DDX58_HUMAN	O95786	reviewed	Probable ATP-dependent RNA helicase DDX58 (EC 3.6.4.13) (DEAD box protein 58) (RIG-I-like receptor 1) (RLR-1) (Retinoic acid-inducible gene 1 protein) (RIG-1) (Retinoic acid-inducible gene I protein) (RIG-I)	DDX58	Homo sapiens (Human)	12	3.50632	0.000709904	4.58745	6.36081e-05
DHX34_HUMAN	Q14147	reviewed	Probable ATP-dependent RNA helicase DHX34 (EC 3.6.4.13) (DEAH box protein 34)	DHX34 DDX34 KIAA0134	Homo sapiens (Human)	4	1.44009	0.0316076	2.26436	0.000917521
DTX3L_HUMAN	Q8TDB6	reviewed	E3 ubiquitin-protein ligase DTX3L (EC 2.3.2.27) (B-lymphoma- and BAL-associated protein) (Protein deltex-3-like) (RING-type E3 ubiquitin transferase DTX3L) (Rhysin-2) (Rhysin2)	DTX3L BBAP	Homo sapiens (Human)	10	1.7932	0.0241443	1.71775	0.00241312
ENDD1_HUMAN	O94919	reviewed	Endonuclease domain-containing 1 protein (EC 3.1.30.-)	ENDOD1 KIAA0830	Homo sapiens (Human)	6	1.67711	0.00770422	2.14844	0.000195193
EPHB2_HUMAN	P29323	reviewed	Ephrin type-B receptor 2 (EC 2.7.10.1) (Developmentally-regulated Eph-related tyrosine kinase) (ELK-related tyrosine kinase) (EPH tyrosine kinase 3) (EPH-like kinase 5) (EK5) (hEK5) (Renal carcinoma antigen NY-REN-47) (Tyrosine-protein kinase TYRO5) (Tyrosine-protein kinase receptor EPH-3)	EPHB2 DRT EPHT3 EPTH3 ERK HEK5 TYRO5	Homo sapiens (Human)	4	1.44611	0.0638016	1.40241	0.0310325
FKBP7_HUMAN	Q9Y680	reviewed	Peptidyl-prolyl cis-trans isomerase FKBP7 (PPIase FKBP7) (EC 5.2.1.8) (23 kDa FK506-binding protein) (23 kDa FKBP) (FKBP-23) (FK506-binding protein 7) (FKBP-7) (Rotamase)	FKBP7 FKBP23 UNQ670/PRO1304	Homo sapiens (Human)	2	1.77112	0.0451783	1.82292	0.0111219
FMR1_HUMAN	Q06787	reviewed	Synaptic functional regulator FMR1 (Fragile X mental retardation protein 1) (FMRP) (Protein FMR-1)	FMR1	Homo sapiens (Human)	13	1.63636	0.00398007	1.46576	0.0157769
FREM2_HUMAN	Q5SZK8	reviewed	FRAS1-related extracellular matrix protein 2 (ECM3 homolog)	FREM2	Homo sapiens (Human)	3	1.62756	0.251555	2.66203	0.00282391
GBG10_HUMAN	P50151	reviewed	Guanine nucleotide-binding protein G(I)/G(S)/G(O) subunit gamma-10	GNG10 GNGT10	Homo sapiens (Human)	2	1.47149	0.0428437	1.4904	0.0136779
GBP1_HUMAN	P32455	reviewed	Guanylate-binding protein 1 (EC 3.6.5.-) (GTP-binding protein 1) (GBP-1) (HuGBP-1) (Guanine nucleotide-binding protein 1) (Interferon-induced guanylate-binding protein 1)	GBP1	Homo sapiens (Human)	8	3.07567	0.0205316	2.66119	0.000445397
GHC1_HUMAN	Q9H936	reviewed	Mitochondrial glutamate carrier 1 (GC-1) (Glutamate/H(+) symporter 1) (Solute carrier family 25 member 22)	SLC25A22 GC1	Homo sapiens (Human)	5	1.65263	0.00717175	3.33495	0.000803305
GHDC_HUMAN	Q8N2G8	reviewed	GH3 domain-containing protein	GHDC D11LGP1E LGP1	Homo sapiens (Human)	3	1.47095	0.484514	2.62716	0.0085273
GPR98_HUMAN	Q8WXG9	reviewed	G-protein coupled receptor 98 (Monogenic audiogenic seizure susceptibility protein 1 homolog) (Usher syndrome type-2C protein) (Very large G-protein coupled receptor 1)	GPR98 KIAA0686 KIAA1943 MASS1 VLGR1	Homo sapiens (Human)	1	1.41317	0.232435	1.67014	0.0115696
GSTCD_HUMAN	Q8NEC7	reviewed	Glutathione S-transferase C-terminal domain-containing protein	GSTCD	Homo sapiens (Human)	3	2.87478	0.0259919	1.67623	0.0603244
HELZ2_HUMAN	Q9BYK8	reviewed	Helicase with zinc finger domain 2 (ATP-dependent helicase PRIC285) (Helicase with zinc finger 2, transcriptional coactivator) (PPAR-alpha-interacting complex protein 285) (PPAR-gamma DNA-binding domain-interacting protein 1) (PDIP1) (PPAR-gamma DBD-interacting protein 1) (Peroxisomal proliferator-activated receptor A-interacting complex 285 kDa protein) (EC 3.6.4.-)	HELZ2 KIAA1769 PRIC285	Homo sapiens (Human)	31	2.7457	0.000184724	3.65826	2.25466e-06
HLAG_HUMAN	P17693	reviewed	HLA class I histocompatibility antigen, alpha chain G (HLA G antigen) (MHC class I antigen G)	HLA-G HLA-6.0 HLAG	Homo sapiens (Human)	4	4.24546	0.00692509	7.80318	0.00116393
HMGN1_HUMAN	P05114	reviewed	Non-histone chromosomal protein HMG-14 (High mobility group nucleosome-binding domain-containing protein 1)	HMGN1 HMG14	Homo sapiens (Human)	7	7.8021	0.0721458	2.57206	0.00733112
I2BP1_HUMAN	Q8IU81	reviewed	Interferon regulatory factor 2-binding protein 1 (IRF-2-binding protein 1) (IRF-2BP1) (Probable E3 ubiquitin-protein ligase IRF2BP1) (EC 2.3.2.27) (Probable RING-type E3 ubiquitin transferase IRF2BP1)	IRF2BP1	Homo sapiens (Human)	5	1.90796	0.000783321	1.8794	0.00242123
IF16_HUMAN	Q16666	reviewed	Gamma-interferon-inducible protein 16 (Ifi-16) (Interferon-inducible myeloid differentiation transcriptional activator)	IFI16 IFNGIP1	Homo sapiens (Human)	17	1.59757	0.0110694	2.35921	1.54961e-06
IFI44_HUMAN	Q8TCB0	reviewed	Interferon-induced protein 44 (p44) (Microtubule-associated protein 44)	IFI44 MTAP44	Homo sapiens (Human)	4	3.16186	0.000732173	3.81918	0.00214656
IFIH1_HUMAN	Q9BYX4	reviewed	Interferon-induced helicase C domain-containing protein 1 (EC 3.6.4.13) (Clinically amyopathic dermatomyositis autoantigen 140 kDa) (CADM-140 autoantigen) (Helicase with 2 CARD domains) (Helicard) (Interferon-induced with helicase C domain protein 1) (Melanoma differentiation-associated protein 5) (MDA-5) (Murabutide down-regulated protein) (RIG-I-like receptor 2) (RLR-2) (RNA helicase-DEAD box p…	IFIH1 MDA5 RH116	Homo sapiens (Human)	2	1.67505	0.00251952	2.03574	9.42163e-05
IFIT2_HUMAN	P09913	reviewed	Interferon-induced protein with tetratricopeptide repeats 2 (IFIT-2) (ISG-54 K) (Interferon-induced 54 kDa protein) (IFI-54K) (P54)	IFIT2 CIG-42 G10P2 IFI54 ISG54	Homo sapiens (Human)	7	4.00191	0.00701995	5.79255	1.04589e-07
IFIT5_HUMAN	Q13325	reviewed	Interferon-induced protein with tetratricopeptide repeats 5 (IFIT-5) (Interferon-induced 58 kDa protein) (Retinoic acid- and interferon-inducible 58 kDa protein) (P58)	IFIT5 ISG58 RI58	Homo sapiens (Human)	6	2.33582	0.000108272	3.08776	7.64845e-05
IFM3_HUMAN	Q01628	reviewed	Interferon-induced transmembrane protein 3 (Dispanin subfamily A member 2b) (DSPA2b) (Interferon-inducible protein 1-8U)	IFITM3	Homo sapiens (Human)	2	2.2892	0.027338	7.23534	0.00194851
IN35_HUMAN	P80217	reviewed	Interferon-induced 35 kDa protein (IFP 35) (Ifi-35)	IFI35 IFP35	Homo sapiens (Human)	4	2.03984	0.0017992	1.82497	0.00034254
ISG20_HUMAN	Q96AZ6	reviewed	Interferon-stimulated gene 20 kDa protein (EC 3.1.13.1) (Estrogen-regulated transcript 45 protein) (Promyelocytic leukemia nuclear body-associated protein ISG20)	ISG20 HEM45	Homo sapiens (Human)	2	2.99554	0.000768883	5.64525	1.20427e-05
KIF22_HUMAN	Q14807	reviewed	Kinesin-like protein KIF22 (Kinesin-like DNA-binding protein) (Kinesin-like protein 4)	KIF22 KID KNSL4	Homo sapiens (Human)	10	1.76316	0.00717347	1.8897	0.000446174
KIFC1_HUMAN	Q9BW19	reviewed	Kinesin-like protein KIFC1 (Kinesin-like protein 2) (Kinesin-related protein HSET)	KIFC1 HSET KNSL2	Homo sapiens (Human)	13	1.4336	0.0226837	1.70201	0.00255417
LG3BP_HUMAN	Q08380	reviewed	Galectin-3-binding protein (Basement membrane autoantigen p105) (Lectin galactoside-binding soluble 3-binding protein) (Mac-2-binding protein) (MAC2BP) (Mac-2 BP) (Tumor-associated antigen 90K)	LGALS3BP M2BP	Homo sapiens (Human)	9	1.63749	0.00263163	2.45615	6.16023e-05
MAZ_HUMAN	P56270	reviewed	Myc-associated zinc finger protein (MAZI) (Pur-1) (Purine-binding transcription factor) (Serum amyloid A-activating factor-1) (SAF-1) (Transcription factor Zif87) (ZF87) (Zinc finger protein 801)	MAZ ZNF801	Homo sapiens (Human)	5	1.63815	0.00177271	2.33152	6.18382e-06
MEPCE_HUMAN	Q7L2J0	reviewed	7SK snRNA methylphosphate capping enzyme (MePCE) (EC 2.1.1.-) (Bicoid-interacting protein 3 homolog) (Bin3 homolog)	MEPCE BCDIN3	Homo sapiens (Human)	10	1.64437	0.0331219	2.06042	0.000137406
MGST3_HUMAN	O14880	reviewed	Microsomal glutathione S-transferase 3 (Microsomal GST-3) (EC 2.5.1.18) (Microsomal GST-III)	MGST3	Homo sapiens (Human)	3	1.71574	0.13618	1.72768	0.0212227
MRP_HUMAN	P49006	reviewed	MARCKS-related protein (MARCKS-like protein 1) (Macrophage myristoylated alanine-rich C kinase substrate) (Mac-MARCKS) (MacMARCKS)	MARCKSL1 MLP MRP	Homo sapiens (Human)	3	2.85574	0.149253	2.15619	0.105101
MT1X_HUMAN	P80297	reviewed	Metallothionein-1X (MT-1X) (Metallothionein-IX) (MT-IX)	MT1X	Homo sapiens (Human)	4	8.66596	0.0421376	1.54975	0.00415491
MYD88_HUMAN	Q99836	reviewed	Myeloid differentiation primary response protein MyD88	MYD88	Homo sapiens (Human)	5	1.90036	0.0127599	2.20699	0.00341975
NCS1_HUMAN	P62166	reviewed	Neuronal calcium sensor 1 (NCS-1) (Frequenin homolog) (Frequenin-like protein) (Frequenin-like ubiquitous protein)	NCS1 FLUP FREQ	Homo sapiens (Human)	2	1.78262	0.0841076	1.49541	0.0831064
NECP1_HUMAN	Q8NC96	reviewed	Adaptin ear-binding coat-associated protein 1 (NECAP endocytosis-associated protein 1) (NECAP-1)	NECAP1	Homo sapiens (Human)	3	3.44415	0.0515966	4.16443	0.0109157
NMI_HUMAN	Q13287	reviewed	N-myc-interactor (Nmi) (N-myc and STAT interactor)	NMI	Homo sapiens (Human)	9	1.6252	0.0146205	1.63608	0.0010969
NT5D3_HUMAN	Q86UY8	reviewed	5'-nucleotidase domain-containing protein 3 (EC 3.1.3.-) (GRP94-neighboring nucleotidase)	NT5DC3 GNN TU12B1-TY	Homo sapiens (Human)	5	1.42158	0.238692	2.3536	0.00368479
NXT1_HUMAN	Q9UKK6	reviewed	NTF2-related export protein 1 (Protein p15)	NXT1	Homo sapiens (Human)	1	2.19752	0.213619	1.86352	0.0313782
OAS3_HUMAN	Q9Y6K5	reviewed	2'-5'-oligoadenylate synthase 3 ((2-5')oligo(A) synthase 3) (2-5A synthase 3) (EC 2.7.7.84) (p100 OAS) (p100OAS)	OAS3 P/OKcl.4	Homo sapiens (Human)	18	3.54346	0.000695009	4.96449	1.19751e-07
PAR10_HUMAN	Q53GL7	reviewed	Poly [ADP-ribose] polymerase 10 (PARP-10) (EC 2.4.2.30) (ADP-ribosyltransferase diphtheria toxin-like 10) (ARTD10)	PARP10	Homo sapiens (Human)	4	3.80935	0.0322577	5.08647	4.68557e-05
PAR12_HUMAN	Q9H0J9	reviewed	Poly [ADP-ribose] polymerase 12 (PARP-12) (EC 2.4.2.30) (ADP-ribosyltransferase diphtheria toxin-like 12) (ARTD12) (Zinc finger CCCH domain-containing protein 1)	PARP12 ZC3HDC1	Homo sapiens (Human)	3	1.59203	0.0254121	3.11275	0.00701095
PAR14_HUMAN	Q460N5	reviewed	Poly [ADP-ribose] polymerase 14 (PARP-14) (EC 2.4.2.30) (ADP-ribosyltransferase diphtheria toxin-like 8) (ARTD8) (B aggressive lymphoma protein 2)	PARP14 BAL2 KIAA1268	Homo sapiens (Human)	12	1.75815	0.00396653	1.95614	0.000112303
PARP9_HUMAN	Q8IXQ6	reviewed	Poly [ADP-ribose] polymerase 9 (PARP-9) (EC 2.4.2.30) (ADP-ribosyltransferase diphtheria toxin-like 9) (ARTD9) (B aggressive lymphoma protein)	PARP9 BAL BAL1	Homo sapiens (Human)	6	3.04471	0.0018619	4.21417	2.69536e-05
PASK_HUMAN	Q96RG2	reviewed	PAS domain-containing serine/threonine-protein kinase (PAS-kinase) (PASKIN) (hPASK) (EC 2.7.11.1)	PASK KIAA0135	Homo sapiens (Human)	3	3.02863	0.234855	2.78266	0.099136
PEX16_HUMAN	Q9Y5Y5	reviewed	Peroxisomal membrane protein PEX16 (Peroxin-16) (Peroxisomal biogenesis factor 16)	PEX16	Homo sapiens (Human)	3	1.61458	0.039675	3.67041	0.0045889
PLPL8_HUMAN	Q9NP80	reviewed	Calcium-independent phospholipase A2-gamma (EC 3.1.1.5) (Intracellular membrane-associated calcium-independent phospholipase A2 gamma) (iPLA2-gamma) (PNPLA-gamma) (Patatin-like phospholipase domain-containing protein 8) (iPLA2-2)	PNPLA8 IPLA22 IPLA2G BM-043	Homo sapiens (Human)	2	1.78365	0.164814	2.20458	0.00108604
PPIF_HUMAN	P30405	reviewed	Peptidyl-prolyl cis-trans isomerase F, mitochondrial (PPIase F) (EC 5.2.1.8) (Cyclophilin D) (CyP-D) (CypD) (Cyclophilin F) (Mitochondrial cyclophilin) (CyP-M) (Rotamase F)	PPIF CYP3	Homo sapiens (Human)	4	1.44924	0.0156363	1.87627	0.000394879
PPIG_HUMAN	Q13427	reviewed	Peptidyl-prolyl cis-trans isomerase G (PPIase G) (Peptidyl-prolyl isomerase G) (EC 5.2.1.8) (CASP10) (Clk-associating RS-cyclophilin) (CARS-Cyp) (CARS-cyclophilin) (SR-cyclophilin) (SR-cyp) (SRcyp) (Cyclophilin G) (Rotamase G)	PPIG	Homo sapiens (Human)	5	1.89574	0.0529077	1.96409	0.00026126
PR14L_HUMAN	Q5THK1	reviewed	Protein PRR14L (Proline rich 14-like protein)	PRR14L C22orf30	Homo sapiens (Human)	2	1.82931	0.00398393	2.02768	0.0001848
PSB9_HUMAN	P28065	reviewed	Proteasome subunit beta type-9 (EC 3.4.25.1) (Low molecular mass protein 2) (Macropain chain 7) (Multicatalytic endopeptidase complex chain 7) (Proteasome chain 7) (Proteasome subunit beta-1i) (Really interesting new gene 12 protein)	PSMB9 LMP2 PSMB6i RING12	Homo sapiens (Human)	1	2.02171	0.0639136	1.57359	0.00841208
RBM4_HUMAN	Q9BWF3	reviewed	RNA-binding protein 4 (Lark homolog) (hLark) (RNA-binding motif protein 4) (RNA-binding motif protein 4a)	RBM4 RBM4A	Homo sapiens (Human)	11	1.47627	0.0319802	1.64261	0.000324648
RBM4B_HUMAN	Q9BQ04	reviewed	RNA-binding protein 4B (RNA-binding motif protein 30) (RNA-binding motif protein 4B) (RNA-binding protein 30)	RBM4B RBM30	Homo sapiens (Human)	10	1.43186	0.0342405	1.65542	0.00136175
REXO4_HUMAN	Q9GZR2	reviewed	RNA exonuclease 4 (EC 3.1.-.-) (Exonuclease XPMC2) (Prevents mitotic catastrophe 2 protein homolog) (hPMC2)	REXO4 PMC2 XPMC2H	Homo sapiens (Human)	5	1.44737	0.124491	1.4183	0.0640121
S10A9_HUMAN	P06702	reviewed	Protein S100-A9 (Calgranulin-B) (Calprotectin L1H subunit) (Leukocyte L1 complex heavy chain) (Migration inhibitory factor-related protein 14) (MRP-14) (p14) (S100 calcium-binding protein A9)	S100A9 CAGB CFAG MRP14	Homo sapiens (Human)	4	1.5502	0.273297	1.73375	0.0459744
SAMD9_HUMAN	Q5K651	reviewed	Sterile alpha motif domain-containing protein 9 (SAM domain-containing protein 9)	SAMD9 C7orf5 DRIF1 KIAA2004 OEF1	Homo sapiens (Human)	21	2.7873	0.000169987	3.09284	4.82349e-05
SC61B_HUMAN	P60468	reviewed	Protein transport protein Sec61 subunit beta	SEC61B	Homo sapiens (Human)	2	1.42736	0.114415	1.67753	0.000612685
SMN_HUMAN	Q16637	reviewed	Survival motor neuron protein (Component of gems 1) (Gemin-1)	SMN1 SMN SMNT; SMN2 SMNC	Homo sapiens (Human)	5	1.59304	0.00497571	1.70046	0.000110639
SMTN_HUMAN	P53814	reviewed	Smoothelin	SMTN SMSMO	Homo sapiens (Human)	3	1.51133	0.0347849	1.43979	0.0757076
SODM_HUMAN	P04179	reviewed	Superoxide dismutase [Mn], mitochondrial (EC 1.15.1.1)	SOD2	Homo sapiens (Human)	7	1.53422	0.0122515	2.47037	0.00109258
SOX13_HUMAN	Q9UN79	reviewed	Transcription factor SOX-13 (Islet cell antigen 12) (SRY (Sex determining region Y)-box 13) (Type 1 diabetes autoantigen ICA12)	SOX13	Homo sapiens (Human)	2	1.65451	0.120969	2.07506	0.00332466
SPT4H_HUMAN	P63272	reviewed	Transcription elongation factor SPT4 (hSPT4) (DRB sensitivity-inducing factor 14 kDa subunit) (DSIF p14) (DRB sensitivity-inducing factor small subunit) (DSIF small subunit)	SUPT4H1 SPT4H SUPT4H	Homo sapiens (Human)	1	1.41837	0.239197	1.55189	0.0618552
SPT5H_HUMAN	O00267	reviewed	Transcription elongation factor SPT5 (hSPT5) (DRB sensitivity-inducing factor 160 kDa subunit) (DSIF p160) (DRB sensitivity-inducing factor large subunit) (DSIF large subunit) (Tat-cotransactivator 1 protein) (Tat-CT1 protein)	SUPT5H SPT5 SPT5H	Homo sapiens (Human)	19	1.40935	0.0260918	1.70631	0.00124326
STAT1_HUMAN	P42224	reviewed	Signal transducer and activator of transcription 1-alpha/beta (Transcription factor ISGF-3 components p91/p84)	STAT1	Homo sapiens (Human)	28	1.89043	0.000455414	2.70766	3.48272e-07
T10B_HUMAN	Q9Y5J6	reviewed	Mitochondrial import inner membrane translocase subunit Tim10 B (Fracture callus protein 1) (FxC1) (Mitochondrial import inner membrane translocase subunit Tim9 B) (TIMM10B) (Tim10b)	TIMM10B FXC1 TIM9B TIMM9B	Homo sapiens (Human)	2	1.46185	0.146053	2.04923	0.0156837
TAP1_HUMAN	Q03518	reviewed	Antigen peptide transporter 1 (APT1) (ATP-binding cassette sub-family B member 2) (Peptide supply factor 1) (Peptide transporter PSF1) (PSF-1) (Peptide transporter TAP1) (Peptide transporter involved in antigen processing 1) (Really interesting new gene 4 protein)	TAP1 ABCB2 PSF1 RING4 Y3	Homo sapiens (Human)	9	2.1107	0.0101653	3.18436	1.93177e-06
TAP2_HUMAN	Q03519	reviewed	Antigen peptide transporter 2 (APT2) (ATP-binding cassette sub-family B member 3) (Peptide supply factor 2) (Peptide transporter PSF2) (PSF-2) (Peptide transporter TAP2) (Peptide transporter involved in antigen processing 2) (Really interesting new gene 11 protein)	TAP2 ABCB3 PSF2 RING11 Y1	Homo sapiens (Human)	6	1.51644	0.00802331	2.15505	4.96268e-05
TF3B_HUMAN	Q92994	reviewed	Transcription factor IIIB 90 kDa subunit (TFIIIB90) (hTFIIIB90) (B-related factor 1) (BRF-1) (hBRF) (TAF3B2) (TATA box-binding protein-associated factor, RNA polymerase III, subunit 2)	BRF1 BRF GTF3B TAF3B2 TAF3C	Homo sapiens (Human)	4	1.40715	0.385004	1.88457	0.00552509
TGFB1_HUMAN	P01137	reviewed	Transforming growth factor beta-1 proprotein [Cleaved into: Latency-associated peptide (LAP); Transforming growth factor beta-1 (TGF-beta-1)]	TGFB1 TGFB	Homo sapiens (Human)	2	1.55951	0.0184104	1.61228	0.000907649
TM192_HUMAN	Q8IY95	reviewed	Transmembrane protein 192	TMEM192	Homo sapiens (Human)	2	1.44503	0.0880292	1.65924	0.0119263
TM201_HUMAN	Q5SNT2	reviewed	Transmembrane protein 201 (Spindle-associated membrane protein 1)	TMEM201 NET5 SAMP1	Homo sapiens (Human)	4	1.72729	0.00948956	3.70529	0.000118735
TM205_HUMAN	Q6UW68	reviewed	Transmembrane protein 205	TMEM205 UNQ501/PRO1018	Homo sapiens (Human)	2	1.5417	0.0854275	2.52184	3.14343e-05
TM41A_HUMAN	Q96HV5	reviewed	Transmembrane protein 41A	TMEM41A UNQ168/PRO194	Homo sapiens (Human)	2	4.34608	0.0512677	9.84913	0.0103637
TOE1_HUMAN	Q96GM8	reviewed	Target of EGR1 protein 1	TOE1	Homo sapiens (Human)	6	1.59802	0.0957534	2.15802	0.0131671
TOM5_HUMAN	Q8N4H5	reviewed	Mitochondrial import receptor subunit TOM5 homolog	TOMM5 C9orf105 TOM5	Homo sapiens (Human)	2	1.46061	0.0116408	2.42703	0.00134518
TPSN_HUMAN	O15533	reviewed	Tapasin (TPN) (TPSN) (NGS-17) (TAP-associated protein) (TAP-binding protein)	TAPBP NGS17 TAPA	Homo sapiens (Human)	4	2.55435	0.0187573	4.07828	0.00179839
TRA2A_HUMAN	Q13595	reviewed	Transformer-2 protein homolog alpha (TRA-2 alpha) (TRA2-alpha) (Transformer-2 protein homolog A)	TRA2A	Homo sapiens (Human)	3	1.48912	0.0200485	1.75581	0.00168854
TRI14_HUMAN	Q14142	reviewed	Tripartite motif-containing protein 14	TRIM14 KIAA0129	Homo sapiens (Human)	2	4.86435	0.0285303	7.04908	0.0160257
TRI38_HUMAN	O00635	reviewed	E3 ubiquitin-protein ligase TRIM38 (EC 2.3.2.27) (RING finger protein 15) (RING-type E3 ubiquitin transferase TRIM38) (Tripartite motif-containing protein 38) (Zinc finger protein RoRet)	TRIM38 RNF15 RORET	Homo sapiens (Human)	2	1.7366	0.0256668	1.97861	8.8638e-05
TRI56_HUMAN	Q9BRZ2	reviewed	E3 ubiquitin-protein ligase TRIM56 (EC 2.3.2.27) (RING finger protein 109) (RING-type E3 ubiquitin transferase TRIM56) (Tripartite motif-containing protein 56)	TRIM56 RNF109	Homo sapiens (Human)	5	1.58149	0.00287595	1.77896	0.00892961
TRIM5_HUMAN	Q9C035	reviewed	Tripartite motif-containing protein 5 (EC 2.3.2.27) (RING finger protein 88) (RING-type E3 ubiquitin transferase TRIM5)	TRIM5 RNF88	Homo sapiens (Human)	2	1.59973	0.0431022	1.82138	0.0116403
TRM1L_HUMAN	Q7Z2T5	reviewed	TRMT1-like protein (EC 2.1.1.-)	TRMT1L C1orf25 TRM1L MSTP070	Homo sapiens (Human)	4	1.70825	0.0959324	1.79861	0.00826796
TRM61_HUMAN	Q96FX7	reviewed	tRNA (adenine(58)-N(1))-methyltransferase catalytic subunit TRMT61A (EC 2.1.1.220) (mRNA methyladenosine-N(1)-methyltransferase catalytic subunit TRMT61A) (EC 2.1.1.-) (tRNA(m1A58)-methyltransferase subunit TRMT61A) (tRNA(m1A58)MTase subunit TRMT61A)	TRMT61A C14orf172 TRM61	Homo sapiens (Human)	5	1.44922	0.0135719	1.49971	0.000338893
TYW4_HUMAN	O60294	reviewed	tRNA wybutosine-synthesizing protein 4 (tRNA yW-synthesizing protein 4) (EC 2.1.1.290) (EC 2.3.1.231) (Leucine carboxyl methyltransferase 2) (tRNA(Phe) (7-(3-amino-3-(methoxycarbonyl)propyl)wyosine(37)-N)-methoxycarbonyltransferase) (tRNA(Phe) (7-(3-amino-3-carboxypropyl)wyosine(37)-O)-methyltransferase)	LCMT2 KIAA0547 TYW4	Homo sapiens (Human)	2	1.40039	0.0522657	2.19781	0.0154762
UBP11_HUMAN	P51784	reviewed	Ubiquitin carboxyl-terminal hydrolase 11 (EC 3.4.19.12) (Deubiquitinating enzyme 11) (Ubiquitin thioesterase 11) (Ubiquitin-specific-processing protease 11)	USP11 UHX1	Homo sapiens (Human)	4	2.07893	0.00544926	2.45026	0.000245954
UBP18_HUMAN	Q9UMW8	reviewed	Ubl carboxyl-terminal hydrolase 18 (EC 3.4.19.-) (43 kDa ISG15-specific protease) (hUBP43) (ISG15-specific-processing protease) (Ubl thioesterase 18)	USP18 ISG43	Homo sapiens (Human)	2	2.35222	0.132403	3.14268	0.000807537
UCK1_HUMAN	Q9HA47	reviewed	Uridine-cytidine kinase 1 (UCK 1) (EC 2.7.1.48) (Cytidine monophosphokinase 1) (Uridine monophosphokinase 1)	UCK1 URK1	Homo sapiens (Human)	2	1.53057	0.274647	1.90805	0.0448252
URFB1_HUMAN	Q6BDS2	reviewed	UHRF1-binding protein 1 (ICBP90-binding protein 1) (Ubiquitin-like containing PHD and RING finger domains 1-binding protein 1)	UHRF1BP1 C6orf107	Homo sapiens (Human)	2	2.79583	0.14816	1.4922	0.262056
ZCHC3_HUMAN	Q9NUD5	reviewed	Zinc finger CCHC domain-containing protein 3	ZCCHC3 C20orf99	Homo sapiens (Human)	3	1.41544	0.333363	3.4706	0.00772467
ZN384_HUMAN	Q8TF68	reviewed	Zinc finger protein 384 (CAG repeat protein 1) (CAS-interacting zinc finger protein) (Nuclear matrix transcription factor 4) (Nuclear matrix protein 4) (Trinucleotide repeat-containing gene 1 protein)	ZNF384 CAGH1 CIZ NMP4 TNRC1	Homo sapiens (Human)	4	2.32639	0.0581107	2.76217	0.0186138
ZN574_HUMAN	Q6ZN55	reviewed	Zinc finger protein 574	ZNF574	Homo sapiens (Human)	4	1.65399	0.00665644	2.04437	0.00716485
ZN592_HUMAN	Q92610	reviewed	Zinc finger protein 592	ZNF592 KIAA0211	Homo sapiens (Human)	2	1.44014	0.406097	1.55454	0.0117531
GRHL2_HUMAN	Q6ISB3	reviewed	Grainyhead-like protein 2 homolog (Brother of mammalian grainyhead) (Transcription factor CP2-like 3)	GRHL2 BOM TFCP2L3	Homo sapiens (Human)	3	0.391512	0.117046	2.40942	0.0306356
PGDH_HUMAN	P15428	reviewed	15-hydroxyprostaglandin dehydrogenase [NAD(+)] (15-PGDH) (EC 1.1.1.141) (Prostaglandin dehydrogenase 1) (Short chain dehydrogenase/reductase family 36C member 1)	HPGD PGDH1 SDR36C1	Homo sapiens (Human)	2	0.647244	0.357337	2.25871	0.0472961
SHRM1_HUMAN	Q2M3G4	reviewed	Protein Shroom1 (Apical protein 2)	SHROOM1 APXL2 KIAA1960	Homo sapiens (Human)	2	0.565647	0.218515	34.9624	0.835989
TOR2A_HUMAN	Q5JU69	reviewed	Torsin-2A (Torsin family 2 member A) (Torsin-related protein 1)	TOR2A TORP1 UNQ6408/PRO21181	Homo sapiens (Human)	2	0.475485	0.688283	5.62389	0.0258572
ADAP1_HUMAN	O75689	reviewed	Arf-GAP with dual PH domain-containing protein 1 (Centaurin-alpha-1) (Cnt-a1) (Putative MAPK-activating protein PM25)	ADAP1 CENTA1	Homo sapiens (Human)	1	0.0245964	0.70025	105.49	0.0915336
ARFRP_HUMAN	Q13795	reviewed	ADP-ribosylation factor-related protein 1 (ARF-related protein 1) (ARP)	ARFRP1 ARP1	Homo sapiens (Human)	2	0.597897	0.035053	1.52794	0.00776279
BGH3_HUMAN	Q15582	reviewed	Transforming growth factor-beta-induced protein ig-h3 (Beta ig-h3) (Kerato-epithelin) (RGD-containing collagen-associated protein) (RGD-CAP)	TGFBI BIGH3	Homo sapiens (Human)	2	0.68122	0.8382	3.08481	0.227266
CASPE_HUMAN	P31944	reviewed	Caspase-14 (CASP-14) (EC 3.4.22.-) [Cleaved into: Caspase-14 subunit p17, mature form; Caspase-14 subunit p10, mature form; Caspase-14 subunit p20, intermediate form; Caspase-14 subunit p8, intermediate form]	CASP14	Homo sapiens (Human)	2	0.00146971	0.228041	48.9863	0.284025
LXN_HUMAN	Q9BS40	reviewed	Latexin (Endogenous carboxypeptidase inhibitor) (ECI) (Protein MUM) (Tissue carboxypeptidase inhibitor) (TCI)	LXN	Homo sapiens (Human)	2	0.0425167	0.552158	936.677	0.00724655
SSX1_HUMAN	Q16384	reviewed	Protein SSX1 (Cancer/testis antigen 5.1) (CT5.1) (Synovial sarcoma, X breakpoint 1)	SSX1	Homo sapiens (Human)	1	0.000459331	0.289895	35.3358	0.980832
APOA1_HUMAN	P02647	reviewed	Apolipoprotein A-I (Apo-AI) (ApoA-I) (Apolipoprotein A1) [Cleaved into: Proapolipoprotein A-I (ProapoA-I); Truncated apolipoprotein A-I (Apolipoprotein A-I(1-242))]	APOA1	Homo sapiens (Human)	2	0.689267	0.0130966	23.5021	0.00141698
B4GT4_HUMAN	O60513	reviewed	Beta-1,4-galactosyltransferase 4 (Beta-1,4-GalTase 4) (Beta4Gal-T4) (b4Gal-T4) (EC 2.4.1.-) (UDP-Gal:beta-GlcNAc beta-1,4-galactosyltransferase 4) (UDP-galactose:beta-N-acetylglucosamine beta-1,4-galactosyltransferase 4) [Includes: N-acetyllactosamine synthase (EC 2.4.1.90) (Nal synthase); Lactotriaosylceramide beta-1,4-galactosyltransferase (EC 2.4.1.275) (Beta-N-acetylglucosaminyl-glycolipid be…	B4GALT4 UNQ552/PRO1109	Homo sapiens (Human)	2	0.0196239	0.908847	3.55279	0.0181249
TFPI1_HUMAN	P10646	reviewed	Tissue factor pathway inhibitor (TFPI) (Extrinsic pathway inhibitor) (EPI) (Lipoprotein-associated coagulation inhibitor) (LACI)	TFPI LACI TFPI1	Homo sapiens (Human)	1	0.570662	0.0297371	2.19136	0.0397376
TPRGL_HUMAN	Q5T0D9	reviewed	Tumor protein p63-regulated gene 1-like protein (Mossy fiber terminal-associated vertebrate-specific presynaptic protein) (Protein FAM79A)	TPRG1L FAM79A MOVER	Homo sapiens (Human)	2	0.690871	0.292579	16.5159	0.0013282
ANR22_HUMAN	Q5VYY1	reviewed	Ankyrin repeat domain-containing protein 22	ANKRD22	Homo sapiens (Human)	1	0.0175089	0.647821	10.2779	0.0149737
CTDSL_HUMAN	O15194	reviewed	CTD small phosphatase-like protein (CTDSP-like) (EC 3.1.3.16) (Carboxy-terminal domain RNA polymerase II polypeptide A small phosphatase 3) (NIF-like protein) (Nuclear LIM interactor-interacting factor 1) (NLI-interacting factor 1) (Protein YA22) (hYA22) (RBSP3) (Small C-terminal domain phosphatase 3) (SCP3) (Small CTD phosphatase 3)	CTDSPL C3orf8 NIF1 NIFL SCP3 YA22	Homo sapiens (Human)	3	0.665002	0.140898	1.87097	0.0182377
PEX10_HUMAN	O60683	reviewed	Peroxisome biogenesis factor 10 (Peroxin-10) (Peroxisomal biogenesis factor 10) (Peroxisome assembly protein 10) (RING finger protein 69)	PEX10 RNF69	Homo sapiens (Human)	1	0.000327036	0.207364	184.734	0.155113
TSP1_HUMAN	P07996	reviewed	Thrombospondin-1 (Glycoprotein G)	THBS1 TSP TSP1	Homo sapiens (Human)	2	0.550964	0.101315	3.75788	0.0619306
GRHL1_HUMAN	Q9NZI5	reviewed	Grainyhead-like protein 1 homolog (Mammalian grainyhead) (NH32) (Transcription factor CP2-like 2) (Transcription factor LBP-32)	GRHL1 LBP32 MGR TFCP2L2	Homo sapiens (Human)	2	0.63192	0.225779	76.089	0.276125
GTR3_HUMAN	P11169	reviewed	Solute carrier family 2, facilitated glucose transporter member 3 (Glucose transporter type 3, brain) (GLUT-3)	SLC2A3 GLUT3	Homo sapiens (Human)	2	0.0368522	0.58184	2.65385	0.176694
IGF1R_HUMAN	P08069	reviewed	Insulin-like growth factor 1 receptor (EC 2.7.10.1) (Insulin-like growth factor I receptor) (IGF-I receptor) (CD antigen CD221) [Cleaved into: Insulin-like growth factor 1 receptor alpha chain; Insulin-like growth factor 1 receptor beta chain]	IGF1R	Homo sapiens (Human)	2	0.682978	0.311951	2.04819	0.179546
PEX13_HUMAN	Q92968	reviewed	Peroxisomal membrane protein PEX13 (Peroxin-13)	PEX13	Homo sapiens (Human)	2	0.696659	0.226997	1.86428	0.346056
DMD_HUMAN	P11532	reviewed	Dystrophin	DMD	Homo sapiens (Human)	3	0.381245	0.018453	1.47906	0.235589
NTR1_HUMAN	P30989	reviewed	Neurotensin receptor type 1 (NT-R-1) (NTR1) (High-affinity levocabastine-insensitive neurotensin receptor) (NTRH)	NTSR1 NTRR	Homo sapiens (Human)	2	0.371707	0.172644	5.54531	0.101658
PLD3B_HUMAN	Q9Y3B1	reviewed	PRELI domain containing protein 3B (Protein slowmo homolog 2)	PRELID3B C20orf45 SLMO2 CGI-107	Homo sapiens (Human)	2	0.387663	0.0194782	1.50359	0.0913698
POF1B_HUMAN	Q8WVV4	reviewed	Protein POF1B (Premature ovarian failure protein 1B)	POF1B	Homo sapiens (Human)	2	0.455733	0.0428649	1.5997	0.0443647
RXRA_HUMAN	P19793	reviewed	Retinoic acid receptor RXR-alpha (Nuclear receptor subfamily 2 group B member 1) (Retinoid X receptor alpha)	RXRA NR2B1	Homo sapiens (Human)	4	0.512963	0.080682	1.5467	0.0452162
SCC4_HUMAN	Q9Y6X3	reviewed	MAU2 chromatid cohesion factor homolog (MAU-2) (Cohesin loading complex subunit SCC4 homolog)	MAU2 KIAA0892 SCC4	Homo sapiens (Human)	2	0.455668	0.0652059	1.4729	0.0302339
TEAD1_HUMAN	P28347	reviewed	Transcriptional enhancer factor TEF-1 (NTEF-1) (Protein GT-IIC) (TEA domain family member 1) (TEAD-1) (Transcription factor 13) (TCF-13)	TEAD1 TCF13 TEF1	Homo sapiens (Human)	5	0.588148	0.00583297	1.5823	0.0154195
TNR3_HUMAN	P36941	reviewed	Tumor necrosis factor receptor superfamily member 3 (Lymphotoxin-beta receptor) (Tumor necrosis factor C receptor) (Tumor necrosis factor receptor 2-related protein) (Tumor necrosis factor receptor type III) (TNF-RIII) (TNFR-III)	LTBR D12S370 TNFCR TNFR3 TNFRSF3	Homo sapiens (Human)	2	0.00898143	0.0154011	1.47136	0.341305
TNR9_HUMAN	Q07011	reviewed	Tumor necrosis factor receptor superfamily member 9 (4-1BB ligand receptor) (CDw137) (T-cell antigen 4-1BB homolog) (T-cell antigen ILA) (CD antigen CD137)	TNFRSF9 CD137 ILA	Homo sapiens (Human)	1	0.0177182	0.595306	25.3302	0.854685
CLN3_HUMAN	Q13286	reviewed	Battenin (Batten disease protein) (Protein CLN3)	CLN3 BTS	Homo sapiens (Human)	2	0.679519	0.10019	2.75317	0.000770504
DHRS3_HUMAN	O75911	reviewed	Short-chain dehydrogenase/reductase 3 (EC 1.1.1.300) (DD83.1) (Retinal short-chain dehydrogenase/reductase 1) (retSDR1) (Retinol dehydrogenase 17) (Short chain dehydrogenase/reductase family 16C member 1)	DHRS3 RDH17 SDR16C1 UNQ2424/PRO4983	Homo sapiens (Human)	2	0.631338	0.202756	3.61395	0.00100622
GLMP_HUMAN	Q8WWB7	reviewed	Glycosylated lysosomal membrane protein (Lysosomal protein NCU-G1)	GLMP C1orf85 PSEC0030 UNQ2553/PRO6182	Homo sapiens (Human)	2	0.637406	0.0486082	1.68545	0.0235028
HTR5A_HUMAN	Q86XA9	reviewed	HEAT repeat-containing protein 5A	HEATR5A C14orf125 KIAA1316	Homo sapiens (Human)	2	0.679447	0.200179	1.55467	0.126898
LAMP2_HUMAN	P13473	reviewed	Lysosome-associated membrane glycoprotein 2 (LAMP-2) (Lysosome-associated membrane protein 2) (CD107 antigen-like family member B) (LGP-96) (CD antigen CD107b)	LAMP2	Homo sapiens (Human)	2	0.624274	0.027273	1.48644	0.00593404
MBOA2_HUMAN	Q6ZWT7	reviewed	Lysophospholipid acyltransferase 2 (LPLAT 2) (EC 2.3.1.-) (1-acylglycerophosphate O-acyltransferase) (EC 2.3.1.51) (1-acylglycerophosphoethanolamine O-acyltransferase) (EC 2.3.1.n7) (Lysophosphatidic acid acyltransferase) (LPAAT) (Lyso-PA acyltransferase) (Lysophosphatidylethanolamine acyltransferase) (LPEAT) (Lyso-PE acyltransferase) (Membrane-bound O-acyltransferase domain-containing protein 2)…	MBOAT2 OACT2	Homo sapiens (Human)	1	0.459225	0.268388	3.74946	0.00483159
RTTN_HUMAN	Q86VV8	reviewed	Rotatin	RTTN	Homo sapiens (Human)	2	0.562015	0.0645107	1.59463	0.0157856
TNR21_HUMAN	O75509	reviewed	Tumor necrosis factor receptor superfamily member 21 (Death receptor 6) (CD antigen CD358)	TNFRSF21 DR6 UNQ437/PRO868	Homo sapiens (Human)	2	0.0213439	0.368496	26.9877	0.943078
TOP3A_HUMAN	Q13472	reviewed	DNA topoisomerase 3-alpha (EC 5.99.1.2) (DNA topoisomerase III alpha)	TOP3A TOP3	Homo sapiens (Human)	2	0.710486	0.11106	1.93803	0.0344228
UBP33_HUMAN	Q8TEY7	reviewed	Ubiquitin carboxyl-terminal hydrolase 33 (EC 3.4.19.12) (Deubiquitinating enzyme 33) (Ubiquitin thioesterase 33) (Ubiquitin-specific-processing protease 33) (VHL-interacting deubiquitinating enzyme 1) (hVDU1)	USP33 KIAA1097 VDU1	Homo sapiens (Human)	2	0.675261	0.0687891	1.58787	0.000621047
ZDHC3_HUMAN	Q9NYG2	reviewed	Palmitoyltransferase ZDHHC3 (EC 2.3.1.225) (Protein DHHC1) (Zinc finger DHHC domain-containing protein 3) (DHHC-3)	ZDHHC3 HSD49	Homo sapiens (Human)	2	0.429732	0.0188681	1.54888	0.119406
CAPON_HUMAN	O75052	reviewed	Carboxyl-terminal PDZ ligand of neuronal nitric oxide synthase protein (C-terminal PDZ ligand of neuronal nitric oxide synthase protein) (Nitric oxide synthase 1 adaptor protein)	NOS1AP CAPON KIAA0464	Homo sapiens (Human)	1	0.0102491	0.0184008	275442	0.0036872
CO4A5_HUMAN	P29400	reviewed	Collagen alpha-5(IV) chain	COL4A5	Homo sapiens (Human)	1	0.660462	0.698123	2.36178	0.038211
CT45A_HUMAN	P0DMU9	reviewed	Cancer/testis antigen family 45 member A10 (Cancer/testis antigen 45A10)	CT45A10	Homo sapiens (Human)	1	0.596227	0.73912	2.14651	0.163116
R51A1_HUMAN	Q96B01	reviewed	RAD51-associated protein 1 (RAD51-interacting protein)	RAD51AP1 PIR51	Homo sapiens (Human)	1	0.520626	0.0734176	2.30209	0.031719
RPP25_HUMAN	Q9BUL9	reviewed	Ribonuclease P protein subunit p25 (RNase P protein subunit p25) (EC 3.1.26.5)	RPP25	Homo sapiens (Human)	2	0.0452253	0.730614	8.07644	0.000558336
S27A3_HUMAN	Q5K4L6	reviewed	Long-chain fatty acid transport protein 3 (FATP-3) (Fatty acid transport protein 3) (EC 6.2.1.-) (Solute carrier family 27 member 3) (Very long-chain acyl-CoA synthetase homolog 3) (VLCS-3)	SLC27A3 ACSVL3 FATP3 PSEC0067 UNQ367/PRO703	Homo sapiens (Human)	2	0.655743	0.275508	3.03695	0.000401353
SKA1_HUMAN	Q96BD8	reviewed	Spindle and kinetochore-associated protein 1	SKA1 C18orf24	Homo sapiens (Human)	2	0.602743	0.139004	1.41642	0.377949
TNK1_HUMAN	Q13470	reviewed	Non-receptor tyrosine-protein kinase TNK1 (EC 2.7.10.2) (CD38 negative kinase 1)	TNK1	Homo sapiens (Human)	2	0.6115	0.245122	1.9152	0.0149668
BCAM_HUMAN	P50895	reviewed	Basal cell adhesion molecule (Auberger B antigen) (B-CAM cell surface glycoprotein) (F8/G253 antigen) (Lutheran antigen) (Lutheran blood group glycoprotein) (CD antigen CD239)	BCAM LU MSK19	Homo sapiens (Human)	5	0.687997	0.0139292	1.58371	0.0011172
DCMC_HUMAN	O95822	reviewed	Malonyl-CoA decarboxylase, mitochondrial (MCD) (EC 4.1.1.9)	MLYCD	Homo sapiens (Human)	2	0.692638	0.408883	1.88397	0.118664
DHRS9_HUMAN	Q9BPW9	reviewed	Dehydrogenase/reductase SDR family member 9 (EC 1.1.-.-) (3-alpha hydroxysteroid dehydrogenase) (3-alpha-HSD) (NADP-dependent retinol dehydrogenase/reductase) (RDH-E2) (RDHL) (Retinol dehydrogenase 15) (Short chain dehydrogenase/reductase family 9C member 4) (Short-chain dehydrogenase/reductase retSDR8) (Tracheobronchial epithelial cell-specific retinol dehydrogenase) (RDH-TBE)	DHRS9 RDH15 SDR9C4 UNQ835/PRO1773	Homo sapiens (Human)	1	0.687538	0.0629225	1.56082	0.301526
DIRC2_HUMAN	Q96SL1	reviewed	Disrupted in renal carcinoma protein 2 (Disrupted in renal cancer protein 2)	DIRC2	Homo sapiens (Human)	3	0.520883	0.00622796	1.65062	0.0246521
GALT7_HUMAN	Q86SF2	reviewed	N-acetylgalactosaminyltransferase 7 (EC 2.4.1.-) (Polypeptide GalNAc transferase 7) (GalNAc-T7) (pp-GaNTase 7) (Protein-UDP acetylgalactosaminyltransferase 7) (UDP-GalNAc:polypeptide N-acetylgalactosaminyltransferase 7)	GALNT7	Homo sapiens (Human)	2	0.674645	0.00786466	1.48861	0.00534076
KLH22_HUMAN	Q53GT1	reviewed	Kelch-like protein 22	KLHL22	Homo sapiens (Human)	4	0.668372	0.023635	2.22627	0.0025806
MCE1_HUMAN	O60942	reviewed	mRNA-capping enzyme (HCAP1) (HCE) [Includes: Polynucleotide 5'-triphosphatase (EC 3.1.3.33) (mRNA 5'-triphosphatase) (TPase); mRNA guanylyltransferase (EC 2.7.7.50) (GTP--RNA guanylyltransferase) (GTase)]	RNGTT CAP1A	Homo sapiens (Human)	8	0.660985	0.190884	1.6129	0.002992
MIC25_HUMAN	Q9BRQ6	reviewed	MICOS complex subunit MIC25 (Coiled-coil-helix cristae morphology protein 1) (Coiled-coil-helix-coiled-coil-helix domain-containing protein 6)	CHCHD6 CHCM1 MIC25	Homo sapiens (Human)	2	0.692764	0.247681	1.66779	0.0183696
MISP_HUMAN	Q8IVT2	reviewed	Mitotic interactor and substrate of PLK1 (Mitotic spindle positioning protein)	MISP C19orf21	Homo sapiens (Human)	2	0.431526	0.0668896	2.07261	0.0458713
MOFA1_HUMAN	Q9Y605	reviewed	MORF4 family-associated protein 1 (Protein PGR1) (Protein associated with MRG of 14 kDa)	MRFAP1 PAM14 PGR1	Homo sapiens (Human)	2	0.649277	0.00638662	2.26536	0.0129871
NDUB5_HUMAN	O43674	reviewed	NADH dehydrogenase [ubiquinone] 1 beta subcomplex subunit 5, mitochondrial (Complex I-SGDH) (CI-SGDH) (NADH-ubiquinone oxidoreductase SGDH subunit)	NDUFB5	Homo sapiens (Human)	3	0.713426	0.0173442	1.59815	0.00136108
NDUB8_HUMAN	O95169	reviewed	NADH dehydrogenase [ubiquinone] 1 beta subcomplex subunit 8, mitochondrial (Complex I-ASHI) (CI-ASHI) (NADH-ubiquinone oxidoreductase ASHI subunit)	NDUFB8	Homo sapiens (Human)	2	0.653045	0.135283	1.77839	0.00300117
PLOD1_HUMAN	Q02809	reviewed	Procollagen-lysine,2-oxoglutarate 5-dioxygenase 1 (EC 1.14.11.4) (Lysyl hydroxylase 1) (LH1)	PLOD1 LLH PLOD	Homo sapiens (Human)	12	0.70977	0.00110404	1.49452	1.39229e-05
PLXB1_HUMAN	O43157	reviewed	Plexin-B1 (Semaphorin receptor SEP)	PLXNB1 KIAA0407 PLXN5 SEP	Homo sapiens (Human)	2	0.703599	0.400542	1.62868	0.232593
QSOX2_HUMAN	Q6ZRP7	reviewed	Sulfhydryl oxidase 2 (EC 1.8.3.2) (Neuroblastoma-derived sulfhydryl oxidase) (Quiescin Q6-like protein 1)	QSOX2 QSCN6L1 SOXN	Homo sapiens (Human)	8	0.713813	0.0251284	2.74608	7.77423e-07
RAB23_HUMAN	Q9ULC3	reviewed	Ras-related protein Rab-23	RAB23 HSPC137	Homo sapiens (Human)	2	0.702584	0.00549599	1.41863	0.014976
RBL1_HUMAN	P28749	reviewed	Retinoblastoma-like protein 1 (107 kDa retinoblastoma-associated protein) (p107) (pRb1)	RBL1	Homo sapiens (Human)	5	0.671225	0.00844096	1.59674	0.00990422
SAPC2_HUMAN	Q86UD0	reviewed	Suppressor APC domain-containing protein 2 (Tumor specificity and mitosis phase-dependent expression protein) (TS/MDEP) (p42.3)	SAPCD2 C9orf140	Homo sapiens (Human)	2	0.405884	0.0427725	3.96182	0.134824
SCD5_HUMAN	Q86SK9	reviewed	Stearoyl-CoA desaturase 5 (EC 1.14.19.1) (Acyl-CoA-desaturase 4) (HSCD5) (Stearoyl-CoA 9-desaturase) (Stearoyl-CoA desaturase 2)	SCD5 ACOD4 SCD2 SCD4	Homo sapiens (Human)	2	0.649026	0.163091	1.40164	0.0169693
SDC4_HUMAN	P31431	reviewed	Syndecan-4 (SYND4) (Amphiglycan) (Ryudocan core protein)	SDC4	Homo sapiens (Human)	2	0.664015	0.087901	2.38018	0.00374536
SIL1_HUMAN	Q9H173	reviewed	Nucleotide exchange factor SIL1 (BiP-associated protein) (BAP)	SIL1 UNQ545/PRO836	Homo sapiens (Human)	4	0.698119	0.00530723	1.41213	0.00624025
TAM41_HUMAN	Q96BW9	reviewed	Phosphatidate cytidylyltransferase, mitochondrial (EC 2.7.7.41) (CDP-diacylglycerol synthase) (CDP-DAG synthase) (Mitochondrial translocator assembly and maintenance protein 41 homolog) (TAM41)	TAMM41 C3orf31	Homo sapiens (Human)	2	0.676673	0.109216	1.82883	0.0164916
TECT3_HUMAN	Q6NUS6	reviewed	Tectonic-3	TCTN3 C10orf61 TECT3 PSEC0041 UNQ1881/PRO4324	Homo sapiens (Human)	2	0.646584	0.0115079	1.60238	0.00731649
TM168_HUMAN	Q9H0V1	reviewed	Transmembrane protein 168	TMEM168	Homo sapiens (Human)	2	0.580135	0.014896	1.528	0.031707
TMEM2_HUMAN	Q9UHN6	reviewed	Cell surface hyaluronidase (EC 3.2.1.35) (Cell migration-inducing hyaluronidase 2) (Transmembrane protein 2)	CEMIP2 KIAA1412 TMEM2	Homo sapiens (Human)	5	0.623512	0.219771	1.76525	0.0565116
TPBG_HUMAN	Q13641	reviewed	Trophoblast glycoprotein (5T4 oncofetal antigen) (5T4 oncofetal trophoblast glycoprotein) (5T4 oncotrophoblast glycoprotein) (M6P1) (Wnt-activated inhibitory factor 1) (WAIF1)	TPBG 5T4	Homo sapiens (Human)	2	0.687686	0.0390379	1.55593	0.0105633
VKGC_HUMAN	P38435	reviewed	Vitamin K-dependent gamma-carboxylase (EC 4.1.1.90) (Gamma-glutamyl carboxylase) (Peptidyl-glutamate 4-carboxylase) (Vitamin K gamma glutamyl carboxylase)	GGCX GC	Homo sapiens (Human)	4	0.698445	0.0451102	1.60952	0.000430779
YIPF4_HUMAN	Q9BSR8	reviewed	Protein YIPF4 (YIP1 family member 4)	YIPF4 Nbla11189	Homo sapiens (Human)	1	0.625463	0.00729797	1.84695	0.000788131
3BHS7_HUMAN	Q9H2F3	reviewed	3 beta-hydroxysteroid dehydrogenase type 7 (3 beta-hydroxysteroid dehydrogenase type VII) (3-beta-HSD VII) (3-beta-hydroxy-Delta(5)-C27 steroid oxidoreductase) (C(27) 3-beta-HSD) (EC 1.1.1.-) (Cholest-5-ene-3-beta,7-alpha-diol 3-beta-dehydrogenase) (EC 1.1.1.181)	HSD3B7	Homo sapiens (Human)	2	0.953697	0.606399	54.0175	0.400322
CASP2_HUMAN	P42575	reviewed	Caspase-2 (CASP-2) (EC 3.4.22.55) (Neural precursor cell expressed developmentally down-regulated protein 2) (NEDD-2) (Protease ICH-1) [Cleaved into: Caspase-2 subunit p18; Caspase-2 subunit p13; Caspase-2 subunit p12]	CASP2 ICH1 NEDD2	Homo sapiens (Human)	2	1.26595	0.0165523	2.61914	0.0275869
CEP85_HUMAN	Q6P2H3	reviewed	Centrosomal protein of 85 kDa (Cep85) (Coiled-coil domain-containing protein 21)	CEP85 CCDC21	Homo sapiens (Human)	3	1.13402	0.91332	1.5285	0.0775861
CLD4_HUMAN	O14493	reviewed	Claudin-4 (Clostridium perfringens enterotoxin receptor) (CPE-R) (CPE-receptor) (Williams-Beuren syndrome chromosomal region 8 protein)	CLDN4 CPER CPETR1 WBSCR8	Homo sapiens (Human)	1	1.38382	0.535707	3.54868	0.385881
DDX12_HUMAN	Q92771	reviewed	Putative ATP-dependent RNA helicase DDX12 (EC 3.6.4.13) (CHL1-related protein 2) (hCHLR2) (DEAD/H box protein 12)	DDX12P CHLR2 DDX12	Homo sapiens (Human)	2	0.99922	0.509469	2.92281	0.00547998
KBTB7_HUMAN	Q8WVZ9	reviewed	Kelch repeat and BTB domain-containing protein 7	KBTBD7	Homo sapiens (Human)	2	0.938805	0.632189	1.54407	0.618209
ORC1_HUMAN	Q13415	reviewed	Origin recognition complex subunit 1 (Replication control protein 1)	ORC1 ORC1L PARC1	Homo sapiens (Human)	2	0.910433	0.397704	2.63998	0.00025294
SP6_HUMAN	Q3SY56	reviewed	Transcription factor Sp6 (Krueppel-like factor 14)	SP6 KLF14	Homo sapiens (Human)	2	1.04889	0.926654	2.30376	0.20381
TRAF4_HUMAN	Q9BUZ4	reviewed	TNF receptor-associated factor 4 (Cysteine-rich domain associated with RING and Traf domains protein 1) (Metastatic lymph node gene 62 protein) (MLN 62) (RING finger protein 83)	TRAF4 CART1 MLN62 RNF83	Homo sapiens (Human)	2	1.19046	0.688899	299.035	0.0909821
3BP1_HUMAN	Q9Y3L3	reviewed	SH3 domain-binding protein 1	SH3BP1	Homo sapiens (Human)	1	1.27207	0.987767	147.723	0.199072
ALBU_HUMAN	P02768	reviewed	Serum albumin	ALB GIG20 GIG42 PRO0903 PRO1708 PRO2044 PRO2619 PRO2675 UNQ696/PRO1341	Homo sapiens (Human)	5	0.980408	0.367867	25.6945	0.00185943
ARH_HUMAN	Q5SW96	reviewed	Low density lipoprotein receptor adapter protein 1 (Autosomal recessive hypercholesterolemia protein)	LDLRAP1 ARH	Homo sapiens (Human)	2	1.11855	0.851976	1.44876	0.350379
HBB_HUMAN	P68871	reviewed	Hemoglobin subunit beta (Beta-globin) (Hemoglobin beta chain) [Cleaved into: LVV-hemorphin-7; Spinorphin]	HBB	Homo sapiens (Human)	2	0.730826	0.635018	173.137	0.00309569
TENS4_HUMAN	Q8IZW8	reviewed	Tensin-4 (C-terminal tensin-like protein)	TNS4 CTEN PP14434	Homo sapiens (Human)	2	1.23939	0.940087	2.58192	0.248233
A2MG_HUMAN	P01023	reviewed	Alpha-2-macroglobulin (Alpha-2-M) (C3 and PZP-like alpha-2-macroglobulin domain-containing protein 5)	A2M CPAMD5 FWP007	Homo sapiens (Human)	4	1.0405	0.590975	2.54676	0.00163153
CAF17_HUMAN	Q5T440	reviewed	Putative transferase CAF17, mitochondrial (EC 2.1.-.-) (Iron-sulfur cluster assembly factor homolog)	IBA57 C1orf69	Homo sapiens (Human)	3	1.18811	0.516389	2.07074	0.00592317
CDC7_HUMAN	O00311	reviewed	Cell division cycle 7-related protein kinase (CDC7-related kinase) (HsCdc7) (huCdc7) (EC 2.7.11.1)	CDC7 CDC7L1	Homo sapiens (Human)	5	0.782475	0.0652115	1.63425	0.127289
DAG1_HUMAN	Q14118	reviewed	Dystroglycan (Dystrophin-associated glycoprotein 1) [Cleaved into: Alpha-dystroglycan (Alpha-DG); Beta-dystroglycan (Beta-DG)]	DAG1	Homo sapiens (Human)	5	1.18333	0.687835	5.55154	0.00604138
GCC1_HUMAN	Q96CN9	reviewed	GRIP and coiled-coil domain-containing protein 1 (Golgi coiled-coil protein 1)	GCC1	Homo sapiens (Human)	1	0.742306	0.711316	1.52126	0.433966
HBA_HUMAN	P69905	reviewed	Hemoglobin subunit alpha (Alpha-globin) (Hemoglobin alpha chain)	HBA1; HBA2	Homo sapiens (Human)	2	1.26244	0.611745	44.7761	0.0106968
HPT_HUMAN	P00738	reviewed	Haptoglobin (Zonulin) [Cleaved into: Haptoglobin alpha chain; Haptoglobin beta chain]	HP	Homo sapiens (Human)	3	0.900023	0.178933	2.24641	0.0140544
KEAP1_HUMAN	Q14145	reviewed	Kelch-like ECH-associated protein 1 (Cytosolic inhibitor of Nrf2) (INrf2) (Kelch-like protein 19)	KEAP1 INRF2 KIAA0132 KLHL19	Homo sapiens (Human)	3	0.816433	0.275936	2.06547	0.137623
LYRM4_HUMAN	Q9HD34	reviewed	LYR motif-containing protein 4	LYRM4 C6orf149 ISD11 CGI-203	Homo sapiens (Human)	2	1.0006	0.452446	11.7359	0.000222703
MICA2_HUMAN	O94851	reviewed	[F-actin]-monooxygenase MICAL2 (EC 1.14.13.225) (Molecule interacting with CasL protein 2) (MICAL-2)	MICAL2 KIAA0750 MICAL2PV1 MICAL2PV2	Homo sapiens (Human)	7	0.842554	0.0620156	1.44495	0.0138714
MKL2_HUMAN	Q9ULH7	reviewed	Myocardin-related transcription factor B (MRTF-B) (MKL/myocardin-like protein 2) (Megakaryoblastic leukemia 2)	MRTFB KIAA1243 MKL2	Homo sapiens (Human)	7	0.954774	0.157792	1.56011	0.0070843
NAB2_HUMAN	Q15742	reviewed	NGFI-A-binding protein 2 (EGR-1-binding protein 2) (Melanoma-associated delayed early response protein) (Protein MADER)	NAB2 MADER	Homo sapiens (Human)	2	1.25042	0.396897	1.60053	0.0204867
PLMN_HUMAN	P00747	reviewed	Plasminogen (EC 3.4.21.7) [Cleaved into: Plasmin heavy chain A; Activation peptide; Angiostatin; Plasmin heavy chain A, short form; Plasmin light chain B]	PLG	Homo sapiens (Human)	2	1.19147	0.629503	116.498	0.0014488
PZP_HUMAN	P20742	reviewed	Pregnancy zone protein (C3 and PZP-like alpha-2-macroglobulin domain-containing protein 6)	PZP CPAMD6	Homo sapiens (Human)	2	0.718393	0.0628253	28.5789	0.00033017
RAD_HUMAN	P55042	reviewed	GTP-binding protein RAD (RAD1) (Ras associated with diabetes)	RRAD RAD	Homo sapiens (Human)	2	1.00311	0.90678	2.57696	0.00615399
RB33B_HUMAN	Q9H082	reviewed	Ras-related protein Rab-33B	RAB33B	Homo sapiens (Human)	3	1.06985	0.918736	3.44528	0.000973973
RFA3_HUMAN	P35244	reviewed	Replication protein A 14 kDa subunit (RP-A p14) (Replication factor A protein 3) (RF-A protein 3)	RPA3 REPA3 RPA14	Homo sapiens (Human)	3	1.33224	0.0851018	2.90804	0.00155
RHOF_HUMAN	Q9HBH0	reviewed	Rho-related GTP-binding protein RhoF (Rho family GTPase Rif) (Rho in filopodia)	RHOF ARHF RIF	Homo sapiens (Human)	3	0.85274	0.257928	1.73189	0.0141169
SKA3_HUMAN	Q8IX90	reviewed	Spindle and kinetochore-associated protein 3	SKA3 C13orf3 RAMA1	Homo sapiens (Human)	3	1.32595	0.227648	2.0882	0.101974
SNPC4_HUMAN	Q5SXM2	reviewed	snRNA-activating protein complex subunit 4 (SNAPc subunit 4) (Proximal sequence element-binding transcription factor subunit alpha) (PSE-binding factor subunit alpha) (PTF subunit alpha) (snRNA-activating protein complex 190 kDa subunit) (SNAPc 190 kDa subunit)	SNAPC4 SNAP190	Homo sapiens (Human)	3	1.38325	0.0791664	1.80263	0.0863374
SPNS1_HUMAN	Q9H2V7	reviewed	Protein spinster homolog 1 (HSpin1) (Spinster-like protein 1)	SPNS1 SPIN1 PP20300	Homo sapiens (Human)	2	1.04125	0.718918	3.16006	0.092047
SRXN1_HUMAN	Q9BYN0	reviewed	Sulfiredoxin-1 (EC 1.8.98.2)	SRXN1 C20orf139 SRX SRX1	Homo sapiens (Human)	4	1.35601	0.159607	2.14945	0.00769299
TAF6L_HUMAN	Q9Y6J9	reviewed	TAF6-like RNA polymerase II p300/CBP-associated factor-associated factor 65 kDa subunit 6L (PCAF-associated factor 65-alpha) (PAF65-alpha)	TAF6L PAF65A	Homo sapiens (Human)	2	0.993314	0.801564	2.75854	0.0578264
TB10A_HUMAN	Q9BXI6	reviewed	TBC1 domain family member 10A (EBP50-PDX interactor of 64 kDa) (EPI64 protein) (Rab27A-GAP-alpha)	TBC1D10A EPI64 TBC1D10	Homo sapiens (Human)	2	1.12584	0.76657	1.97191	0.0848519
UBP22_HUMAN	Q9UPT9	reviewed	Ubiquitin carboxyl-terminal hydrolase 22 (EC 3.4.19.12) (Deubiquitinating enzyme 22) (Ubiquitin thioesterase 22) (Ubiquitin-specific-processing protease 22)	USP22 KIAA1063 USP3L	Homo sapiens (Human)	2	0.812194	0.929867	1.75966	0.00110273
URGCP_HUMAN	Q8TCY9	reviewed	Up-regulator of cell proliferation (HBV X protein up-regulated gene 4 protein) (HBxAg up-regulated gene 4 protein)	URGCP KIAA1507 URG4	Homo sapiens (Human)	2	0.860424	0.538934	1.79398	0.0389667
WDFY3_HUMAN	Q8IZQ1	reviewed	WD repeat and FYVE domain-containing protein 3 (Autophagy-linked FYVE protein) (Alfy)	WDFY3 KIAA0993	Homo sapiens (Human)	3	0.888346	0.158024	4.12574	0.00301964
XRCC3_HUMAN	O43542	reviewed	DNA repair protein XRCC3 (X-ray repair cross-complementing protein 3)	XRCC3	Homo sapiens (Human)	2	0.975232	0.143218	2.54792	0.00948977
XYLT1_HUMAN	Q86Y38	reviewed	Xylosyltransferase 1 (EC 2.4.2.26) (Peptide O-xylosyltransferase 1) (Xylosyltransferase I) (XT-I) (XylT-I)	XYLT1 XT1	Homo sapiens (Human)	2	0.747979	0.414889	1.64607	0.403964
ZBT7B_HUMAN	O15156	reviewed	Zinc finger and BTB domain-containing protein 7B (Krueppel-related zinc finger protein cKrox) (hcKrox) (T-helper-inducing POZ/Krueppel-like factor) (Zinc finger and BTB domain-containing protein 15) (Zinc finger protein 67 homolog) (Zfp-67) (Zinc finger protein 857B) (Zinc finger protein Th-POK)	ZBTB7B ZBTB15 ZFP67 ZNF857B	Homo sapiens (Human)	2	0.742286	0.501798	33.546	0.909026
ZN593_HUMAN	O00488	reviewed	Zinc finger protein 593 (Zinc finger protein T86)	ZNF593 ZT86	Homo sapiens (Human)	2	1.37092	0.43934	1.92568	0.0188481
ACS2L_HUMAN	Q9NUB1	reviewed	Acetyl-coenzyme A synthetase 2-like, mitochondrial (EC 6.2.1.1) (Acetate--CoA ligase 2) (Acetyl-CoA synthetase 2) (AceCS2) (Acyl-CoA synthetase short-chain family member 1)	ACSS1 ACAS2L KIAA1846	Homo sapiens (Human)	1	1.01098	0.649413	1.47534	0.0766357
GAGE3_HUMAN	#N/A	#N/A	#N/A	#N/A	#N/A	2	1.1772	0.66431	49.7485	0.674549
NPS3A_HUMAN	Q9UFN0	reviewed	Protein NipSnap homolog 3A (NipSnap3A) (Protein NipSnap homolog 4) (NipSnap4) (Target for Salmonella secreted protein C) (TassC)	NIPSNAP3A NIPSNAP4 HSPC299	Homo sapiens (Human)	2	1.09082	0.992238	2.07934	0.0443783
CATZ_HUMAN	Q9UBR2	reviewed	Cathepsin Z (EC 3.4.18.1) (Cathepsin P) (Cathepsin X)	CTSZ	Homo sapiens (Human)	2	0.738574	0.0976545	1.9747	0.0454361
FA5_HUMAN	P12259	reviewed	Coagulation factor V (Activated protein C cofactor) (Proaccelerin, labile factor) [Cleaved into: Coagulation factor V heavy chain; Coagulation factor V light chain]	F5	Homo sapiens (Human)	2	0.873803	0.526922	65.6382	0.00308804
GRTP1_HUMAN	Q5TC63	reviewed	Growth hormone-regulated TBC protein 1 (TBC1 domain family member 6)	GRTP1 TBC1D6	Homo sapiens (Human)	2	0.984532	0.658006	1.51623	0.917805
IGSF8_HUMAN	Q969P0	reviewed	Immunoglobulin superfamily member 8 (IgSF8) (CD81 partner 3) (Glu-Trp-Ile EWI motif-containing protein 2) (EWI-2) (Keratinocytes-associated transmembrane protein 4) (KCT-4) (LIR-D1) (Prostaglandin regulatory-like protein) (PGRL) (CD antigen CD316)	IGSF8 CD81P3 EWI2 KCT4	Homo sapiens (Human)	1	0.719095	0.329905	1.67814	0.0478639
PERP_HUMAN	Q96FX8	reviewed	p53 apoptosis effector related to PMP-22 (Keratinocyte-associated protein 1) (KCP-1) (P53-induced protein PIGPC1) (Transmembrane protein THW)	PERP KCP1 KRTCAP1 PIGPC1 THW	Homo sapiens (Human)	1	1.03489	0.743928	611574	0.0787143
CAN5_HUMAN	O15484	reviewed	Calpain-5 (EC 3.4.22.-) (Calpain htra-3) (New calpain 3) (nCL-3)	CAPN5 NCL3	Homo sapiens (Human)	1	1.38569	0.554872	1.93915	0.0590915
CK052_HUMAN	Q96A22	reviewed	Uncharacterized protein C11orf52	C11orf52	Homo sapiens (Human)	1	0.811492	0.553611	4.47616	0.00631617
CLYBL_HUMAN	Q8N0X4	reviewed	Citramalyl-CoA lyase, mitochondrial (EC 4.1.3.25) (Beta-methylmalate synthase) (EC 2.3.3.-) (Citrate lyase subunit beta-like protein) (Citrate lyase beta-like) (Malate synthase) (EC 2.3.3.9)	CLYBL CLB	Homo sapiens (Human)	2	1.3856	0.0705596	1.62527	0.0379763
FBLN3_HUMAN	Q12805	reviewed	EGF-containing fibulin-like extracellular matrix protein 1 (Extracellular protein S1-5) (Fibrillin-like protein) (Fibulin-3) (FIBL-3)	EFEMP1 FBLN3 FBNL	Homo sapiens (Human)	3	1.08944	0.898591	4.15012	0.065098
MKS3_HUMAN	Q5HYA8	reviewed	Meckelin (Meckel syndrome type 3 protein) (Transmembrane protein 67)	TMEM67 MKS3	Homo sapiens (Human)	2	0.823097	0.00528181	2.47457	0.00118447
PEPL1_HUMAN	Q8NDH3	reviewed	Probable aminopeptidase NPEPL1 (EC 3.4.11.-) (Aminopeptidase-like 1)	NPEPL1 KIAA1974	Homo sapiens (Human)	2	1.04108	0.75387	2.86903	0.00636374
SCOT1_HUMAN	P55809	reviewed	Succinyl-CoA:3-ketoacid coenzyme A transferase 1, mitochondrial (EC 2.8.3.5) (3-oxoacid CoA-transferase 1) (Somatic-type succinyl-CoA:3-oxoacid CoA-transferase) (SCOT-s)	OXCT1 OXCT SCOT	Homo sapiens (Human)	13	0.726912	0.0738338	1.46379	0.00165484
TDRD7_HUMAN	Q8NHU6	reviewed	Tudor domain-containing protein 7 (PCTAIRE2-binding protein) (Tudor repeat associator with PCTAIRE-2) (Trap)	TDRD7 PCTAIRE2BP	Homo sapiens (Human)	4	1.0057	0.504061	1.70541	0.0223285
TM131_HUMAN	Q92545	reviewed	Transmembrane protein 131 (Protein RW1)	TMEM131 KIAA0257 RW1	Homo sapiens (Human)	2	0.793428	0.338604	2.88503	0.040789
TSN15_HUMAN	O95858	reviewed	Tetraspanin-15 (Tspan-15) (Tetraspan NET-7) (Transmembrane 4 superfamily member 15)	TSPAN15 NET7 TM4SF15 UNQ677/PRO1311	Homo sapiens (Human)	2	0.749489	0.202783	1.88144	0.00337639
TXD11_HUMAN	Q6PKC3	reviewed	Thioredoxin domain-containing protein 11 (EF-hand-binding protein 1)	TXNDC11 EFP1	Homo sapiens (Human)	2	1.04789	0.977606	1.83944	0.207959
ABC3C_HUMAN	Q9NRW3	reviewed	DNA dC->dU-editing enzyme APOBEC-3C (A3C) (EC 3.5.4.-) (APOBEC1-like) (Phorbolin I)	APOBEC3C APOBEC1L PBI	Homo sapiens (Human)	5	1.26328	0.391205	1.76923	0.000720773
ACBD5_HUMAN	Q5T8D3	reviewed	Acyl-CoA-binding domain-containing protein 5	ACBD5 KIAA1996	Homo sapiens (Human)	2	1.21202	0.585073	1.45445	0.0362502
ALG1_HUMAN	Q9BT22	reviewed	Chitobiosyldiphosphodolichol beta-mannosyltransferase (EC 2.4.1.142) (Asparagine-linked glycosylation protein 1 homolog) (Beta-1,4-mannosyltransferase) (GDP-Man:GlcNAc2-PP-dolichol mannosyltransferase) (GDP-mannose-dolichol diphosphochitobiose mannosyltransferase) (Mannosyltransferase-1) (MT-1) (hMat-1)	ALG1 HMAT1 HMT1 PSEC0061 UNQ861/PRO1870	Homo sapiens (Human)	3	1.04908	0.692565	2.10901	0.000257648
ALG2_HUMAN	Q9H553	reviewed	Alpha-1,3/1,6-mannosyltransferase ALG2 (EC 2.4.1.132) (EC 2.4.1.257) (Asparagine-linked glycosylation protein 2 homolog) (GDP-Man:Man(1)GlcNAc(2)-PP-Dol alpha-1,3-mannosyltransferase) (GDP-Man:Man(1)GlcNAc(2)-PP-dolichol mannosyltransferase) (GDP-Man:Man(2)GlcNAc(2)-PP-Dol alpha-1,6-mannosyltransferase)	ALG2 UNQ666/PRO1298	Homo sapiens (Human)	3	0.968896	0.401107	3.81032	0.0011209
ALG3_HUMAN	Q92685	reviewed	Dol-P-Man:Man(5)GlcNAc(2)-PP-Dol alpha-1,3-mannosyltransferase (EC 2.4.1.258) (Asparagine-linked glycosylation protein 3 homolog) (Dol-P-Man-dependent alpha(1-3)-mannosyltransferase) (Dolichyl-P-Man:Man(5)GlcNAc(2)-PP-dolichyl mannosyltransferase) (Dolichyl-phosphate-mannose--glycolipid alpha-mannosyltransferase) (Not56-like protein)	ALG3 NOT NOT56L	Homo sapiens (Human)	2	0.946029	0.227503	2.2676	0.0138995
AP4E1_HUMAN	Q9UPM8	reviewed	AP-4 complex subunit epsilon-1 (AP-4 adaptor complex subunit epsilon) (Adaptor-related protein complex 4 subunit epsilon-1) (Epsilon subunit of AP-4) (Epsilon-adaptin)	AP4E1	Homo sapiens (Human)	2	0.964262	0.563698	1.69832	0.0295053
ARL6_HUMAN	Q9H0F7	reviewed	ADP-ribosylation factor-like protein 6 (Bardet-Biedl syndrome 3 protein)	ARL6 BBS3	Homo sapiens (Human)	3	0.950411	0.387838	1.71881	0.00159512
ARP8_HUMAN	Q9H981	reviewed	Actin-related protein 8 (hArp8) (INO80 complex subunit N)	ACTR8 ARP8 INO80N	Homo sapiens (Human)	2	0.868338	0.317795	2.01347	0.0264112
B3GA3_HUMAN	O94766	reviewed	Galactosylgalactosylxylosylprotein 3-beta-glucuronosyltransferase 3 (EC 2.4.1.135) (Beta-1,3-glucuronyltransferase 3) (Glucuronosyltransferase I) (GlcAT-I) (UDP-GlcUA:Gal beta-1,3-Gal-R glucuronyltransferase) (GlcUAT-I)	B3GAT3	Homo sapiens (Human)	3	0.934336	0.126698	2.86296	0.000858552
B3GT6_HUMAN	Q96L58	reviewed	Beta-1,3-galactosyltransferase 6 (Beta-1,3-GalTase 6) (Beta3Gal-T6) (Beta3GalT6) (EC 2.4.1.134) (GAG GalTII) (Galactosyltransferase II) (Galactosylxylosylprotein 3-beta-galactosyltransferase) (UDP-Gal:betaGal beta 1,3-galactosyltransferase polypeptide 6)	B3GALT6	Homo sapiens (Human)	2	1.19733	0.507861	2.87094	0.00570551
BCS1_HUMAN	Q9Y276	reviewed	Mitochondrial chaperone BCS1 (h-BCS1) (BCS1-like protein)	BCS1L BCS1	Homo sapiens (Human)	3	0.921538	0.192257	2.75025	0.000991466
BD1L1_HUMAN	Q8NFC6	reviewed	Biorientation of chromosomes in cell division protein 1-like 1	BOD1L1 BOD1L FAM44A KIAA1327	Homo sapiens (Human)	4	1.13074	0.912571	2.04471	0.187899
BPL1_HUMAN	P50747	reviewed	Biotin--protein ligase (EC 6.3.4.-) (Biotin apo-protein ligase) [Includes: Biotin--[methylmalonyl-CoA-carboxytransferase] ligase (EC 6.3.4.9); Biotin--[propionyl-CoA-carboxylase [ATP-hydrolyzing]] ligase (EC 6.3.4.10) (Holocarboxylase synthetase) (HCS); Biotin--[methylcrotonoyl-CoA-carboxylase] ligase (EC 6.3.4.11); Biotin--[acetyl-CoA-carboxylase] ligase (EC 6.3.4.15)]	HLCS	Homo sapiens (Human)	2	1.07118	0.904026	1.40062	0.063792
BST1_HUMAN	Q10588	reviewed	ADP-ribosyl cyclase/cyclic ADP-ribose hydrolase 2 (EC 3.2.2.6) (ADP-ribosyl cyclase 2) (Bone marrow stromal antigen 1) (BST-1) (Cyclic ADP-ribose hydrolase 2) (cADPr hydrolase 2) (CD antigen CD157)	BST1	Homo sapiens (Human)	2	0.978272	0.52672	2.65526	0.023975
CC038_HUMAN	Q5JPI3	reviewed	Uncharacterized protein C3orf38	C3orf38	Homo sapiens (Human)	2	1.29692	0.307271	1.72123	0.114566
CD82_HUMAN	P27701	reviewed	CD82 antigen (C33 antigen) (IA4) (Inducible membrane protein R2) (Metastasis suppressor Kangai-1) (Suppressor of tumorigenicity 6 protein) (Tetraspanin-27) (Tspan-27) (CD antigen CD82)	CD82 KAI1 SAR2 ST6 TSPAN27	Homo sapiens (Human)	3	0.88556	0.0446178	1.50759	0.0131276
CLN6_HUMAN	Q9NWW5	reviewed	Ceroid-lipofuscinosis neuronal protein 6 (Protein CLN6)	CLN6	Homo sapiens (Human)	1	1.18538	0.53703	1.67604	0.0127913
CMTD1_HUMAN	Q86VU5	reviewed	Catechol O-methyltransferase domain-containing protein 1 (EC 2.1.1.-)	COMTD1 UNQ766/PRO1558	Homo sapiens (Human)	2	0.920529	0.0458297	2.14399	0.00182889
CNDD3_HUMAN	P42695	reviewed	Condensin-2 complex subunit D3 (Non-SMC condensin II complex subunit D3) (hCAP-D3)	NCAPD3 CAPD3 KIAA0056	Homo sapiens (Human)	8	0.999226	0.580033	1.98207	0.0130394
COG1_HUMAN	Q8WTW3	reviewed	Conserved oligomeric Golgi complex subunit 1 (COG complex subunit 1) (Component of oligomeric Golgi complex 1)	COG1 KIAA1381 LDLB	Homo sapiens (Human)	5	1.09368	0.950134	1.47526	0.00638152
COQ9_HUMAN	O75208	reviewed	Ubiquinone biosynthesis protein COQ9, mitochondrial	COQ9 C16orf49 HSPC326 PSEC0129	Homo sapiens (Human)	3	0.89035	0.313484	1.62185	0.0149817
COX2_HUMAN	P00403	reviewed	Cytochrome c oxidase subunit 2 (Cytochrome c oxidase polypeptide II)	MT-CO2 COII COX2 COXII MTCO2	Homo sapiens (Human)	3	0.741008	0.0730451	1.80959	0.00114306
DERL1_HUMAN	Q9BUN8	reviewed	Derlin-1 (Degradation in endoplasmic reticulum protein 1) (DERtrin-1) (Der1-like protein 1)	DERL1 DER1 UNQ243/PRO276	Homo sapiens (Human)	2	0.921483	0.138091	2.03693	0.000117658
DPOG2_HUMAN	Q9UHN1	reviewed	DNA polymerase subunit gamma-2, mitochondrial (EC 2.7.7.7) (DNA polymerase gamma accessory 55 kDa subunit) (p55) (Mitochondrial DNA polymerase accessory subunit) (MtPolB) (PolG-beta)	POLG2 MTPOLB	Homo sapiens (Human)	1	0.909508	0.533434	1.96537	0.0078153
EDEM3_HUMAN	Q9BZQ6	reviewed	ER degradation-enhancing alpha-mannosidase-like protein 3 (EC 3.2.1.113) (Alpha-1,2-mannosidase EDEM3)	EDEM3 C1orf22	Homo sapiens (Human)	2	0.774431	0.112064	2.13983	0.0047402
ELMD2_HUMAN	Q8IZ81	reviewed	ELMO domain-containing protein 2	ELMOD2	Homo sapiens (Human)	3	1.03696	0.847824	2.97695	0.00186249
ERD23_HUMAN	O43731	reviewed	ER lumen protein-retaining receptor 3 (KDEL endoplasmic reticulum protein retention receptor 3) (KDEL receptor 3)	KDELR3	Homo sapiens (Human)	2	1.03539	0.766497	2.31451	0.00383057
EXOG_HUMAN	Q9Y2C4	reviewed	Nuclease EXOG, mitochondrial (EC 3.1.30.-) (Endonuclease G-like 1) (Endo G-like 1)	EXOG ENDOGL1 ENDOGL2 ENGL	Homo sapiens (Human)	2	0.79449	0.159007	3.50783	0.000592355
FACE2_HUMAN	Q9Y256	reviewed	CAAX prenyl protease 2 (EC 3.4.22.-) (Farnesylated proteins-converting enzyme 2) (FACE-2) (Prenyl protein-specific endoprotease 2) (RCE1 homolog) (hRCE1)	RCE1 FACE2 RCE1A RCE1B	Homo sapiens (Human)	2	0.938057	0.302589	1.66936	0.0171363
FAD1_HUMAN	Q8NFF5	reviewed	FAD synthase (EC 2.7.7.2) (FAD pyrophosphorylase) (FMN adenylyltransferase) (Flavin adenine dinucleotide synthase) [Includes: Molybdenum cofactor biosynthesis protein-like region; FAD synthase region]	FLAD1 PP591	Homo sapiens (Human)	3	1.34219	0.386003	1.61041	0.00440449
FADD_HUMAN	Q13158	reviewed	FAS-associated death domain protein (FAS-associating death domain-containing protein) (Growth-inhibiting gene 3 protein) (Mediator of receptor induced toxicity) (Protein FADD)	FADD MORT1 GIG3	Homo sapiens (Human)	2	1.1302	0.908232	1.49745	0.154021
FPRP_HUMAN	Q9P2B2	reviewed	Prostaglandin F2 receptor negative regulator (CD9 partner 1) (CD9P-1) (Glu-Trp-Ile EWI motif-containing protein F) (EWI-F) (Prostaglandin F2-alpha receptor regulatory protein) (Prostaglandin F2-alpha receptor-associated protein) (CD antigen CD315)	PTGFRN CD9P1 EWIF FPRP KIAA1436	Homo sapiens (Human)	2	1.10514	0.939759	1.80362	0.00400701
FUCO_HUMAN	P04066	reviewed	Tissue alpha-L-fucosidase (EC 3.2.1.51) (Alpha-L-fucosidase I) (Alpha-L-fucoside fucohydrolase 1) (Alpha-L-fucosidase 1)	FUCA1 Nbla10230	Homo sapiens (Human)	3	0.96934	0.73263	3.17678	0.00329436
GPAT3_HUMAN	Q53EU6	reviewed	Glycerol-3-phosphate acyltransferase 3 (GPAT-3) (EC 2.3.1.15) (1-acyl-sn-glycerol-3-phosphate O-acyltransferase 10) (AGPAT 10) (1-acyl-sn-glycerol-3-phosphate O-acyltransferase 9) (1-AGP acyltransferase 9) (1-AGPAT 9) (EC 2.3.1.51) (Acyl-CoA:glycerol-3-phosphate acyltransferase 3) (hGPAT3) (Lung cancer metastasis-associated protein 1) (Lysophosphatidic acid acyltransferase theta) (LPAAT-theta) (M…	GPAT3 AGPAT9 MAG1 HMFN0839 UNQ2753/PRO6492	Homo sapiens (Human)	2	0.956397	0.480397	1.8759	0.0285858
GSTM4_HUMAN	Q03013	reviewed	Glutathione S-transferase Mu 4 (EC 2.5.1.18) (GST class-mu 4) (GST-Mu2) (GSTM4-4)	GSTM4	Homo sapiens (Human)	3	0.78542	0.0776396	1.42253	0.0648837
ISOC2_HUMAN	Q96AB3	reviewed	Isochorismatase domain-containing protein 2	ISOC2	Homo sapiens (Human)	3	0.947607	0.132344	1.98967	0.000662396
M1IP1_HUMAN	Q9NPA3	reviewed	Mid1-interacting protein 1 (Gastrulation-specific G12-like protein) (Mid1-interacting G12-like protein) (Protein STRAIT11499) (Spot 14-related protein) (S14R) (Spot 14-R)	MID1IP1 MIG12	Homo sapiens (Human)	2	0.759862	0.145919	1.96664	0.0343785
MAEA_HUMAN	Q7L5Y9	reviewed	E3 ubiquitin-protein transferase MAEA (EC 2.3.2.27) (Cell proliferation-inducing gene 5 protein) (Erythroblast macrophage protein) (Human lung cancer oncogene 10 protein) (HLC-10) (Macrophage erythroblast attacher) (P44EMLP)	MAEA EMP HLC10 PIG5	Homo sapiens (Human)	2	0.983876	0.10429	1.51981	0.00390551
MET13_HUMAN	Q8N6R0	reviewed	Methyltransferase-like protein 13 (EC 2.1.1.-)	METTL13 KIAA0859 CGI-01	Homo sapiens (Human)	3	0.961185	0.188374	1.80959	6.64122e-05
MFN2_HUMAN	O95140	reviewed	Mitofusin-2 (EC 3.6.5.-) (Transmembrane GTPase MFN2)	MFN2 CPRP1 KIAA0214	Homo sapiens (Human)	11	1.12914	0.511443	1.5046	0.00229625
MGLL_HUMAN	Q99685	reviewed	Monoglyceride lipase (MGL) (EC 3.1.1.23) (HU-K5) (Lysophospholipase homolog) (Lysophospholipase-like) (Monoacylglycerol lipase) (MAGL)	MGLL	Homo sapiens (Human)	3	1.26204	0.379055	1.7757	0.0439496
NDOR1_HUMAN	Q9UHB4	reviewed	NADPH-dependent diflavin oxidoreductase 1 (EC 1.18.1.-) (NADPH-dependent FMN and FAD-containing oxidoreductase) (Novel reductase 1)	NDOR1 NR1	Homo sapiens (Human)	3	1.38297	0.0276417	2.025	0.000612273
NLRX1_HUMAN	Q86UT6	reviewed	NLR family member X1 (Caterpiller protein 11.3) (CLR11.3) (Nucleotide-binding oligomerization domain protein 26) (Nucleotide-binding oligomerization domain protein 5) (Nucleotide-binding oligomerization domain protein 9)	NLRX1 NOD26 NOD5 NOD9	Homo sapiens (Human)	2	1.16162	0.679077	3.10019	0.000628139
NU1M_HUMAN	P03886	reviewed	NADH-ubiquinone oxidoreductase chain 1 (EC 7.1.1.2) (NADH dehydrogenase subunit 1)	MT-ND1 MTND1 NADH1 ND1	Homo sapiens (Human)	2	1.39976	0.378641	1.55828	0.245207
OFUT1_HUMAN	Q9H488	reviewed	GDP-fucose protein O-fucosyltransferase 1 (EC 2.4.1.221) (Peptide-O-fucosyltransferase 1) (O-FucT-1)	POFUT1 FUT12 KIAA0180	Homo sapiens (Human)	5	0.92811	0.0933654	2.2075	0.000100987
PA24A_HUMAN	P47712	reviewed	Cytosolic phospholipase A2 (cPLA2) (Phospholipase A2 group IVA) [Includes: Phospholipase A2 (EC 3.1.1.4) (Phosphatidylcholine 2-acylhydrolase); Lysophospholipase (EC 3.1.1.5)]	PLA2G4A CPLA2 PLA2G4	Homo sapiens (Human)	1	1.32745	0.698889	3.7942	0.0728329
PADI2_HUMAN	Q9Y2J8	reviewed	Protein-arginine deiminase type-2 (EC 3.5.3.15) (PAD-H19) (Peptidylarginine deiminase II) (Protein-arginine deiminase type II)	PADI2 KIAA0994 PAD2 PDI2	Homo sapiens (Human)	2	0.912527	0.326783	1.83688	0.00905825
PLPL2_HUMAN	Q96AD5	reviewed	Patatin-like phospholipase domain-containing protein 2 (EC 3.1.1.3) (Adipose triglyceride lipase) (Calcium-independent phospholipase A2) (Desnutrin) (IPLA2-zeta) (Pigment epithelium-derived factor) (TTS2.2) (Transport-secretion protein 2) (TTS2)	PNPLA2 ATGL FP17548	Homo sapiens (Human)	5	1.22818	0.305489	2.62165	0.000586228
PPR35_HUMAN	Q8TAP8	reviewed	Protein phosphatase 1 regulatory subunit 35	PPP1R35 C7orf47	Homo sapiens (Human)	2	1.25312	0.669247	2.60025	0.0648916
PROM2_HUMAN	Q8N271	reviewed	Prominin-2 (PROM-2) (Prominin-like protein 2) (hPROML2)	PROM2 PROML2 UNQ2521/PRO6014	Homo sapiens (Human)	1	0.934033	0.0336354	1.57683	0.0074033
PTSS1_HUMAN	P48651	reviewed	Phosphatidylserine synthase 1 (PSS-1) (PtdSer synthase 1) (EC 2.7.8.29) (Serine-exchange enzyme I)	PTDSS1 KIAA0024 PSSA	Homo sapiens (Human)	2	1.04561	0.532432	2.61515	0.000397798
RA54B_HUMAN	Q9Y620	reviewed	DNA repair and recombination protein RAD54B (EC 3.6.4.-) (RAD54 homolog B)	RAD54B	Homo sapiens (Human)	2	0.922413	0.0341362	1.697	0.00354531
RHBD2_HUMAN	Q6NTF9	reviewed	Rhomboid domain-containing protein 2	RHBDD2 RHBDL7	Homo sapiens (Human)	2	1.20709	0.457853	2.27161	0.00349859
RNC_HUMAN	Q9NRR4	reviewed	Ribonuclease 3 (EC 3.1.26.3) (Protein Drosha) (Ribonuclease III) (RNase III) (p241)	DROSHA RN3 RNASE3L RNASEN	Homo sapiens (Human)	1	1.06974	0.930977	4.12356	0.0406182
RON_HUMAN	Q04912	reviewed	Macrophage-stimulating protein receptor (MSP receptor) (EC 2.7.10.1) (CDw136) (Protein-tyrosine kinase 8) (p185-Ron) (CD antigen CD136) [Cleaved into: Macrophage-stimulating protein receptor alpha chain; Macrophage-stimulating protein receptor beta chain]	MST1R PTK8 RON	Homo sapiens (Human)	1	0.977195	0.536773	2.51029	0.000612373
S29A1_HUMAN	Q99808	reviewed	Equilibrative nucleoside transporter 1 (Equilibrative nitrobenzylmercaptopurine riboside-sensitive nucleoside transporter) (Equilibrative NBMPR-sensitive nucleoside transporter) (Nucleoside transporter, es-type) (Solute carrier family 29 member 1)	SLC29A1 ENT1	Homo sapiens (Human)	3	0.970593	0.152775	2.10237	0.00583118
SC11A_HUMAN	P67812	reviewed	Signal peptidase complex catalytic subunit SEC11A (EC 3.4.21.89) (Endopeptidase SP18) (Microsomal signal peptidase 18 kDa subunit) (SPase 18 kDa subunit) (SEC11 homolog A) (SEC11-like protein 1) (SPC18)	SEC11A SEC11L1 SPC18 SPCS4A	Homo sapiens (Human)	3	1.12346	0.70003	2.55215	6.18931e-05
SIR1_HUMAN	Q96EB6	reviewed	NAD-dependent protein deacetylase sirtuin-1 (hSIRT1) (EC 3.5.1.-) (Regulatory protein SIR2 homolog 1) (SIR2-like protein 1) (hSIR2) [Cleaved into: SirtT1 75 kDa fragment (75SirT1)]	SIRT1 SIR2L1	Homo sapiens (Human)	3	1.17219	0.746314	1.46789	0.0243655
SL9A1_HUMAN	P19634	reviewed	Sodium/hydrogen exchanger 1 (APNH) (Na(+)/H(+) antiporter, amiloride-sensitive) (Na(+)/H(+) exchanger 1) (NHE-1) (Solute carrier family 9 member 1)	SLC9A1 APNH1 NHE1	Homo sapiens (Human)	3	1.14049	0.660631	2.32219	0.00369224
SNX8_HUMAN	Q9Y5X2	reviewed	Sorting nexin-8	SNX8	Homo sapiens (Human)	4	1.09325	0.981689	2.22391	0.000289497
TFB2M_HUMAN	Q9H5Q4	reviewed	Dimethyladenosine transferase 2, mitochondrial (EC 2.1.1.-) (Hepatitis C virus NS5A-transactivated protein 5) (HCV NS5A-transactivated protein 5) (Mitochondrial 12S rRNA dimethylase 2) (Mitochondrial transcription factor B2) (h-mtTFB) (h-mtTFB2) (hTFB2M) (mtTFB2) (S-adenosylmethionine-6-N', N'-adenosyl(rRNA) dimethyltransferase 2)	TFB2M NS5ATP5	Homo sapiens (Human)	3	0.800724	0.000636841	1.65821	0.00255701
TFDP1_HUMAN	Q14186	reviewed	Transcription factor Dp-1 (DRTF1-polypeptide 1) (DRTF1) (E2F dimerization partner 1)	TFDP1 DP1	Homo sapiens (Human)	2	1.26486	0.233616	1.90615	0.0185576
TM38B_HUMAN	Q9NVV0	reviewed	Trimeric intracellular cation channel type B (TRIC-B) (TRICB) (Transmembrane protein 38B)	TMEM38B C9orf87	Homo sapiens (Human)	3	1.14255	0.795676	1.76185	0.0214748
TMPPE_HUMAN	Q6ZT21	reviewed	Transmembrane protein with metallophosphoesterase domain (EC 3.1.-.-)	TMPPE	Homo sapiens (Human)	2	0.940624	0.605083	2.98047	0.00335033
TR10A_HUMAN	O00220	reviewed	Tumor necrosis factor receptor superfamily member 10A (Death receptor 4) (TNF-related apoptosis-inducing ligand receptor 1) (TRAIL receptor 1) (TRAIL-R1) (CD antigen CD261)	TNFRSF10A APO2 DR4 TRAILR1	Homo sapiens (Human)	4	1.11485	0.766278	1.90799	0.000786233
TRAM1_HUMAN	Q15629	reviewed	Translocating chain-associated membrane protein 1	TRAM1 TRAM	Homo sapiens (Human)	3	0.849481	0.2019	1.79567	0.00271548
TRM1_HUMAN	Q9NXH9	reviewed	tRNA (guanine(26)-N(2))-dimethyltransferase (EC 2.1.1.216) (tRNA 2,2-dimethylguanosine-26 methyltransferase) (tRNA(guanine-26,N(2)-N(2)) methyltransferase) (tRNA(m(2,2)G26)dimethyltransferase)	TRMT1	Homo sapiens (Human)	9	1.13387	0.417507	1.5775	0.00541449
TTPAL_HUMAN	Q9BTX7	reviewed	Alpha-tocopherol transfer protein-like	TTPAL C20orf121	Homo sapiens (Human)	2	0.964153	0.230897	1.54131	0.0055379
TUT4_HUMAN	Q5TAX3	reviewed	Terminal uridylyltransferase 4 (TUTase 4) (EC 2.7.7.52) (Zinc finger CCHC domain-containing protein 11)	TUT4 KIAA0191 ZCCHC11	Homo sapiens (Human)	6	1.2393	0.059301	2.382	0.000266663
WDR55_HUMAN	Q9H6Y2	reviewed	WD repeat-containing protein 55	WDR55	Homo sapiens (Human)	2	1.2053	0.13068	1.65557	0.0125625
XPF_HUMAN	Q92889	reviewed	DNA repair endonuclease XPF (EC 3.1.-.-) (DNA excision repair protein ERCC-4) (DNA repair protein complementing XP-F cells) (Xeroderma pigmentosum group F-complementing protein)	ERCC4 ERCC11 XPF	Homo sapiens (Human)	3	1.15931	0.969795	1.42273	0.0979648
ZSWM8_HUMAN	A7E2V4	reviewed	Zinc finger SWIM domain-containing protein 8	ZSWIM8 KIAA0913	Homo sapiens (Human)	3	1.31392	0.0995916	2.24546	0.00124119
AOFA_HUMAN	P21397	reviewed	Amine oxidase [flavin-containing] A (EC 1.4.3.4) (Monoamine oxidase type A) (MAO-A)	MAOA	Homo sapiens (Human)	9	1.21279	0.358509	1.57281	6.28771e-05
ARMC9_HUMAN	Q7Z3E5	reviewed	LisH domain-containing protein ARMC9 (Armadillo repeat-containing protein 9) (Melanoma/melanocyte-specific tumor antigen KU-MEL-1) (NS21)	ARMC9 KIAA1868	Homo sapiens (Human)	5	1.21807	0.595807	1.63268	0.0312635
DAF_HUMAN	P08174	reviewed	Complement decay-accelerating factor (CD antigen CD55)	CD55 CR DAF	Homo sapiens (Human)	5	1.09111	0.954264	2.17489	0.0104507
DEGS1_HUMAN	O15121	reviewed	Sphingolipid delta(4)-desaturase DES1 (EC 1.14.19.17) (Cell migration-inducing gene 15 protein) (Degenerative spermatocyte homolog 1) (Membrane lipid desaturase)	DEGS1 DES1 MLD MIG15	Homo sapiens (Human)	2	1.11206	0.976428	4.10631	0.011382
ESCO2_HUMAN	Q56NI9	reviewed	N-acetyltransferase ESCO2 (EC 2.3.1.-) (Establishment of cohesion 1 homolog 2) (ECO1 homolog 2)	ESCO2	Homo sapiens (Human)	2	0.831551	0.425895	2.58841	0.0972096
GAPR1_HUMAN	Q9H4G4	reviewed	Golgi-associated plant pathogenesis-related protein 1 (GAPR-1) (Golgi-associated PR-1 protein) (Glioma pathogenesis-related protein 2) (GliPR 2)	GLIPR2 C9orf19 GAPR1	Homo sapiens (Human)	2	1.3974	0.186199	2.17408	0.000215044
L2GL2_HUMAN	Q6P1M3	reviewed	Lethal(2) giant larvae protein homolog 2 (HGL)	LLGL2	Homo sapiens (Human)	4	0.749406	0.04424	1.64982	0.25408
LMCD1_HUMAN	Q9NZU5	reviewed	LIM and cysteine-rich domains protein 1 (Dyxin)	LMCD1	Homo sapiens (Human)	2	1.0139	0.316174	1.53238	0.000858265
LRC14_HUMAN	Q15048	reviewed	Leucine-rich repeat-containing protein 14	LRRC14 KIAA0014	Homo sapiens (Human)	4	1.07823	0.89696	1.55528	0.0212988
MFS10_HUMAN	Q14728	reviewed	Major facilitator superfamily domain-containing protein 10 (Tetracycline transporter-like protein)	MFSD10 TETRAN	Homo sapiens (Human)	2	1.08023	0.939099	2.29751	0.0112866
MGAP_HUMAN	Q8IWI9	reviewed	MAX gene-associated protein (MAX dimerization protein 5)	MGA KIAA0518 MAD5	Homo sapiens (Human)	3	0.773931	0.127281	1.76213	0.004413
NFIP2_HUMAN	Q9NV92	reviewed	NEDD4 family-interacting protein 2 (NEDD4 WW domain-binding protein 5A) (Putative MAPK-activating protein PM04/PM05/PM06/PM07) (Putative NF-kappa-B-activating protein 413)	NDFIP2 KIAA1165 N4WBP5A	Homo sapiens (Human)	2	1.1435	0.738152	1.74453	0.00141106
NTCP7_HUMAN	Q0GE19	reviewed	Sodium/bile acid cotransporter 7 (Na(+)/bile acid cotransporter 7) (Solute carrier family 10 member 7)	SLC10A7 C4orf13 P7 PSEC0051	Homo sapiens (Human)	2	0.919011	0.643776	2.464	0.179751
PCFT_HUMAN	Q96NT5	reviewed	Proton-coupled folate transporter (G21) (Heme carrier protein 1) (PCFT/HCP1) (Solute carrier family 46 member 1)	SLC46A1 HCP1 PCFT	Homo sapiens (Human)	2	1.08079	0.922929	2.62214	0.00247138
S39A1_HUMAN	Q9NY26	reviewed	Zinc transporter ZIP1 (Solute carrier family 39 member 1) (Zinc-iron-regulated transporter-like) (Zrt- and Irt-like protein 1) (ZIP-1) (hZIP1)	SLC39A1 IRT1 ZIP1 ZIRTL CGI-08 CGI-71	Homo sapiens (Human)	2	0.90447	0.0178024	2.05209	0.0114807
5NT3A_HUMAN	Q9H0P0	reviewed	Cytosolic 5'-nucleotidase 3A (EC 3.1.3.5) (7-methylguanosine phosphate-specific 5'-nucleotidase) (7-methylguanosine nucleotidase) (EC 3.1.3.91) (Cytosolic 5'-nucleotidase 3) (Cytosolic 5'-nucleotidase III) (cN-III) (Pyrimidine 5'-nucleotidase 1) (P5'N-1) (P5N-1) (PN-I) (Uridine 5'-monophosphate hydrolase 1) (p36)	NT5C3A NT5C3 P5N1 UMPH1 HSPC233	Homo sapiens (Human)	7	1.25623	0.182711	2.01747	0.000522799
AAAS_HUMAN	Q9NRG9	reviewed	Aladin (Adracalin)	AAAS ADRACALA GL003	Homo sapiens (Human)	8	1.16666	0.558195	1.43447	0.00117819
AAAT_HUMAN	Q15758	reviewed	Neutral amino acid transporter B(0) (ATB(0)) (Baboon M7 virus receptor) (RD114/simian type D retrovirus receptor) (Sodium-dependent neutral amino acid transporter type 2) (Solute carrier family 1 member 5)	SLC1A5 ASCT2 M7V1 RDR RDRC	Homo sapiens (Human)	7	1.14829	0.523591	1.60725	0.000187717
AAMP_HUMAN	Q13685	reviewed	Angio-associated migratory cell protein	AAMP	Homo sapiens (Human)	5	1.35728	0.0692614	2.14259	0.00336447
AATM_HUMAN	P00505	reviewed	Aspartate aminotransferase, mitochondrial (mAspAT) (EC 2.6.1.1) (EC 2.6.1.7) (Fatty acid-binding protein) (FABP-1) (Glutamate oxaloacetate transaminase 2) (Kynurenine aminotransferase 4) (Kynurenine aminotransferase IV) (Kynurenine--oxoglutarate transaminase 4) (Kynurenine--oxoglutarate transaminase IV) (Plasma membrane-associated fatty acid-binding protein) (FABPpm) (Transaminase A)	GOT2	Homo sapiens (Human)	17	1.05782	0.689494	1.40002	5.8979e-05
ABC3B_HUMAN	Q9UH17	reviewed	DNA dC->dU-editing enzyme APOBEC-3B (A3B) (EC 3.5.4.-) (Phorbolin-1-related protein) (Phorbolin-2/3)	APOBEC3B	Homo sapiens (Human)	9	1.24805	0.0873268	2.32461	0.000482317
ABCB7_HUMAN	O75027	reviewed	ATP-binding cassette sub-family B member 7, mitochondrial (ATP-binding cassette transporter 7) (ABC transporter 7 protein)	ABCB7 ABC7	Homo sapiens (Human)	6	0.945984	0.106986	1.7482	6.61343e-05
ABCB8_HUMAN	Q9NUT2	reviewed	ATP-binding cassette sub-family B member 8, mitochondrial (Mitochondrial ATP-binding cassette 1) (M-ABC1)	ABCB8 MABC1	Homo sapiens (Human)	3	0.980803	0.369457	1.67217	2.40284e-05
ABCBA_HUMAN	Q9NRK6	reviewed	ATP-binding cassette sub-family B member 10, mitochondrial (ATP-binding cassette transporter 10) (ABC transporter 10 protein) (Mitochondrial ATP-binding cassette 2) (M-ABC2)	ABCB10	Homo sapiens (Human)	4	1.13758	0.768722	2.8991	7.14834e-05
ABCD3_HUMAN	P28288	reviewed	ATP-binding cassette sub-family D member 3 (70 kDa peroxisomal membrane protein) (PMP70)	ABCD3 PMP70 PXMP1	Homo sapiens (Human)	8	0.921204	0.146235	1.56461	0.00642545
ABCF3_HUMAN	Q9NUQ8	reviewed	ATP-binding cassette sub-family F member 3	ABCF3	Homo sapiens (Human)	10	0.956131	0.306377	1.40805	0.00175577
ABD12_HUMAN	Q8N2K0	reviewed	Monoacylglycerol lipase ABHD12 (EC 3.1.1.23) (2-arachidonoylglycerol hydrolase) (Abhydrolase domain-containing protein 12)	ABHD12 C20orf22	Homo sapiens (Human)	10	1.00014	0.216658	2.20182	0.000732399
ABHD5_HUMAN	Q8WTS1	reviewed	1-acylglycerol-3-phosphate O-acyltransferase ABHD5 (EC 2.3.1.51) (Abhydrolase domain-containing protein 5) (Lipid droplet-binding protein CGI-58)	ABHD5 NCIE2 CGI-58	Homo sapiens (Human)	3	1.25971	0.847214	2.90658	0.00999705
ABHDA_HUMAN	Q9NUJ1	reviewed	Mycophenolic acid acyl-glucuronide esterase, mitochondrial (EC 3.1.1.93) (Alpha/beta hydrolase domain-containing protein 10) (Abhydrolase domain-containing protein 10)	ABHD10	Homo sapiens (Human)	10	0.990655	0.260678	1.42208	0.00121773
ABHDB_HUMAN	Q8NFV4	reviewed	Protein ABHD11 (EC 3.-.-.-) (Alpha/beta hydrolase domain-containing protein 11) (Abhydrolase domain-containing protein 11) (Williams-Beuren syndrome chromosomal region 21 protein)	ABHD11 WBSCR21 PP1226	Homo sapiens (Human)	4	0.982032	0.391673	1.75518	0.00911702
ABT1_HUMAN	Q9ULW3	reviewed	Activator of basal transcription 1 (hABT1) (Basal transcriptional activator)	ABT1	Homo sapiens (Human)	4	1.10872	0.835361	1.6499	0.024169
ACOT8_HUMAN	O14734	reviewed	Acyl-coenzyme A thioesterase 8 (Acyl-CoA thioesterase 8) (EC 3.1.2.27) (Choloyl-coenzyme A thioesterase) (HIV-Nef-associated acyl-CoA thioesterase) (PTE-2) (Peroxisomal acyl-coenzyme A thioester hydrolase 1) (PTE-1) (Peroxisomal long-chain acyl-CoA thioesterase 1) (Thioesterase II) (hACTE-III) (hACTEIII) (hTE)	ACOT8 ACTEIII PTE1 PTE2	Homo sapiens (Human)	2	0.882024	0.0809027	2.11639	0.00561543
ACOX1_HUMAN	Q15067	reviewed	Peroxisomal acyl-coenzyme A oxidase 1 (AOX) (EC 1.3.3.6) (Palmitoyl-CoA oxidase) (Straight-chain acyl-CoA oxidase) (SCOX)	ACOX1 ACOX	Homo sapiens (Human)	12	1.0545	0.613861	1.88233	0.00851021
ACSL3_HUMAN	O95573	reviewed	Long-chain-fatty-acid--CoA ligase 3 (EC 6.2.1.3) (Long-chain acyl-CoA synthetase 3) (LACS 3)	ACSL3 ACS3 FACL3 LACS3	Homo sapiens (Human)	21	0.862161	0.00597333	1.4332	2.00467e-05
ADAS_HUMAN	O00116	reviewed	Alkyldihydroxyacetonephosphate synthase, peroxisomal (Alkyl-DHAP synthase) (EC 2.5.1.26) (Aging-associated gene 5 protein) (Alkylglycerone-phosphate synthase)	AGPS AAG5	Homo sapiens (Human)	13	0.996989	0.249551	2.19006	4.49948e-05
ADPGK_HUMAN	Q9BRR6	reviewed	ADP-dependent glucokinase (ADP-GK) (ADPGK) (EC 2.7.1.147) (RbBP-35)	ADPGK PSEC0260	Homo sapiens (Human)	4	1.01734	0.359869	2.3425	0.0017971
ADRO_HUMAN	P22570	reviewed	NADPH:adrenodoxin oxidoreductase, mitochondrial (AR) (Adrenodoxin reductase) (EC 1.18.1.6) (Ferredoxin--NADP(+) reductase) (Ferredoxin reductase)	FDXR ADXR	Homo sapiens (Human)	5	1.39285	0.0516346	1.48646	0.00473934
ADT1_HUMAN	P12235	reviewed	ADP/ATP translocase 1 (ADP,ATP carrier protein 1) (ADP,ATP carrier protein, heart/skeletal muscle isoform T1) (Adenine nucleotide translocator 1) (ANT 1) (Solute carrier family 25 member 4)	SLC25A4 ANT1	Homo sapiens (Human)	10	1.17827	0.027349	2.79799	6.84638e-06
ADT2_HUMAN	P05141	reviewed	ADP/ATP translocase 2 (ADP,ATP carrier protein 2) (ADP,ATP carrier protein, fibroblast isoform) (Adenine nucleotide translocator 2) (ANT 2) (Solute carrier family 25 member 5) [Cleaved into: ADP/ATP translocase 2, N-terminally processed]	SLC25A5 ANT2	Homo sapiens (Human)	14	1.20217	0.0920361	2.26771	1.26648e-06
ADT3_HUMAN	P12236	reviewed	ADP/ATP translocase 3 (ADP,ATP carrier protein 3) (ADP,ATP carrier protein, isoform T2) (ANT 2) (Adenine nucleotide translocator 3) (ANT 3) (Solute carrier family 25 member 6) [Cleaved into: ADP/ATP translocase 3, N-terminally processed]	SLC25A6 ANT3 CDABP0051	Homo sapiens (Human)	13	1.19078	0.0966196	2.23516	1.92815e-06
AFG32_HUMAN	Q9Y4W6	reviewed	AFG3-like protein 2 (EC 3.4.24.-) (Paraplegin-like protein)	AFG3L2	Homo sapiens (Human)	9	1.04191	0.565532	1.80998	3.23474e-06
AGK_HUMAN	Q53H12	reviewed	Acylglycerol kinase, mitochondrial (hAGK) (EC 2.7.1.107) (EC 2.7.1.94) (Multiple substrate lipid kinase) (HsMuLK) (MuLK) (Multi-substrate lipid kinase)	AGK MULK	Homo sapiens (Human)	13	1.06832	0.755693	1.70737	2.01514e-05
AGRG1_HUMAN	Q9Y653	reviewed	Adhesion G-protein coupled receptor G1 (G-protein coupled receptor 56) (Protein TM7XN1) [Cleaved into: ADGRG1 N-terminal fragment (ADGRG1 NT) (GPR56 N-terminal fragment) (GPR56 NT) (GPR56(N)) (GPR56 extracellular subunit) (GPR56 subunit alpha); ADGRG1 C-terminal fragment (ADGRG1 CT) (GPR56 C-terminal fragment) (GPR56 CT) (GPR56(C)) (GPR56 seven-transmembrane subunit) (GPR56 7TM) (GPR56 subunit be…	ADGRG1 GPR56 TM7LN4 TM7XN1 UNQ540/PRO1083	Homo sapiens (Human)	2	0.903341	0.132351	2.65988	0.00129907
AHR_HUMAN	P35869	reviewed	Aryl hydrocarbon receptor (Ah receptor) (AhR) (Class E basic helix-loop-helix protein 76) (bHLHe76)	AHR BHLHE76	Homo sapiens (Human)	2	1.19048	0.584898	1.94883	0.00204503
AIFM2_HUMAN	Q9BRQ8	reviewed	Apoptosis-inducing factor 2 (EC 1.-.-.-) (Apoptosis-inducing factor homologous mitochondrion-associated inducer of death) (Apoptosis-inducing factor-like mitochondrion-associated inducer of death) (p53-responsive gene 3 protein)	AIFM2 AMID PRG3	Homo sapiens (Human)	4	1.17385	0.601443	1.91285	0.000242748
AK17A_HUMAN	Q02040	reviewed	A-kinase anchor protein 17A (AKAP-17A) (721P) (B-lymphocyte antigen) (Protein XE7) (Protein kinase A-anchoring protein 17A) (PRKA17A) (Splicing factor, arginine/serine-rich 17A)	AKAP17A CXYorf3 DXYS155E SFRS17A XE7	Homo sapiens (Human)	4	1.21269	0.304452	1.63423	0.00694985
AKA11_HUMAN	Q9UKA4	reviewed	A-kinase anchor protein 11 (AKAP-11) (A-kinase anchor protein 220 kDa) (AKAP 220) (hAKAP220) (Protein kinase A-anchoring protein 11) (PRKA11)	AKAP11 AKAP220 KIAA0629	Homo sapiens (Human)	3	0.869898	0.186755	1.44705	0.000795643
ALG5_HUMAN	Q9Y673	reviewed	Dolichyl-phosphate beta-glucosyltransferase (DolP-glucosyltransferase) (EC 2.4.1.117) (Asparagine-linked glycosylation protein 5 homolog)	ALG5 HSPC149	Homo sapiens (Human)	6	1.15794	0.243917	1.89372	0.00350653
ALG6_HUMAN	Q9Y672	reviewed	Dolichyl pyrophosphate Man9GlcNAc2 alpha-1,3-glucosyltransferase (EC 2.4.1.267) (Asparagine-linked glycosylation protein 6 homolog) (Dol-P-Glc:Man(9)GlcNAc(2)-PP-Dol alpha-1,3-glucosyltransferase) (Dolichyl-P-Glc:Man9GlcNAc2-PP-dolichyl glucosyltransferase)	ALG6 My046	Homo sapiens (Human)	2	0.989577	0.220022	2.5063	0.00840605
ALG9_HUMAN	Q9H6U8	reviewed	Alpha-1,2-mannosyltransferase ALG9 (EC 2.4.1.259) (EC 2.4.1.261) (Asparagine-linked glycosylation protein 9 homolog) (Disrupted in bipolar disorder protein 1) (Dol-P-Man:Man(6)GlcNAc(2)-PP-Dol alpha-1,2-mannosyltransferase) (Dol-P-Man:Man(8)GlcNAc(2)-PP-Dol alpha-1,2-mannosyltransferase)	ALG9 DIBD1	Homo sapiens (Human)	2	1.06215	0.854698	2.54942	0.000815372
AMOL2_HUMAN	Q9Y2J4	reviewed	Angiomotin-like protein 2 (Leman coiled-coil protein) (LCCP)	AMOTL2 KIAA0989	Homo sapiens (Human)	2	0.866562	0.287721	1.68954	0.0801586
AMPL_HUMAN	P28838	reviewed	Cytosol aminopeptidase (EC 3.4.11.1) (Leucine aminopeptidase 3) (LAP-3) (Leucyl aminopeptidase) (Peptidase S) (Proline aminopeptidase) (EC 3.4.11.5) (Prolyl aminopeptidase)	LAP3 LAPEP PEPS	Homo sapiens (Human)	13	1.3903	0.0518235	1.60616	9.74176e-05
AMRP_HUMAN	P30533	reviewed	Alpha-2-macroglobulin receptor-associated protein (Alpha-2-MRAP) (Low density lipoprotein receptor-related protein-associated protein 1) (RAP)	LRPAP1 A2MRAP	Homo sapiens (Human)	8	0.963415	0.336173	2.16219	0.00598377
ANK1_HUMAN	P16157	reviewed	Ankyrin-1 (ANK-1) (Ankyrin-R) (Erythrocyte ankyrin)	ANK1 ANK	Homo sapiens (Human)	4	1.19716	0.549182	1.53444	0.0147848
ANO10_HUMAN	Q9NW15	reviewed	Anoctamin-10 (Transmembrane protein 16K)	ANO10 TMEM16K	Homo sapiens (Human)	2	0.897147	0.188658	1.88187	0.000736808
APMAP_HUMAN	Q9HDC9	reviewed	Adipocyte plasma membrane-associated protein (Protein BSCv)	APMAP C20orf3 UNQ1869/PRO4305	Homo sapiens (Human)	11	0.997928	0.369697	2.05184	0.00165792
AQR_HUMAN	O60306	reviewed	RNA helicase aquarius (EC 3.6.4.13) (Intron-binding protein of 160 kDa) (IBP160)	AQR KIAA0560	Homo sapiens (Human)	11	0.982125	0.094955	1.47874	0.000428301
AR6P1_HUMAN	Q15041	reviewed	ADP-ribosylation factor-like protein 6-interacting protein 1 (ARL-6-interacting protein 1) (Aip-1) (Apoptotic regulator in the membrane of the endoplasmic reticulum)	ARL6IP1 ARL6IP ARMER KIAA0069	Homo sapiens (Human)	2	0.940114	0.466803	1.50507	0.00483869
ARF6_HUMAN	P62330	reviewed	ADP-ribosylation factor 6	ARF6	Homo sapiens (Human)	3	1.22373	0.136395	1.6237	5.01492e-05
ARL1_HUMAN	P40616	reviewed	ADP-ribosylation factor-like protein 1	ARL1	Homo sapiens (Human)	4	0.848913	0.106279	1.613	0.000863703
ARL8B_HUMAN	Q9NVJ2	reviewed	ADP-ribosylation factor-like protein 8B (ADP-ribosylation factor-like protein 10C) (Novel small G protein indispensable for equal chromosome segregation 1)	ARL8B ARL10C GIE1	Homo sapiens (Human)	7	0.976492	0.226166	2.05085	0.000359766
ARM10_HUMAN	Q8N2F6	reviewed	Armadillo repeat-containing protein 10 (Splicing variant involved in hepatocarcinogenesis protein)	ARMC10 SVH PSEC0198	Homo sapiens (Human)	5	1.07451	0.946963	1.54413	0.0331835
ARMC6_HUMAN	Q6NXE6	reviewed	Armadillo repeat-containing protein 6	ARMC6	Homo sapiens (Human)	8	1.09956	0.973333	1.52452	0.000680869
ARSA_HUMAN	P15289	reviewed	Arylsulfatase A (ASA) (EC 3.1.6.8) (Cerebroside-sulfatase) [Cleaved into: Arylsulfatase A component B; Arylsulfatase A component C]	ARSA	Homo sapiens (Human)	2	0.924246	0.319514	1.65381	0.000363967
ASAH1_HUMAN	Q13510	reviewed	Acid ceramidase (AC) (ACDase) (Acid CDase) (EC 3.5.1.23) (Acylsphingosine deacylase) (N-acylsphingosine amidohydrolase) (Putative 32 kDa heart protein) (PHP32) [Cleaved into: Acid ceramidase subunit alpha; Acid ceramidase subunit beta]	ASAH1 ASAH HSD-33 HSD33	Homo sapiens (Human)	4	1.06369	0.493693	2.10234	0.000338008
ASC_HUMAN	Q9ULZ3	reviewed	Apoptosis-associated speck-like protein containing a CARD (hASC) (Caspase recruitment domain-containing protein 5) (PYD and CARD domain-containing protein) (Target of methylation-induced silencing 1)	PYCARD ASC CARD5 TMS1	Homo sapiens (Human)	3	0.927388	0.553067	1.4408	0.717549
ASF1B_HUMAN	Q9NVP2	reviewed	Histone chaperone ASF1B (Anti-silencing function protein 1 homolog B) (hAsf1) (hAsf1b) (CCG1-interacting factor A-II) (CIA-II) (hCIA-II)	ASF1B	Homo sapiens (Human)	5	1.09411	0.908143	2.32111	0.000516359
ASPH_HUMAN	Q12797	reviewed	Aspartyl/asparaginyl beta-hydroxylase (EC 1.14.11.16) (Aspartate beta-hydroxylase) (ASP beta-hydroxylase) (Peptide-aspartate beta-dioxygenase)	ASPH BAH	Homo sapiens (Human)	12	1.18065	0.024274	1.76865	2.75306e-05
AT131_HUMAN	Q9HD20	reviewed	Manganese-transporting ATPase 13A1 (EC 3.6.3.-)	ATP13A1 ATP13A KIAA1825 CGI-152	Homo sapiens (Human)	14	1.20152	0.590079	1.96618	0.000715339
AT133_HUMAN	Q9H7F0	reviewed	Probable cation-transporting ATPase 13A3 (EC 3.6.3.-) (ATPase family homolog up-regulated in senescence cells 1)	ATP13A3 AFURS1	Homo sapiens (Human)	3	0.992577	0.500127	3.03206	2.8048e-05
AT1B3_HUMAN	P54709	reviewed	Sodium/potassium-transporting ATPase subunit beta-3 (Sodium/potassium-dependent ATPase subunit beta-3) (ATPB-3) (CD antigen CD298)	ATP1B3	Homo sapiens (Human)	5	0.817764	0.00719884	1.56166	0.001599
AT2A2_HUMAN	P16615	reviewed	Sarcoplasmic/endoplasmic reticulum calcium ATPase 2 (SERCA2) (SR Ca(2+)-ATPase 2) (EC 3.6.3.8) (Calcium pump 2) (Calcium-transporting ATPase sarcoplasmic reticulum type, slow twitch skeletal muscle isoform) (Endoplasmic reticulum class 1/2 Ca(2+) ATPase)	ATP2A2 ATP2B	Homo sapiens (Human)	31	0.863146	0.0421889	1.40251	0.00407303
AT2C1_HUMAN	P98194	reviewed	Calcium-transporting ATPase type 2C member 1 (ATPase 2C1) (EC 3.6.3.8) (ATP-dependent Ca(2+) pump PMR1)	ATP2C1 KIAA1347 PMR1L HUSSY-28	Homo sapiens (Human)	6	0.931127	0.285675	1.63187	0.0131925
AT5EL_HUMAN	Q5VTU8	reviewed	ATP synthase subunit epsilon-like protein, mitochondrial	ATP5EP2	Homo sapiens (Human)	2	1.01511	0.55689	1.92601	0.00472033
AT5F1_HUMAN	P24539	reviewed	ATP synthase F(0) complex subunit B1, mitochondrial (ATP synthase peripheral stalk-membrane subunit b) (ATP synthase proton-transporting mitochondrial F(0) complex subunit B1) (ATP synthase subunit b) (ATPase subunit b)	ATP5PB ATP5F1	Homo sapiens (Human)	12	0.980291	0.0892989	2.08028	0.00363847
AT5SL_HUMAN	Q9NW81	reviewed	Distal membrane-arm assembly complex protein 2 (ATP synthase subunit s-like protein)	DMAC2 ATP5SL	Homo sapiens (Human)	2	0.862396	0.0744827	1.744	0.0199627
ATAD1_HUMAN	Q8NBU5	reviewed	ATPase family AAA domain-containing protein 1 (EC 3.6.1.3) (Thorase)	ATAD1 FNP001	Homo sapiens (Human)	8	1.06083	0.784474	1.56242	0.00647535
ATD3A_HUMAN	Q9NVI7	reviewed	ATPase family AAA domain-containing protein 3A	ATAD3A	Homo sapiens (Human)	14	1.18484	0.138346	2.34022	1.53986e-06
ATD3B_HUMAN	Q5T9A4	reviewed	ATPase family AAA domain-containing protein 3B (AAA-TOB3)	ATAD3B KIAA1273 TOB3	Homo sapiens (Human)	15	1.23405	0.08614	2.30066	1.56106e-05
ATG4B_HUMAN	Q9Y4P1	reviewed	Cysteine protease ATG4B (EC 3.4.22.-) (AUT-like 1 cysteine endopeptidase) (Autophagin-1) (Autophagy-related cysteine endopeptidase 1) (Autophagy-related protein 4 homolog B) (hAPG4B)	ATG4B APG4B AUTL1 KIAA0943	Homo sapiens (Human)	6	1.09423	0.923392	1.52727	0.00122134
ATG9A_HUMAN	Q7Z3C6	reviewed	Autophagy-related protein 9A (APG9-like 1) (mATG9)	ATG9A APG9L1	Homo sapiens (Human)	3	0.85061	0.113218	2.02122	0.000196163
ATGA1_HUMAN	Q9BSB4	reviewed	Autophagy-related protein 101	ATG101 C12orf44 PP894	Homo sapiens (Human)	2	0.954994	0.0654841	1.55888	0.0116995
ATLA3_HUMAN	Q6DD88	reviewed	Atlastin-3 (EC 3.6.5.-)	ATL3	Homo sapiens (Human)	11	1.10462	0.918296	1.45267	0.000647989
ATM_HUMAN	Q13315	reviewed	Serine-protein kinase ATM (EC 2.7.11.1) (Ataxia telangiectasia mutated) (A-T mutated)	ATM	Homo sapiens (Human)	16	0.863039	0.0504064	1.47723	0.00251366
ATP5H_HUMAN	O75947	reviewed	ATP synthase subunit d, mitochondrial (ATPase subunit d) (ATP synthase peripheral stalk subunit d)	ATP5PD ATP5H My032	Homo sapiens (Human)	7	0.968171	0.0461077	2.16669	2.58723e-05
ATP5I_HUMAN	P56385	reviewed	ATP synthase subunit e, mitochondrial (ATPase subunit e) (ATP synthase membrane subunit e) [Cleaved into: ATP synthase subunit e, mitochondrial, N-terminally processed]	ATP5ME ATP5I ATP5K	Homo sapiens (Human)	2	0.945318	0.181806	1.63903	0.00218287
ATP5J_HUMAN	P18859	reviewed	ATP synthase-coupling factor 6, mitochondrial (ATPase subunit F6) (ATP synthase peripheral stalk subunit F6)	ATP5PF ATP5A ATP5J ATPM	Homo sapiens (Human)	3	1.09557	0.965875	1.87104	0.0111795
ATP5L_HUMAN	O75964	reviewed	ATP synthase subunit g, mitochondrial (ATPase subunit g) (ATP synthase membrane subunit g)	ATP5MG ATP5L	Homo sapiens (Human)	3	0.852112	0.138743	1.96878	0.000443805
ATP5S_HUMAN	Q99766	reviewed	ATP synthase subunit s, mitochondrial (ATP synthase-coupling factor B) (FB) (Mitochondrial ATP synthase regulatory component factor B)	ATP5S ATPW	Homo sapiens (Human)	3	1.01505	0.259825	1.42097	0.00608084
ATP8_HUMAN	P03928	reviewed	ATP synthase protein 8 (A6L) (F-ATPase subunit 8)	MT-ATP8 ATP8 ATPASE8 MTATP8	Homo sapiens (Human)	2	1.28321	0.302856	1.76204	0.0116934
ATPA_HUMAN	P25705	reviewed	ATP synthase subunit alpha, mitochondrial (ATP synthase F1 subunit alpha)	ATP5F1A ATP5A ATP5A1 ATP5AL2 ATPM	Homo sapiens (Human)	23	1.03695	0.498869	1.97203	0.000725367
ATPB_HUMAN	P06576	reviewed	ATP synthase subunit beta, mitochondrial (EC 7.1.2.2) (ATP synthase F1 subunit beta)	ATP5F1B ATP5B ATPMB ATPSB	Homo sapiens (Human)	27	1.02336	0.435116	1.97164	0.00074757
ATPD_HUMAN	P30049	reviewed	ATP synthase subunit delta, mitochondrial (ATP synthase F1 subunit delta) (F-ATPase delta subunit)	ATP5F1D ATP5D	Homo sapiens (Human)	2	1.12362	0.815479	1.87093	0.00686709
ATPG_HUMAN	P36542	reviewed	ATP synthase subunit gamma, mitochondrial (ATP synthase F1 subunit gamma) (F-ATPase gamma subunit)	ATP5F1C ATP5C ATP5C1 ATP5CL1	Homo sapiens (Human)	7	1.07003	0.771318	2.22314	0.0020583
ATPK_HUMAN	P56134	reviewed	ATP synthase subunit f, mitochondrial (ATP synthase membrane subunit f)	ATP5MF ATP5J2 ATP5JL	Homo sapiens (Human)	2	0.887905	0.211975	2.1733	0.00387135
ATPO_HUMAN	P48047	reviewed	ATP synthase subunit O, mitochondrial (ATP synthase peripheral stalk subunit OSCP) (Oligomycin sensitivity conferral protein) (OSCP)	ATP5PO ATP5O ATPO	Homo sapiens (Human)	6	0.984538	0.27989	1.99439	2.81697e-06
ATRAP_HUMAN	Q6RW13	reviewed	Type-1 angiotensin II receptor-associated protein (AT1 receptor-associated protein)	AGTRAP ATRAP	Homo sapiens (Human)	2	1.08646	0.911202	1.5618	0.00472748
AUP1_HUMAN	Q9Y679	reviewed	Ancient ubiquitous protein 1	AUP1	Homo sapiens (Human)	2	1.07628	0.887285	1.5017	0.00375369
AURKB_HUMAN	Q96GD4	reviewed	Aurora kinase B (EC 2.7.11.1) (Aurora 1) (Aurora- and IPL1-like midbody-associated protein 1) (AIM-1) (Aurora/IPL1-related kinase 2) (ARK-2) (Aurora-related kinase 2) (STK-1) (Serine/threonine-protein kinase 12) (Serine/threonine-protein kinase 5) (Serine/threonine-protein kinase aurora-B)	AURKB AIK2 AIM1 AIRK2 ARK2 STK1 STK12 STK5	Homo sapiens (Human)	4	1.00439	0.265622	2.3233	0.00179428
B2MG_HUMAN	P61769	reviewed	Beta-2-microglobulin [Cleaved into: Beta-2-microglobulin form pI 5.3]	B2M CDABP0092 HDCMA22P	Homo sapiens (Human)	3	1.22614	0.343359	2.14977	0.00108809
B3A2_HUMAN	P04920	reviewed	Anion exchange protein 2 (AE 2) (Anion exchanger 2) (Non-erythroid band 3-like protein) (BND3L) (Solute carrier family 4 member 2)	SLC4A2 AE2 EPB3L1 HKB3 MPB3L	Homo sapiens (Human)	7	0.861515	0.02657	2.08492	0.00189941
B4GT1_HUMAN	P15291	reviewed	Beta-1,4-galactosyltransferase 1 (Beta-1,4-GalTase 1) (Beta4Gal-T1) (b4Gal-T1) (EC 2.4.1.-) (UDP-Gal:beta-GlcNAc beta-1,4-galactosyltransferase 1) (UDP-galactose:beta-N-acetylglucosamine beta-1,4-galactosyltransferase 1) [Cleaved into: Processed beta-1,4-galactosyltransferase 1] [Includes: Lactose synthase A protein (EC 2.4.1.22); N-acetyllactosamine synthase (EC 2.4.1.90) (Nal synthase); Beta-N-…	B4GALT1 GGTB2	Homo sapiens (Human)	4	0.962268	0.274146	1.74512	0.00857043
BAF_HUMAN	O75531	reviewed	Barrier-to-autointegration factor (Breakpoint cluster region protein 1) [Cleaved into: Barrier-to-autointegration factor, N-terminally processed]	BANF1 BAF BCRG1	Homo sapiens (Human)	4	0.877179	0.154779	1.48612	0.0136157
BAG6_HUMAN	P46379	reviewed	Large proline-rich protein BAG6 (BAG family molecular chaperone regulator 6) (BCL2-associated athanogene 6) (BAG-6) (HLA-B-associated transcript 3) (Protein G3) (Protein Scythe)	BAG6 BAT3 G3	Homo sapiens (Human)	14	0.96227	0.0795665	1.76448	0.000131265
BAP29_HUMAN	Q9UHQ4	reviewed	B-cell receptor-associated protein 29 (BCR-associated protein 29) (Bap29)	BCAP29 BAP29	Homo sapiens (Human)	4	1.1125	0.751997	2.11184	3.27366e-05
BASI_HUMAN	P35613	reviewed	Basigin (5F7) (Collagenase stimulatory factor) (Extracellular matrix metalloproteinase inducer) (EMMPRIN) (Leukocyte activation antigen M6) (OK blood group antigen) (Tumor cell-derived collagenase stimulatory factor) (TCSF) (CD antigen CD147)	BSG UNQ6505/PRO21383	Homo sapiens (Human)	6	0.962802	0.310167	1.5433	0.000535171
BAX_HUMAN	Q07812	reviewed	Apoptosis regulator BAX (Bcl-2-like protein 4) (Bcl2-L-4)	BAX BCL2L4	Homo sapiens (Human)	5	1.17481	0.395177	1.84291	0.00887475
BAZ1A_HUMAN	Q9NRL2	reviewed	Bromodomain adjacent to zinc finger domain protein 1A (ATP-dependent chromatin-remodeling protein) (ATP-utilizing chromatin assembly and remodeling factor 1) (hACF1) (CHRAC subunit ACF1) (Williams syndrome transcription factor-related chromatin-remodeling factor 180) (WCRF180) (hWALp1)	BAZ1A ACF1 WCRF180 HSPC317	Homo sapiens (Human)	7	1.16238	0.446422	1.41902	0.0122065
BGLR_HUMAN	P08236	reviewed	Beta-glucuronidase (EC 3.2.1.31) (Beta-G1)	GUSB	Homo sapiens (Human)	5	0.962427	0.254951	1.84237	0.000369875
BIRC5_HUMAN	O15392	reviewed	Baculoviral IAP repeat-containing protein 5 (Apoptosis inhibitor 4) (Apoptosis inhibitor survivin)	BIRC5 API4 IAP4	Homo sapiens (Human)	3	0.858559	0.267071	1.44009	0.0420766
BOLA1_HUMAN	Q9Y3E2	reviewed	BolA-like protein 1 (hBolA)	BOLA1 CGI-143	Homo sapiens (Human)	2	0.920558	0.318201	1.6645	0.00196006
BOP1_HUMAN	Q14137	reviewed	Ribosome biogenesis protein BOP1 (Block of proliferation 1 protein)	BOP1 KIAA0124	Homo sapiens (Human)	10	1.09916	0.927202	1.59026	0.00340422
BOREA_HUMAN	Q53HL2	reviewed	Borealin (Cell division cycle-associated protein 8) (Dasra-B) (hDasra-B) (Pluripotent embryonic stem cell-related gene 3 protein)	CDCA8 PESCRG3	Homo sapiens (Human)	4	0.930847	0.0819061	1.69102	0.00387005
BRI3B_HUMAN	Q8WY22	reviewed	BRI3-binding protein (I3-binding protein) (Cervical cancer 1 proto-oncogene-binding protein KG19) (HCCRBP-1)	BRI3BP KG19	Homo sapiens (Human)	3	1.35141	0.0111852	3.73708	2.37413e-05
C1QBP_HUMAN	Q07021	reviewed	Complement component 1 Q subcomponent-binding protein, mitochondrial (ASF/SF2-associated protein p32) (Glycoprotein gC1qBP) (C1qBP) (Hyaluronan-binding protein 1) (Mitochondrial matrix protein p32) (gC1q-R protein) (p33) (SF2AP32)	C1QBP GC1QBP HABP1 SF2P32	Homo sapiens (Human)	7	1.07621	0.87973	1.88758	0.00143187
C1QT6_HUMAN	Q9BXI9	reviewed	Complement C1q tumor necrosis factor-related protein 6	C1QTNF6 CTRP6 UNQ581/PRO1151	Homo sapiens (Human)	1	1.0481	0.837236	2.1769	0.021464
C560_HUMAN	Q99643	reviewed	Succinate dehydrogenase cytochrome b560 subunit, mitochondrial (Integral membrane protein CII-3) (QPs-1) (QPs1) (Succinate dehydrogenase complex subunit C) (Succinate-ubiquinone oxidoreductase cytochrome B large subunit) (CYBL)	SDHC CYB560 SDH3	Homo sapiens (Human)	2	0.938967	0.120229	1.8706	0.00724081
CACP_HUMAN	P43155	reviewed	Carnitine O-acetyltransferase (Carnitine acetylase) (EC 2.3.1.7) (Carnitine acetyltransferase) (CAT) (CrAT)	CRAT CAT1	Homo sapiens (Human)	9	1.29387	0.167472	1.52759	0.00781101
CALR_HUMAN	P27797	reviewed	Calreticulin (CRP55) (Calregulin) (Endoplasmic reticulum resident protein 60) (ERp60) (HACBP) (grp60)	CALR CRTC	Homo sapiens (Human)	18	1.20649	0.0204524	1.77755	4.08046e-07
CALU_HUMAN	O43852	reviewed	Calumenin (Crocalbin) (IEF SSP 9302)	CALU	Homo sapiens (Human)	13	1.15858	0.0772438	1.93751	2.01481e-05
CALX_HUMAN	P27824	reviewed	Calnexin (IP90) (Major histocompatibility complex class I antigen-binding protein p88) (p90)	CANX	Homo sapiens (Human)	18	1.08251	0.876025	2.24437	0.00136552
CANT1_HUMAN	Q8WVQ1	reviewed	Soluble calcium-activated nucleotidase 1 (SCAN-1) (EC 3.6.1.6) (Apyrase homolog) (Putative MAPK-activating protein PM09) (Putative NF-kappa-B-activating protein 107)	CANT1 SHAPY	Homo sapiens (Human)	3	0.990705	0.311017	2.97902	0.000118726
CATA_HUMAN	P04040	reviewed	Catalase (EC 1.11.1.6)	CAT	Homo sapiens (Human)	18	1.25804	0.0398988	1.47696	0.00225634
CATC_HUMAN	P53634	reviewed	Dipeptidyl peptidase 1 (EC 3.4.14.1) (Cathepsin C) (Cathepsin J) (Dipeptidyl peptidase I) (DPP-I) (DPPI) (Dipeptidyl transferase) [Cleaved into: Dipeptidyl peptidase 1 exclusion domain chain (Dipeptidyl peptidase I exclusion domain chain); Dipeptidyl peptidase 1 heavy chain (Dipeptidyl peptidase I heavy chain); Dipeptidyl peptidase 1 light chain (Dipeptidyl peptidase I light chain)]	CTSC CPPI	Homo sapiens (Human)	2	0.954375	0.0186553	1.68773	0.0022626
CATD_HUMAN	P07339	reviewed	Cathepsin D (EC 3.4.23.5) [Cleaved into: Cathepsin D light chain; Cathepsin D heavy chain]	CTSD CPSD	Homo sapiens (Human)	16	0.871015	0.0439395	1.6161	0.000131213
CBX2_HUMAN	Q14781	reviewed	Chromobox protein homolog 2	CBX2	Homo sapiens (Human)	3	1.3975	0.162696	1.57042	0.00204035
CBX8_HUMAN	Q9HC52	reviewed	Chromobox protein homolog 8 (Polycomb 3 homolog) (Pc3) (hPc3) (Rectachrome 1)	CBX8 PC3 RC1	Homo sapiens (Human)	3	1.15582	0.512679	1.43064	0.00514523
CC134_HUMAN	Q9H6E4	reviewed	Coiled-coil domain-containing protein 134	CCDC134	Homo sapiens (Human)	2	1.18845	0.287717	1.96152	0.0195802
CC50A_HUMAN	Q9NV96	reviewed	Cell cycle control protein 50A (P4-ATPase flippase complex beta subunit TMEM30A) (Transmembrane protein 30A)	TMEM30A C6orf67 CDC50A	Homo sapiens (Human)	3	0.783208	0.00613352	1.46088	4.30381e-05
CCD47_HUMAN	Q96A33	reviewed	Coiled-coil domain-containing protein 47	CCDC47 GK001 MSTP041 PSEC0077	Homo sapiens (Human)	13	1.12119	0.373127	2.40171	4.885e-06
CCD51_HUMAN	Q96ER9	reviewed	Coiled-coil domain-containing protein 51	CCDC51	Homo sapiens (Human)	4	1.12753	0.75727	1.80417	0.00326079
CCD94_HUMAN	Q9BW85	reviewed	YJU2 splicing factor homolog (Coiled-coil domain-containing protein 94)	YJU2 CCDC94	Homo sapiens (Human)	3	0.937451	0.356633	1.64744	0.00663319
CD032_HUMAN	Q8N8J7	reviewed	Uncharacterized protein FAM241A	FAM241A C4orf32	Homo sapiens (Human)	3	0.984407	0.110284	1.40718	0.0146626
CD109_HUMAN	Q6YHK3	reviewed	CD109 antigen (150 kDa TGF-beta-1-binding protein) (C3 and PZP-like alpha-2-macroglobulin domain-containing protein 7) (Platelet-specific Gov antigen) (p180) (r150) (CD antigen CD109)	CD109 CPAMD7	Homo sapiens (Human)	4	0.735279	0.0261772	5.70291	0.000439602
CD44_HUMAN	P16070	reviewed	CD44 antigen (CDw44) (Epican) (Extracellular matrix receptor III) (ECMR-III) (GP90 lymphocyte homing/adhesion receptor) (HUTCH-I) (Heparan sulfate proteoglycan) (Hermes antigen) (Hyaluronate receptor) (Phagocytic glycoprotein 1) (PGP-1) (Phagocytic glycoprotein I) (PGP-I) (CD antigen CD44)	CD44 LHR MDU2 MDU3 MIC4	Homo sapiens (Human)	8	1.05584	0.614404	1.83695	0.00504001
CD47_HUMAN	Q08722	reviewed	Leukocyte surface antigen CD47 (Antigenic surface determinant protein OA3) (Integrin-associated protein) (IAP) (Protein MER6) (CD antigen CD47)	CD47 MER6	Homo sapiens (Human)	2	1.13455	0.542849	1.9602	0.00123264
CD59_HUMAN	P13987	reviewed	CD59 glycoprotein (1F5 antigen) (20 kDa homologous restriction factor) (HRF-20) (HRF20) (MAC-inhibitory protein) (MAC-IP) (MEM43 antigen) (Membrane attack complex inhibition factor) (MACIF) (Membrane inhibitor of reactive lysis) (MIRL) (Protectin) (CD antigen CD59)	CD59 MIC11 MIN1 MIN2 MIN3 MSK21	Homo sapiens (Human)	3	0.960006	0.341316	1.43728	0.00689253
CD81_HUMAN	P60033	reviewed	CD81 antigen (26 kDa cell surface protein TAPA-1) (Target of the antiproliferative antibody 1) (Tetraspanin-28) (Tspan-28) (CD antigen CD81)	CD81 TAPA1 TSPAN28	Homo sapiens (Human)	3	0.942627	0.0574936	1.6071	0.000347853
CD97_HUMAN	P48960	reviewed	CD97 antigen (Leukocyte antigen CD97) (CD antigen CD97) [Cleaved into: CD97 antigen subunit alpha; CD97 antigen subunit beta]	CD97	Homo sapiens (Human)	5	0.910493	0.0650071	1.5518	0.000777378
CDC20_HUMAN	Q12834	reviewed	Cell division cycle protein 20 homolog (p55CDC)	CDC20	Homo sapiens (Human)	8	0.888706	0.0291064	1.59418	0.0118134
CDC45_HUMAN	O75419	reviewed	Cell division control protein 45 homolog (PORC-PI-1)	CDC45 CDC45L CDC45L2 UNQ374/PRO710	Homo sapiens (Human)	4	1.11802	0.962757	2.82159	0.0316865
CDIPT_HUMAN	O14735	reviewed	CDP-diacylglycerol--inositol 3-phosphatidyltransferase (EC 2.7.8.11) (Phosphatidylinositol synthase) (PI synthase) (PtdIns synthase)	CDIPT PIS PIS1	Homo sapiens (Human)	3	1.25214	0.17421	2.22371	0.00107183
CDK2_HUMAN	P24941	reviewed	Cyclin-dependent kinase 2 (EC 2.7.11.22) (Cell division protein kinase 2) (p33 protein kinase)	CDK2 CDKN2	Homo sapiens (Human)	10	1.15734	0.42392	1.58263	0.000555556
CDS2_HUMAN	O95674	reviewed	Phosphatidate cytidylyltransferase 2 (EC 2.7.7.41) (CDP-DAG synthase 2) (CDP-DG synthase 2) (CDP-diacylglycerol synthase 2) (CDS 2) (CDP-diglyceride pyrophosphorylase 2) (CDP-diglyceride synthase 2) (CTP:phosphatidate cytidylyltransferase 2)	CDS2	Homo sapiens (Human)	2	1.10353	0.822318	1.40972	0.00573664
CERS2_HUMAN	Q96G23	reviewed	Ceramide synthase 2 (CerS2) (LAG1 longevity assurance homolog 2) (SP260) (Tumor metastasis-suppressor gene 1 protein)	CERS2 LASS2 TMSG1	Homo sapiens (Human)	4	1.08192	0.940905	2.22037	0.00304059
CGAS_HUMAN	Q8N884	reviewed	Cyclic GMP-AMP synthase (cGAMP synthase) (cGAS) (h-cGAS) (EC 2.7.7.86) (2'3'-cGAMP synthase) (Mab-21 domain-containing protein 1)	CGAS C6orf150 MB21D1	Homo sapiens (Human)	4	1.30722	0.120488	1.61179	0.00165535
CGT_HUMAN	Q16880	reviewed	2-hydroxyacylsphingosine 1-beta-galactosyltransferase (EC 2.4.1.47) (Ceramide UDP-galactosyltransferase) (Cerebroside synthase) (UDP-galactose-ceramide galactosyltransferase)	UGT8 CGT UGT4	Homo sapiens (Human)	2	0.857074	0.0419107	2.18349	0.000569208
CH10_HUMAN	P61604	reviewed	10 kDa heat shock protein, mitochondrial (Hsp10) (10 kDa chaperonin) (Chaperonin 10) (CPN10) (Early-pregnancy factor) (EPF)	HSPE1	Homo sapiens (Human)	6	1.03553	0.726854	1.77178	0.00568028
CH60_HUMAN	P10809	reviewed	60 kDa heat shock protein, mitochondrial (EC 3.6.4.9) (60 kDa chaperonin) (Chaperonin 60) (CPN60) (Heat shock protein 60) (HSP-60) (Hsp60) (HuCHA60) (Mitochondrial matrix protein P1) (P60 lymphocyte protein)	HSPD1 HSP60	Homo sapiens (Human)	36	1.08045	0.865615	2.48714	2.46908e-05
CHAC2_HUMAN	Q8WUX2	reviewed	Glutathione-specific gamma-glutamylcyclotransferase 2 (Gamma-GCG 2) (EC 4.3.2.7) (Cation transport regulator-like protein 2)	CHAC2	Homo sapiens (Human)	2	0.867326	0.212357	13.7003	0.00178706
CHID1_HUMAN	Q9BWS9	reviewed	Chitinase domain-containing protein 1 (Stabilin-1-interacting chitinase-like protein) (SI-CLP)	CHID1 GL008 PSEC0104 SB139	Homo sapiens (Human)	5	0.904595	0.127418	1.60782	8.83643e-06
CHM1A_HUMAN	Q9HD42	reviewed	Charged multivesicular body protein 1a (Chromatin-modifying protein 1a) (CHMP1a) (Vacuolar protein sorting-associated protein 46-1) (Vps46-1) (hVps46-1)	CHMP1A CHMP1 KIAA0047 PCOLN3 PRSM1	Homo sapiens (Human)	3	1.06843	0.854989	1.86189	0.010772
CHMP7_HUMAN	Q8WUX9	reviewed	Charged multivesicular body protein 7 (Chromatin-modifying protein 7)	CHMP7	Homo sapiens (Human)	3	0.805398	0.0405287	1.92929	0.00849469
CHP1_HUMAN	Q99653	reviewed	Calcineurin B homologous protein 1 (Calcineurin B-like protein) (Calcium-binding protein CHP) (Calcium-binding protein p22) (EF-hand calcium-binding domain-containing protein p22)	CHP1 CHP	Homo sapiens (Human)	4	0.956987	0.337338	1.63432	0.00290939
CHSTE_HUMAN	Q8NCH0	reviewed	Carbohydrate sulfotransferase 14 (EC 2.8.2.35) (Dermatan 4-sulfotransferase 1) (D4ST-1) (hD4ST1)	CHST14 D4ST1 UNQ1925/PRO4400	Homo sapiens (Human)	2	0.898081	0.247761	2.19369	0.0312247
CI114_HUMAN	Q5T280	reviewed	Putative methyltransferase C9orf114 (EC 2.1.1.-) (Centromere protein 32) (CENP-32) (Kinetochore-associated protein) (SPOUT domain-containing methyltransferase 1)	SPOUT1 C9orf114	Homo sapiens (Human)	2	1.32773	0.206406	1.68815	0.00961525
CISD1_HUMAN	Q9NZ45	reviewed	CDGSH iron-sulfur domain-containing protein 1 (MitoNEET)	CISD1 C10orf70 ZCD1 MDS029	Homo sapiens (Human)	4	1.26234	0.0971311	2.76356	0.00494747
CISD2_HUMAN	Q8N5K1	reviewed	CDGSH iron-sulfur domain-containing protein 2 (Endoplasmic reticulum intermembrane small protein) (MitoNEET-related 1 protein) (Miner1) (Nutrient-deprivation autophagy factor-1) (NAF-1)	CISD2 CDGSH2 ERIS ZCD2	Homo sapiens (Human)	2	1.11843	0.8556	2.56108	0.000153589
CISY_HUMAN	O75390	reviewed	Citrate synthase, mitochondrial (EC 2.3.3.1) (Citrate (Si)-synthase)	CS	Homo sapiens (Human)	10	1.08499	0.938239	1.53662	0.00132648
CKAP2_HUMAN	Q8WWK9	reviewed	Cytoskeleton-associated protein 2 (CTCL tumor antigen se20-10) (Tumor- and microtubule-associated protein)	CKAP2 LB1 TMAP	Homo sapiens (Human)	10	1.37756	0.020366	2.70937	1.96145e-05
CKAP4_HUMAN	Q07065	reviewed	Cytoskeleton-associated protein 4 (63-kDa cytoskeleton-linking membrane protein) (Climp-63) (p63)	CKAP4	Homo sapiens (Human)	17	1.10523	0.88426	2.07912	0.00231204
CLDN1_HUMAN	Q9NY35	reviewed	Claudin domain-containing protein 1 (Membrane protein GENX-3745)	CLDND1 C3orf4 HSPC174 PSEC0054 UNQ2511/PRO6000	Homo sapiens (Human)	2	1.28769	0.241096	2.21123	0.0220127
CLGN_HUMAN	O14967	reviewed	Calmegin	CLGN	Homo sapiens (Human)	7	0.909977	0.0695052	1.74089	0.00406159
CLP1L_HUMAN	Q96KA5	reviewed	Cleft lip and palate transmembrane protein 1-like protein (CLPTM1-like protein) (Cisplatin resistance-related protein 9) (CRR9p)	CLPTM1L CRR9	Homo sapiens (Human)	6	1.24932	0.286735	2.26689	0.000507883
CLPP_HUMAN	Q16740	reviewed	ATP-dependent Clp protease proteolytic subunit, mitochondrial (EC 3.4.21.92) (Endopeptidase Clp)	CLPP	Homo sapiens (Human)	7	1.02435	0.273903	1.69738	0.00142752
CLPT1_HUMAN	O96005	reviewed	Cleft lip and palate transmembrane protein 1	CLPTM1	Homo sapiens (Human)	9	1.09881	0.909241	1.53502	0.00594144
CMC1_HUMAN	O75746	reviewed	Calcium-binding mitochondrial carrier protein Aralar1 (Mitochondrial aspartate glutamate carrier 1) (Solute carrier family 25 member 12)	SLC25A12 ARALAR1	Homo sapiens (Human)	13	0.979924	0.390206	1.61756	0.00224724
CMC2_HUMAN	Q9UJS0	reviewed	Calcium-binding mitochondrial carrier protein Aralar2 (Citrin) (Mitochondrial aspartate glutamate carrier 2) (Solute carrier family 25 member 13)	SLC25A13 ARALAR2	Homo sapiens (Human)	19	0.973164	0.22248	1.72569	0.000535002
CMTR1_HUMAN	Q8N1G2	reviewed	Cap-specific mRNA (nucleoside-2'-O-)-methyltransferase 1 (EC 2.1.1.57) (Cap methyltransferase 1) (Cap1 2'O-ribose methyltransferase 1) (MTr1) (hMTr1) (FtsJ methyltransferase domain-containing protein 2) (Interferon-stimulated gene 95 kDa protein) (ISG95)	CMTR1 FTSJD2 KIAA0082 MTR1	Homo sapiens (Human)	9	1.16021	0.444736	1.43124	3.35372e-05
CMYA5_HUMAN	Q8N3K9	reviewed	Cardiomyopathy-associated protein 5 (Dystrobrevin-binding protein 2) (Genethonin-3) (Myospryn) (SPRY domain-containing protein 2) (Tripartite motif-containing protein 76)	CMYA5 C5orf10 DTNBP2 SPRYD2 TRIM76	Homo sapiens (Human)	2	1.11629	0.867747	2.31075	0.0158874
CN37_HUMAN	P09543	reviewed	2',3'-cyclic-nucleotide 3'-phosphodiesterase (CNP) (CNPase) (EC 3.1.4.37)	CNP	Homo sapiens (Human)	11	1.21231	0.318515	1.69086	0.000114711
CNDG2_HUMAN	Q86XI2	reviewed	Condensin-2 complex subunit G2 (Chromosome-associated protein G2) (CAP-G2) (hCAP-G2) (Leucine zipper protein 5) (Non-SMC condensin II complex subunit G2)	NCAPG2 LUZP5	Homo sapiens (Human)	6	0.723498	0.00694297	1.77997	0.00767094
CNNM3_HUMAN	Q8NE01	reviewed	Metal transporter CNNM3 (Ancient conserved domain-containing protein 3) (Cyclin-M3)	CNNM3 ACDP3	Homo sapiens (Human)	6	1.00523	0.449158	1.52224	0.00501359
CNPY2_HUMAN	Q9Y2B0	reviewed	Protein canopy homolog 2 (MIR-interacting saposin-like protein) (Putative secreted protein Zsig9) (Transmembrane protein 4)	CNPY2 MSAP TMEM4 ZSIG9 UNQ1943/PRO4426	Homo sapiens (Human)	9	1.14018	0.579925	1.73554	1.70288e-05
CNPY3_HUMAN	Q9BT09	reviewed	Protein canopy homolog 3 (CTG repeat protein 4a) (Expanded repeat-domain protein CAG/CTG 5) (Protein associated with TLR4) (Trinucleotide repeat-containing gene 5 protein)	CNPY3 CTG4A ERDA5 PRAT4A TNRC5 HSPC084 UNQ1934/PRO4409	Homo sapiens (Human)	4	1.11789	0.79435	1.74267	0.00678477
COA3_HUMAN	Q9Y2R0	reviewed	Cytochrome c oxidase assembly factor 3 homolog, mitochondrial (Coiled-coil domain-containing protein 56) (Mitochondrial translation regulation assembly intermediate of cytochrome c oxidase protein of 12 kDa)	COA3 CCDC56 MITRAC12 HSPC009	Homo sapiens (Human)	3	1.07409	0.873124	1.50771	0.0186088
COMD7_HUMAN	Q86VX2	reviewed	COMM domain-containing protein 7	COMMD7 C20orf92	Homo sapiens (Human)	2	0.878282	0.207719	1.48377	0.0354065
COMT_HUMAN	P21964	reviewed	Catechol O-methyltransferase (EC 2.1.1.6)	COMT	Homo sapiens (Human)	11	1.06275	0.649715	1.60864	0.00948784
COQ6_HUMAN	Q9Y2Z9	reviewed	Ubiquinone biosynthesis monooxygenase COQ6, mitochondrial (EC 1.14.13.-) (Coenzyme Q10 monooxygenase 6)	COQ6 CGI-10	Homo sapiens (Human)	4	0.995226	0.358778	1.50903	0.00455978
COX20_HUMAN	Q5RI15	reviewed	Cytochrome c oxidase assembly protein COX20, mitochondrial	COX20 FAM36A	Homo sapiens (Human)	2	0.954882	0.230198	2.12964	0.00104965
COX41_HUMAN	P13073	reviewed	Cytochrome c oxidase subunit 4 isoform 1, mitochondrial (Cytochrome c oxidase polypeptide IV) (Cytochrome c oxidase subunit IV isoform 1) (COX IV-1)	COX4I1 COX4	Homo sapiens (Human)	6	0.931777	0.178895	1.563	0.012153
COX5A_HUMAN	P20674	reviewed	Cytochrome c oxidase subunit 5A, mitochondrial (Cytochrome c oxidase polypeptide Va)	COX5A	Homo sapiens (Human)	5	0.883275	0.198761	1.55333	0.0112769
COX5B_HUMAN	P10606	reviewed	Cytochrome c oxidase subunit 5B, mitochondrial (Cytochrome c oxidase polypeptide Vb)	COX5B	Homo sapiens (Human)	5	0.979164	0.366824	1.55305	0.0116257
COX6C_HUMAN	P09669	reviewed	Cytochrome c oxidase subunit 6C (Cytochrome c oxidase polypeptide VIc)	COX6C	Homo sapiens (Human)	4	0.843115	0.0200178	1.75469	0.0061991
COX7R_HUMAN	O14548	reviewed	Cytochrome c oxidase subunit 7A-related protein, mitochondrial (COX7a-related protein) (Cytochrome c oxidase subunit VIIa-related protein) (EB1)	COX7A2L COX7AR COX7RP	Homo sapiens (Human)	5	0.806916	0.0555409	1.54336	0.0335946
CP20A_HUMAN	Q6UW02	reviewed	Cytochrome P450 20A1 (EC 1.14.-.-)	CYP20A1 UNQ667/PRO1301	Homo sapiens (Human)	5	1.03343	0.797096	2.31341	0.000342974
CPNE1_HUMAN	Q99829	reviewed	Copine-1 (Chromobindin 17) (Copine I)	CPNE1 CPN1	Homo sapiens (Human)	5	1.07872	0.867253	1.81195	0.000314746
CPT1A_HUMAN	P50416	reviewed	Carnitine O-palmitoyltransferase 1, liver isoform (CPT1-L) (EC 2.3.1.21) (Carnitine O-palmitoyltransferase I, liver isoform) (CPT I) (CPTI-L) (Carnitine palmitoyltransferase 1A)	CPT1A CPT1	Homo sapiens (Human)	16	0.998365	0.197544	2.76915	0.000472208
CPTP_HUMAN	Q5TA50	reviewed	Ceramide-1-phosphate transfer protein (CPTP) (Glycolipid transfer protein domain-containing protein 1) (GLTP domain-containing protein 1)	CPTP GLTPD1	Homo sapiens (Human)	2	0.895729	0.120784	1.6016	0.0110314
CRTC3_HUMAN	Q6UUV7	reviewed	CREB-regulated transcription coactivator 3 (Transducer of regulated cAMP response element-binding protein 3) (TORC-3) (Transducer of CREB protein 3)	CRTC3 TORC3	Homo sapiens (Human)	1	1.28203	0.528367	1.40659	0.00136563
CSK2B_HUMAN	P67870	reviewed	Casein kinase II subunit beta (CK II beta) (Phosvitin) (Protein G5a)	CSNK2B CK2N G5A	Homo sapiens (Human)	5	0.922156	0.0934017	1.49757	0.00288161
CTU2_HUMAN	Q2VPK5	reviewed	Cytoplasmic tRNA 2-thiolation protein 2 (Cytosolic thiouridylase subunit 2)	CTU2 C16orf84 NCS2	Homo sapiens (Human)	5	1.23813	0.177167	1.43659	0.00225633
CWC22_HUMAN	Q9HCG8	reviewed	Pre-mRNA-splicing factor CWC22 homolog (Nucampholin homolog) (fSAPb)	CWC22 KIAA1604 NCM	Homo sapiens (Human)	7	0.979845	0.257259	1.54127	0.000506904
CX7A2_HUMAN	P14406	reviewed	Cytochrome c oxidase subunit 7A2, mitochondrial (Cytochrome c oxidase subunit VIIa-liver/heart) (Cytochrome c oxidase subunit VIIa-L) (Cytochrome c oxidase subunit VIIaL)	COX7A2 COX7AL	Homo sapiens (Human)	2	0.954399	0.130678	1.863	4.69963e-05
CXA5_HUMAN	P36382	reviewed	Gap junction alpha-5 protein (Connexin-40) (Cx40)	GJA5	Homo sapiens (Human)	1	0.75367	0.150474	1.6133	0.120085
CY1_HUMAN	P08574	reviewed	Cytochrome c1, heme protein, mitochondrial (Complex III subunit 4) (Complex III subunit IV) (Cytochrome b-c1 complex subunit 4) (Ubiquinol-cytochrome-c reductase complex cytochrome c1 subunit) (Cytochrome c-1)	CYC1	Homo sapiens (Human)	5	1.00592	0.444599	1.92469	0.000482994
CYB5B_HUMAN	O43169	reviewed	Cytochrome b5 type B (Cytochrome b5 outer mitochondrial membrane isoform)	CYB5B CYB5M OMB5	Homo sapiens (Human)	3	1.0332	0.392274	1.76691	0.006415
CYTSA_HUMAN	Q69YQ0	reviewed	Cytospin-A (Renal carcinoma antigen NY-REN-22) (Sperm antigen with calponin homology and coiled-coil domains 1-like) (SPECC1-like protein)	SPECC1L CYTSA KIAA0376	Homo sapiens (Human)	6	1.38273	0.106418	1.92672	0.0225954
D19L1_HUMAN	Q2PZI1	reviewed	Probable C-mannosyltransferase DPY19L1 (EC 2.4.1.-) (Dpy-19-like protein 1) (Protein dpy-19 homolog 1)	DPY19L1 GA0500 KIAA0877	Homo sapiens (Human)	6	1.0715	0.827945	2.03664	4.46414e-05
D19L4_HUMAN	Q7Z388	reviewed	Probable C-mannosyltransferase DPY19L4 (EC 2.4.1.-) (Dpy-19-like protein 4) (Protein dpy-19 homolog 4)	DPY19L4	Homo sapiens (Human)	2	0.719059	0.0187942	1.62191	0.0189183
DAD1_HUMAN	P61803	reviewed	Dolichyl-diphosphooligosaccharide--protein glycosyltransferase subunit DAD1 (Oligosaccharyl transferase subunit DAD1) (Defender against cell death 1) (DAD-1)	DAD1	Homo sapiens (Human)	3	0.945691	0.0885304	1.61805	0.00655308
DAXX_HUMAN	Q9UER7	reviewed	Death domain-associated protein 6 (Daxx) (hDaxx) (ETS1-associated protein 1) (EAP1) (Fas death domain-associated protein)	DAXX BING2 DAP6	Homo sapiens (Human)	6	1.12715	0.820627	1.64186	0.000351394
DCA13_HUMAN	Q9NV06	reviewed	DDB1- and CUL4-associated factor 13 (WD repeat and SOF domain-containing protein 1)	DCAF13 WDSOF1 HSPC064	Homo sapiens (Human)	7	1.04361	0.549454	2.08583	0.00176182
DCAKD_HUMAN	Q8WVC6	reviewed	Dephospho-CoA kinase domain-containing protein	DCAKD	Homo sapiens (Human)	2	1.02295	0.607658	1.42398	0.00181595
DCNL5_HUMAN	Q9BTE7	reviewed	DCN1-like protein 5 (DCUN1 domain-containing protein 5) (Defective in cullin neddylation protein 1-like protein 5)	DCUN1D5	Homo sapiens (Human)	6	0.869019	0.0148394	1.53384	0.00303281
DDX10_HUMAN	Q13206	reviewed	Probable ATP-dependent RNA helicase DDX10 (EC 3.6.4.13) (DEAD box protein 10)	DDX10	Homo sapiens (Human)	8	0.925821	0.117402	1.42808	0.0099776
DDX18_HUMAN	Q9NVP1	reviewed	ATP-dependent RNA helicase DDX18 (EC 3.6.4.13) (DEAD box protein 18) (Myc-regulated DEAD box protein) (MrDb)	DDX18 cPERP-D	Homo sapiens (Human)	13	1.15035	0.42743	1.45523	0.000393414
DDX55_HUMAN	Q8NHQ9	reviewed	ATP-dependent RNA helicase DDX55 (EC 3.6.4.13) (DEAD box protein 55)	DDX55 KIAA1595	Homo sapiens (Human)	3	1.16952	0.248569	1.41796	0.00471358
DECR2_HUMAN	Q9NUI1	reviewed	Peroxisomal 2,4-dienoyl-CoA reductase (pDCR) (EC 1.3.1.34) (2,4-dienoyl-CoA reductase 2) (Short chain dehydrogenase/reductase family 17C member 1)	DECR2 PDCR SDR17C1	Homo sapiens (Human)	4	1.29371	0.238176	2.35723	0.00484718
DEFM_HUMAN	Q9HBH1	reviewed	Peptide deformylase, mitochondrial (EC 3.5.1.88) (Polypeptide deformylase)	PDF PDF1A	Homo sapiens (Human)	1	1.05797	0.662905	1.87234	0.0010935
DERL2_HUMAN	Q9GZP9	reviewed	Derlin-2 (Degradation in endoplasmic reticulum protein 2) (DERtrin-2) (Der1-like protein 2) (F-LAN-1) (F-LANa)	DERL2 DER2 FLANA CGI-101 SBBI53	Homo sapiens (Human)	2	1.06084	0.851956	1.77062	0.00277526
DGAT1_HUMAN	O75907	reviewed	Diacylglycerol O-acyltransferase 1 (EC 2.3.1.20) (ACAT-related gene product 1) (Acyl-CoA retinol O-fatty-acyltransferase) (ARAT) (Retinol O-fatty-acyltransferase) (EC 2.3.1.76) (Diglyceride acyltransferase)	DGAT1 AGRP1 DGAT	Homo sapiens (Human)	3	1.05263	0.658151	1.45135	0.000785813
DGKZ_HUMAN	Q13574	reviewed	Diacylglycerol kinase zeta (DAG kinase zeta) (EC 2.7.1.107) (Diglyceride kinase zeta) (DGK-zeta)	DGKZ DAGK6	Homo sapiens (Human)	2	0.916611	0.238367	1.50574	0.0864039
DHB11_HUMAN	Q8NBQ5	reviewed	Estradiol 17-beta-dehydrogenase 11 (EC 1.1.1.62) (17-beta-hydroxysteroid dehydrogenase 11) (17-beta-HSD 11) (17bHSD11) (17betaHSD11) (17-beta-hydroxysteroid dehydrogenase XI) (17-beta-HSD XI) (17betaHSDXI) (Cutaneous T-cell lymphoma-associated antigen HD-CL-03) (CTCL-associated antigen HD-CL-03) (Dehydrogenase/reductase SDR family member 8) (Retinal short-chain dehydrogenase/reductase 2) (retSDR2…	HSD17B11 DHRS8 PAN1B SDR16C2 PSEC0029 UNQ207/PRO233	Homo sapiens (Human)	8	0.981502	0.269707	1.89633	1.58201e-06
DHB12_HUMAN	Q53GQ0	reviewed	Very-long-chain 3-oxoacyl-CoA reductase (EC 1.1.1.330) (17-beta-hydroxysteroid dehydrogenase 12) (17-beta-HSD 12) (3-ketoacyl-CoA reductase) (KAR) (Estradiol 17-beta-dehydrogenase 12) (EC 1.1.1.62) (Short chain dehydrogenase/reductase family 12C member 1)	HSD17B12 SDR12C1	Homo sapiens (Human)	12	0.933665	0.120339	1.52163	0.00140206
DHB4_HUMAN	P51659	reviewed	Peroxisomal multifunctional enzyme type 2 (MFE-2) (17-beta-hydroxysteroid dehydrogenase 4) (17-beta-HSD 4) (D-bifunctional protein) (DBP) (Multifunctional protein 2) (MPF-2) (Short chain dehydrogenase/reductase family 8C member 1) [Cleaved into: (3R)-hydroxyacyl-CoA dehydrogenase (EC 1.1.1.n12); Enoyl-CoA hydratase 2 (EC 4.2.1.107) (EC 4.2.1.119) (3-alpha,7-alpha,12-alpha-trihydroxy-5-beta-choles…	HSD17B4 EDH17B4 SDR8C1	Homo sapiens (Human)	21	0.984303	0.156005	1.49573	0.000427816
DHB7_HUMAN	P56937	reviewed	3-keto-steroid reductase (EC 1.1.1.270) (17-beta-hydroxysteroid dehydrogenase 7) (17-beta-HSD 7) (Estradiol 17-beta-dehydrogenase 7) (EC 1.1.1.62) (Short chain dehydrogenase/reductase family 37C member 1)	HSD17B7 SDR37C1 UNQ2563/PRO6243	Homo sapiens (Human)	3	0.929754	0.226346	1.74702	0.000139643
DHC24_HUMAN	Q15392	reviewed	Delta(24)-sterol reductase (EC 1.3.1.72) (24-dehydrocholesterol reductase) (3-beta-hydroxysterol Delta-24-reductase) (Diminuto/dwarf1 homolog) (Seladin-1)	DHCR24 KIAA0018	Homo sapiens (Human)	5	0.86811	0.00254182	1.97618	0.000483513
DHCR7_HUMAN	Q9UBM7	reviewed	7-dehydrocholesterol reductase (7-DHC reductase) (EC 1.3.1.21) (Putative sterol reductase SR-2) (Sterol Delta(7)-reductase)	DHCR7 D7SR	Homo sapiens (Human)	4	0.961705	0.201391	2.04313	5.24868e-05
DHE3_HUMAN	P00367	reviewed	Glutamate dehydrogenase 1, mitochondrial (GDH 1) (EC 1.4.1.3)	GLUD1 GLUD	Homo sapiens (Human)	22	1.09295	0.972016	2.22252	0.000811512
DHR13_HUMAN	Q6UX07	reviewed	Dehydrogenase/reductase SDR family member 13 (EC 1.1.-.-) (Short chain dehydrogenase/reductase family 7C member 5)	DHRS13 SDR7C5 UNQ419/PRO853	Homo sapiens (Human)	3	0.736817	0.0834229	2.33519	0.000225704
DHRS4_HUMAN	Q9BTZ2	reviewed	Dehydrogenase/reductase SDR family member 4 (EC 1.1.1.184) (NADPH-dependent carbonyl reductase/NADP-retinol dehydrogenase) (CR) (PHCR) (NADPH-dependent retinol dehydrogenase/reductase) (NRDR) (humNRDR) (Peroxisomal short-chain alcohol dehydrogenase) (PSCD) (SCAD-SRL) (Short chain dehydrogenase/reductase family 25C member 2) (Short-chain dehydrogenase/reductase family member 4)	DHRS4 SDR25C2 UNQ851/PRO1800	Homo sapiens (Human)	3	1.19502	0.524156	2.46149	0.00128691
DHRS7_HUMAN	Q9Y394	reviewed	Dehydrogenase/reductase SDR family member 7 (EC 1.1.-.-) (Retinal short-chain dehydrogenase/reductase 4) (retSDR4) (Short chain dehydrogenase/reductase family 34C member 1)	DHRS7 DHRS7A RETSDR4 SDR34C1 CGI-86 UNQ285/PRO3448	Homo sapiens (Human)	4	0.979654	0.345038	1.65495	0.00112357
DHTK1_HUMAN	Q96HY7	reviewed	Probable 2-oxoglutarate dehydrogenase E1 component DHKTD1, mitochondrial (EC 1.2.4.2) (Dehydrogenase E1 and transketolase domain-containing protein 1)	DHTKD1 KIAA1630	Homo sapiens (Human)	8	1.28064	0.467267	1.68505	0.00524029
DIC_HUMAN	Q9UBX3	reviewed	Mitochondrial dicarboxylate carrier (Solute carrier family 25 member 10)	SLC25A10 DIC	Homo sapiens (Human)	7	0.985801	0.16251	2.02053	0.00424001
DJB11_HUMAN	Q9UBS4	reviewed	DnaJ homolog subfamily B member 11 (APOBEC1-binding protein 2) (ABBP-2) (DnaJ protein homolog 9) (ER-associated DNAJ) (ER-associated Hsp40 co-chaperone) (Endoplasmic reticulum DNA J domain-containing protein 3) (ER-resident protein ERdj3) (ERdj3) (ERj3p) (HEDJ) (Human DnaJ protein 9) (hDj-9) (PWP1-interacting protein 4)	DNAJB11 EDJ ERJ3 HDJ9 PSEC0121 UNQ537/PRO1080	Homo sapiens (Human)	10	1.08655	0.976274	1.71018	2.98601e-06
DJB12_HUMAN	Q9NXW2	reviewed	DnaJ homolog subfamily B member 12	DNAJB12	Homo sapiens (Human)	6	0.940257	0.242419	1.85187	0.00040773
DJC10_HUMAN	Q8IXB1	reviewed	DnaJ homolog subfamily C member 10 (EC 1.8.4.-) (Endoplasmic reticulum DNA J domain-containing protein 5) (ER-resident protein ERdj5) (ERdj5) (Macrothioredoxin) (MTHr)	DNAJC10 ERDJ5 UNQ495/PRO1012	Homo sapiens (Human)	5	0.833819	0.00387234	1.80177	0.000118243
DJC11_HUMAN	Q9NVH1	reviewed	DnaJ homolog subfamily C member 11	DNAJC11	Homo sapiens (Human)	6	1.09534	0.963776	2.79165	0.000527871
DJC16_HUMAN	Q9Y2G8	reviewed	DnaJ homolog subfamily C member 16	DNAJC16 KIAA0962	Homo sapiens (Human)	2	0.775296	0.0750748	1.54825	0.161745
DLDH_HUMAN	P09622	reviewed	Dihydrolipoyl dehydrogenase, mitochondrial (EC 1.8.1.4) (Dihydrolipoamide dehydrogenase) (Glycine cleavage system L protein)	DLD GCSL LAD PHE3	Homo sapiens (Human)	11	0.989943	0.189237	1.41873	0.0011433
DMXL1_HUMAN	Q9Y485	reviewed	DmX-like protein 1 (X-like 1 protein)	DMXL1 XL1	Homo sapiens (Human)	7	1.1721	0.630838	2.0792	0.0163333
DNJA1_HUMAN	P31689	reviewed	DnaJ homolog subfamily A member 1 (DnaJ protein homolog 2) (HSDJ) (Heat shock 40 kDa protein 4) (Heat shock protein J2) (HSJ-2) (Human DnaJ protein 2) (hDj-2)	DNAJA1 DNAJ2 HDJ2 HSJ2 HSPF4	Homo sapiens (Human)	12	0.97374	0.132388	1.76097	0.000166506
DNJA2_HUMAN	O60884	reviewed	DnaJ homolog subfamily A member 2 (Cell cycle progression restoration gene 3 protein) (Dnj3) (Dj3) (HIRA-interacting protein 4) (Renal carcinoma antigen NY-REN-14)	DNAJA2 CPR3 HIRIP4	Homo sapiens (Human)	15	1.08026	0.835529	1.62944	0.000584655
DNJA3_HUMAN	Q96EY1	reviewed	DnaJ homolog subfamily A member 3, mitochondrial (DnaJ protein Tid-1) (hTid-1) (Hepatocellular carcinoma-associated antigen 57) (Tumorous imaginal discs protein Tid56 homolog)	DNAJA3 HCA57 TID1	Homo sapiens (Human)	7	1.01513	0.481299	2.16975	0.00734898
DNJC3_HUMAN	Q13217	reviewed	DnaJ homolog subfamily C member 3 (Endoplasmic reticulum DNA J domain-containing protein 6) (ER-resident protein ERdj6) (ERdj6) (Interferon-induced, double-stranded RNA-activated protein kinase inhibitor) (Protein kinase inhibitor of 58 kDa) (Protein kinase inhibitor p58)	DNAJC3 P58IPK PRKRI	Homo sapiens (Human)	10	0.932786	0.291623	1.66886	0.00376532
DNLI1_HUMAN	P18858	reviewed	DNA ligase 1 (EC 6.5.1.1) (DNA ligase I) (Polydeoxyribonucleotide synthase [ATP] 1)	LIG1	Homo sapiens (Human)	23	1.35934	0.0398802	1.47911	6.78843e-05
DOHH_HUMAN	Q9BU89	reviewed	Deoxyhypusine hydroxylase (hDOHH) (EC 1.14.99.29) (Deoxyhypusine dioxygenase) (Deoxyhypusine monooxygenase) (HEAT-like repeat-containing protein 1)	DOHH HLRC1	Homo sapiens (Human)	5	1.06051	0.659097	1.86182	0.0167331
DP13B_HUMAN	Q8NEU8	reviewed	DCC-interacting protein 13-beta (Dip13-beta) (Adapter protein containing PH domain, PTB domain and leucine zipper motif 2)	APPL2 DIP13B	Homo sapiens (Human)	2	1.34146	0.324351	1.52456	0.121911
DPH1_HUMAN	Q9BZG8	reviewed	2-(3-amino-3-carboxypropyl)histidine synthase subunit 1 (EC 2.5.1.108) (Diphthamide biosynthesis protein 1) (Diphtheria toxin resistance protein 1) (Ovarian cancer-associated gene 1 protein) (S-adenosyl-L-methionine:L-histidine 3-amino-3-carboxypropyltransferase 1)	DPH1 DPH2L DPH2L1 OVCA1	Homo sapiens (Human)	3	1.21134	0.365951	1.84844	0.00600719
DPM1_HUMAN	O60762	reviewed	Dolichol-phosphate mannosyltransferase subunit 1 (EC 2.4.1.83) (Dolichol-phosphate mannose synthase subunit 1) (DPM synthase subunit 1) (Dolichyl-phosphate beta-D-mannosyltransferase subunit 1) (Mannose-P-dolichol synthase subunit 1) (MPD synthase subunit 1)	DPM1	Homo sapiens (Human)	4	0.929703	0.157288	1.67644	0.00529971
DPM3_HUMAN	Q9P2X0	reviewed	Dolichol-phosphate mannosyltransferase subunit 3 (Dolichol-phosphate mannose synthase subunit 3) (DPM synthase subunit 3) (Dolichyl-phosphate beta-D-mannosyltransferase subunit 3) (Mannose-P-dolichol synthase subunit 3) (MPD synthase subunit 3) (Prostin-1)	DPM3	Homo sapiens (Human)	2	0.857449	0.105689	2.08104	7.51067e-05
DPOE2_HUMAN	P56282	reviewed	DNA polymerase epsilon subunit 2 (EC 2.7.7.7) (DNA polymerase II subunit 2) (DNA polymerase epsilon subunit B)	POLE2 DPE2	Homo sapiens (Human)	4	0.952119	0.340206	1.92298	0.00333169
DRS7B_HUMAN	Q6IAN0	reviewed	Dehydrogenase/reductase SDR family member 7B (EC 1.1.-.-) (Short-chain dehydrogenase/reductase family 32C member 1)	DHRS7B SDR32C1 CGI-93 UNQ212/PRO238	Homo sapiens (Human)	7	1.22543	0.319107	2.12067	0.000900914
DSC2_HUMAN	Q02487	reviewed	Desmocollin-2 (Cadherin family member 2) (Desmocollin-3) (Desmosomal glycoprotein II) (Desmosomal glycoprotein III)	DSC2 CDHF2 DSC3	Homo sapiens (Human)	4	0.765188	0.257898	1.69171	0.0396834
E2AK2_HUMAN	P19525	reviewed	Interferon-induced, double-stranded RNA-activated protein kinase (EC 2.7.11.1) (Eukaryotic translation initiation factor 2-alpha kinase 2) (eIF-2A protein kinase 2) (Interferon-inducible RNA-dependent protein kinase) (P1/eIF-2A protein kinase) (Protein kinase RNA-activated) (PKR) (Protein kinase R) (Tyrosine-protein kinase EIF2AK2) (EC 2.7.10.2) (p68 kinase)	EIF2AK2 PKR PRKR	Homo sapiens (Human)	10	1.38038	0.0164546	1.89285	0.000301435
E41L5_HUMAN	Q9HCM4	reviewed	Band 4.1-like protein 5	EPB41L5 KIAA1548	Homo sapiens (Human)	2	0.757551	0.339091	1.45913	0.00251947
EBP_HUMAN	Q15125	reviewed	3-beta-hydroxysteroid-Delta(8),Delta(7)-isomerase (EC 5.3.3.5) (Cholestenol Delta-isomerase) (Delta(8)-Delta(7) sterol isomerase) (D8-D7 sterol isomerase) (Emopamil-binding protein)	EBP	Homo sapiens (Human)	2	0.97667	0.37641	1.98894	0.00688776
ECE1_HUMAN	P42892	reviewed	Endothelin-converting enzyme 1 (ECE-1) (EC 3.4.24.71)	ECE1	Homo sapiens (Human)	9	0.923125	0.146302	1.75244	0.00140347
ECH1_HUMAN	Q13011	reviewed	Delta(3,5)-Delta(2,4)-dienoyl-CoA isomerase, mitochondrial (EC 5.3.3.-)	ECH1	Homo sapiens (Human)	9	1.15402	0.498604	1.80012	0.00116563
ECHA_HUMAN	P40939	reviewed	Trifunctional enzyme subunit alpha, mitochondrial (78 kDa gastrin-binding protein) (TP-alpha) [Includes: Long-chain enoyl-CoA hydratase (EC 4.2.1.17); Long chain 3-hydroxyacyl-CoA dehydrogenase (EC 1.1.1.211)]	HADHA HADH	Homo sapiens (Human)	26	1.03547	0.497724	1.49375	0.000248943
ECHB_HUMAN	P55084	reviewed	Trifunctional enzyme subunit beta, mitochondrial (TP-beta) [Includes: 3-ketoacyl-CoA thiolase (EC 2.3.1.16) (Acetyl-CoA acyltransferase) (Beta-ketothiolase)]	HADHB MSTP029	Homo sapiens (Human)	21	1.08787	0.951922	1.56692	0.000302435
ECHM_HUMAN	P30084	reviewed	Enoyl-CoA hydratase, mitochondrial (EC 4.2.1.17) (Enoyl-CoA hydratase 1) (Short-chain enoyl-CoA hydratase) (SCEH)	ECHS1	Homo sapiens (Human)	11	1.15167	0.266172	1.77762	0.000514531
ECI1_HUMAN	P42126	reviewed	Enoyl-CoA delta isomerase 1, mitochondrial (EC 5.3.3.8) (3,2-trans-enoyl-CoA isomerase) (Delta(3),Delta(2)-enoyl-CoA isomerase) (D3,D2-enoyl-CoA isomerase) (Dodecenoyl-CoA isomerase)	ECI1 DCI	Homo sapiens (Human)	4	1.12486	0.63639	1.48991	0.00167026
ECI2_HUMAN	O75521	reviewed	Enoyl-CoA delta isomerase 2, mitochondrial (EC 5.3.3.8) (DRS-1) (Delta(3),delta(2)-enoyl-CoA isomerase) (D3,D2-enoyl-CoA isomerase) (Diazepam-binding inhibitor-related protein 1) (DBI-related protein 1) (Dodecenoyl-CoA isomerase) (Hepatocellular carcinoma-associated antigen 88) (Peroxisomal 3,2-trans-enoyl-CoA isomerase) (pECI) (Renal carcinoma antigen NY-REN-1)	ECI2 DRS1 HCA88 PECI	Homo sapiens (Human)	10	1.12036	0.433438	1.69719	2.77868e-05
ECSIT_HUMAN	Q9BQ95	reviewed	Evolutionarily conserved signaling intermediate in Toll pathway, mitochondrial (Protein SITPEC)	ECSIT	Homo sapiens (Human)	5	0.944593	0.318979	1.50891	0.000186841
EF1A1_HUMAN	P68104	reviewed	Elongation factor 1-alpha 1 (EF-1-alpha-1) (Elongation factor Tu) (EF-Tu) (Eukaryotic elongation factor 1 A-1) (eEF1A-1) (Leukocyte receptor cluster member 7)	EEF1A1 EEF1A EF1A LENG7	Homo sapiens (Human)	22	1.18933	0.106651	1.65066	2.19452e-05
EF1A2_HUMAN	Q05639	reviewed	Elongation factor 1-alpha 2 (EF-1-alpha-2) (Eukaryotic elongation factor 1 A-2) (eEF1A-2) (Statin-S1)	EEF1A2 EEF1AL STN	Homo sapiens (Human)	16	1.19856	0.235228	1.56445	0.000165582
EHD4_HUMAN	Q9H223	reviewed	EH domain-containing protein 4 (Hepatocellular carcinoma-associated protein 10/11) (PAST homolog 4)	EHD4 HCA10 HCA11 PAST4 FKSG7	Homo sapiens (Human)	9	1.37475	0.0223313	1.7274	0.00114481
EI24_HUMAN	O14681	reviewed	Etoposide-induced protein 2.4 homolog (p53-induced gene 8 protein)	EI24 PIG8	Homo sapiens (Human)	3	1.25917	0.0738342	1.66095	0.000508108
EIF1A_HUMAN	Q8N9N8	reviewed	Probable RNA-binding protein EIF1AD (Eukaryotic translation initiation factor 1A domain-containing protein) (Haponin)	EIF1AD	Homo sapiens (Human)	2	1.00793	0.426954	1.44837	0.0197686
ELOV1_HUMAN	Q9BW60	reviewed	Elongation of very long chain fatty acids protein 1 (EC 2.3.1.199) (3-keto acyl-CoA synthase ELOVL1) (ELOVL fatty acid elongase 1) (ELOVL FA elongase 1) (Very long chain 3-ketoacyl-CoA synthase 1) (Very long chain 3-oxoacyl-CoA synthase 1)	ELOVL1 SSC1 CGI-88	Homo sapiens (Human)	3	1.01654	0.638843	1.77727	0.00112468
ELOV5_HUMAN	Q9NYP7	reviewed	Elongation of very long chain fatty acids protein 5 (EC 2.3.1.199) (3-keto acyl-CoA synthase ELOVL5) (ELOVL fatty acid elongase 5) (ELOVL FA elongase 5) (Fatty acid elongase 1) (hELO1) (Very long chain 3-ketoacyl-CoA synthase 5) (Very long chain 3-oxoacyl-CoA synthase 5)	ELOVL5 ELOVL2 PRO0530	Homo sapiens (Human)	2	1.08749	0.883646	1.97383	0.0006237
EMC1_HUMAN	Q8N766	reviewed	ER membrane protein complex subunit 1	EMC1 KIAA0090 PSEC0263	Homo sapiens (Human)	19	1.02869	0.634768	1.77818	5.49965e-05
EMC10_HUMAN	Q5UCC4	reviewed	ER membrane protein complex subunit 10 (Hematopoietic signal peptide-containing membrane domain-containing protein 1)	EMC10 C19orf63 HSM1 INM02 UNQ764/PRO1556	Homo sapiens (Human)	2	1.16231	0.457052	2.15659	0.0039127
EMC2_HUMAN	Q15006	reviewed	ER membrane protein complex subunit 2 (Tetratricopeptide repeat protein 35) (TPR repeat protein 35)	EMC2 KIAA0103 TTC35	Homo sapiens (Human)	5	1.15022	0.606161	2.26638	0.0015338
EMC3_HUMAN	Q9P0I2	reviewed	ER membrane protein complex subunit 3 (Transmembrane protein 111)	EMC3 TMEM111	Homo sapiens (Human)	7	1.12447	0.902159	1.68157	0.000125788
EMC4_HUMAN	Q5J8M3	reviewed	ER membrane protein complex subunit 4 (Cell proliferation-inducing gene 17 protein) (Transmembrane protein 85)	EMC4 TMEM85 HSPC184 PIG17	Homo sapiens (Human)	2	0.899152	0.141825	1.95828	0.00486556
EMC6_HUMAN	Q9BV81	reviewed	ER membrane protein complex subunit 6 (Transmembrane protein 93)	EMC6 TMEM93	Homo sapiens (Human)	2	1.05682	0.797578	2.48814	0.00128217
EMC7_HUMAN	Q9NPA0	reviewed	ER membrane protein complex subunit 7	EMC7 C11orf3 C15orf24 HT022 UNQ905/PRO1926	Homo sapiens (Human)	3	1.08492	0.986229	2.17618	0.000787286
EMC8_HUMAN	O43402	reviewed	ER membrane protein complex subunit 8 (Neighbor of COX4) (Protein FAM158B)	EMC8 C16orf2 C16orf4 COX4AL COX4NB FAM158B NOC4	Homo sapiens (Human)	4	1.30596	0.265973	2.12994	0.0210165
ENPL_HUMAN	P14625	reviewed	Endoplasmin (94 kDa glucose-regulated protein) (GRP-94) (Heat shock protein 90 kDa beta member 1) (Tumor rejection antigen 1) (gp96 homolog)	HSP90B1 GRP94 TRA1	Homo sapiens (Human)	37	1.02474	0.350693	1.46347	0.000449422
EOGT_HUMAN	Q5NDL2	reviewed	EGF domain-specific O-linked N-acetylglucosamine transferase (EC 2.4.1.255) (Extracellular O-linked N-acetylglucosamine transferase)	EOGT AER61 C3orf64 EOGT1	Homo sapiens (Human)	3	0.777169	0.104309	1.66833	0.00187611
EPHA2_HUMAN	P29317	reviewed	Ephrin type-A receptor 2 (EC 2.7.10.1) (Epithelial cell kinase) (Tyrosine-protein kinase receptor ECK)	EPHA2 ECK	Homo sapiens (Human)	17	1.07555	0.791886	1.47551	0.000178497
EPHB4_HUMAN	P54760	reviewed	Ephrin type-B receptor 4 (EC 2.7.10.1) (Hepatoma transmembrane kinase) (Tyrosine-protein kinase TYRO11)	EPHB4 HTK MYK1 TYRO11	Homo sapiens (Human)	5	1.39197	0.0992958	1.42232	0.020628
ERAP1_HUMAN	Q9NZ08	reviewed	Endoplasmic reticulum aminopeptidase 1 (EC 3.4.11.-) (ARTS-1) (Adipocyte-derived leucine aminopeptidase) (A-LAP) (Aminopeptidase PILS) (Puromycin-insensitive leucyl-specific aminopeptidase) (PILS-AP) (Type 1 tumor necrosis factor receptor shedding aminopeptidase regulator)	ERAP1 APPILS ARTS1 KIAA0525 UNQ584/PRO1154	Homo sapiens (Human)	20	1.07607	0.811492	1.76712	3.77217e-06
ERAP2_HUMAN	Q6P179	reviewed	Endoplasmic reticulum aminopeptidase 2 (EC 3.4.11.-) (Leukocyte-derived arginine aminopeptidase) (L-RAP)	ERAP2 LRAP	Homo sapiens (Human)	5	1.17829	0.418564	2.45515	0.000130124
ERCC3_HUMAN	P19447	reviewed	General transcription and DNA repair factor IIH helicase subunit XPB (TFIIH subunit XPB) (EC 3.6.4.12) (Basic transcription factor 2 89 kDa subunit) (BTF2 p89) (DNA excision repair protein ERCC-3) (DNA repair protein complementing XP-B cells) (TFIIH basal transcription factor complex 89 kDa subunit) (TFIIH 89 kDa subunit) (TFIIH p89) (Xeroderma pigmentosum group B-complementing protein)	ERCC3 XPB XPBC	Homo sapiens (Human)	5	0.823678	0.119627	1.53758	0.0230198
ERD21_HUMAN	P24390	reviewed	ER lumen protein-retaining receptor 1 (KDEL endoplasmic reticulum protein retention receptor 1) (KDEL receptor 1) (Putative MAPK-activating protein PM23)	KDELR1 ERD2.1	Homo sapiens (Human)	2	1.34213	0.139506	2.66237	0.000783199
ERG28_HUMAN	Q9UKR5	reviewed	Probable ergosterol biosynthetic protein 28	ERG28 C14orf1 AD-011 HSPC288 x0006	Homo sapiens (Human)	3	0.895102	0.233586	1.52686	0.00969165
ERG7_HUMAN	P48449	reviewed	Lanosterol synthase (EC 5.4.99.7) (2,3-epoxysqualene--lanosterol cyclase) (Oxidosqualene--lanosterol cyclase) (OSC) (hOSC)	LSS OSC	Homo sapiens (Human)	17	0.938087	0.084188	1.47114	9.00316e-06
ERGI1_HUMAN	Q969X5	reviewed	Endoplasmic reticulum-Golgi intermediate compartment protein 1 (ER-Golgi intermediate compartment 32 kDa protein) (ERGIC-32)	ERGIC1 ERGIC32 KIAA1181 HT034	Homo sapiens (Human)	12	0.963218	0.201517	1.87835	0.00935305
ERGI2_HUMAN	Q96RQ1	reviewed	Endoplasmic reticulum-Golgi intermediate compartment protein 2	ERGIC2 ERV41 PTX1 CDA14	Homo sapiens (Human)	1	0.866351	0.128837	2.21404	0.00128184
ERGI3_HUMAN	Q9Y282	reviewed	Endoplasmic reticulum-Golgi intermediate compartment protein 3 (Serologically defined breast cancer antigen NY-BR-84)	ERGIC3 C20orf47 ERV46 SDBCAG84 CGI-54 PRO0989	Homo sapiens (Human)	5	1.12083	0.875992	2.06674	0.00747808
ERLEC_HUMAN	Q96DZ1	reviewed	Endoplasmic reticulum lectin 1 (ER lectin) (Erlectin) (XTP3-transactivated gene B protein)	ERLEC1 C2orf30 XTP3TPB UNQ1878/PRO4321	Homo sapiens (Human)	7	0.995345	0.339574	2.09096	8.5639e-05
ERLN1_HUMAN	O75477	reviewed	Erlin-1 (Endoplasmic reticulum lipid raft-associated protein 1) (Protein KE04) (Stomatin-prohibitin-flotillin-HflC/K domain-containing protein 1) (SPFH domain-containing protein 1)	ERLIN1 C10orf69 KE04 KEO4 SPFH1	Homo sapiens (Human)	9	1.11628	0.782148	2.31779	0.00113663
ERLN2_HUMAN	O94905	reviewed	Erlin-2 (Endoplasmic reticulum lipid raft-associated protein 2) (Stomatin-prohibitin-flotillin-HflC/K domain-containing protein 2) (SPFH domain-containing protein 2)	ERLIN2 C8orf2 SPFH2 UNQ2441/PRO5003/PRO9924	Homo sapiens (Human)	10	1.07616	0.851429	1.9698	6.80609e-05
ERMP1_HUMAN	Q7Z2K6	reviewed	Endoplasmic reticulum metallopeptidase 1 (EC 3.4.-.-) (Felix-ina)	ERMP1 FXNA KIAA1815	Homo sapiens (Human)	6	1.0763	0.911616	1.98269	0.00766016
ERO1A_HUMAN	Q96HE7	reviewed	ERO1-like protein alpha (ERO1-L) (ERO1-L-alpha) (EC 1.8.4.-) (Endoplasmic oxidoreductin-1-like protein) (Endoplasmic reticulum oxidoreductase alpha) (Oxidoreductin-1-L-alpha)	ERO1A ERO1L UNQ434/PRO865	Homo sapiens (Human)	14	0.964887	0.0518103	1.90921	0.000139594
ERP29_HUMAN	P30040	reviewed	Endoplasmic reticulum resident protein 29 (ERp29) (Endoplasmic reticulum resident protein 28) (ERp28) (Endoplasmic reticulum resident protein 31) (ERp31)	ERP29 C12orf8 ERP28	Homo sapiens (Human)	10	1.04854	0.663745	1.72057	0.0050975
ERP44_HUMAN	Q9BS26	reviewed	Endoplasmic reticulum resident protein 44 (ER protein 44) (ERp44) (Thioredoxin domain-containing protein 4)	ERP44 KIAA0573 TXNDC4 UNQ532/PRO1075	Homo sapiens (Human)	10	1.18548	0.326677	2.21315	0.000407111
ESYT2_HUMAN	A0FGR8	reviewed	Extended synaptotagmin-2 (E-Syt2) (Chr2Syt)	ESYT2 FAM62B KIAA1228	Homo sapiens (Human)	15	1.11409	0.755917	1.52087	0.000297926
ETFD_HUMAN	Q16134	reviewed	Electron transfer flavoprotein-ubiquinone oxidoreductase, mitochondrial (ETF-QO) (ETF-ubiquinone oxidoreductase) (EC 1.5.5.1) (Electron-transferring-flavoprotein dehydrogenase) (ETF dehydrogenase)	ETFDH	Homo sapiens (Human)	3	0.922298	0.508562	1.65185	0.0015936
EXD2_HUMAN	Q9NVH0	reviewed	Exonuclease 3'-5' domain-containing protein 2 (EC 3.1.11.1) (Exonuclease 3'-5' domain-like-containing protein 2)	EXD2 C14orf114 EXDL2	Homo sapiens (Human)	3	0.971938	0.332026	1.47713	0.0880459
EZH2_HUMAN	Q15910	reviewed	Histone-lysine N-methyltransferase EZH2 (EC 2.1.1.43) (ENX-1) (Enhancer of zeste homolog 2) (Lysine N-methyltransferase 6)	EZH2 KMT6	Homo sapiens (Human)	5	1.09332	0.938667	1.45294	0.0151761
F134A_HUMAN	Q8NC44	reviewed	Reticulophagy regulator 2	RETREG2 C2orf17 FAM134A MAG2	Homo sapiens (Human)	1	1.00812	0.230041	1.66536	0.00573258
F162A_HUMAN	Q96A26	reviewed	Protein FAM162A (E2-induced gene 5 protein) (Growth and transformation-dependent protein) (HGTD-P)	FAM162A C3orf28 E2IG5 DC16 FWP001	Homo sapiens (Human)	3	0.889427	0.000673943	1.4423	0.000745925
F16A2_HUMAN	Q8N612	reviewed	FTS and Hook-interacting protein (FHIP) (Protein FAM160A2)	FAM160A2 C11orf56 KIAA1759	Homo sapiens (Human)	2	1.05203	0.76892	1.63159	0.000545691
F210A_HUMAN	Q96ND0	reviewed	Protein FAM210A	FAM210A C18orf19	Homo sapiens (Human)	4	0.869367	0.174526	2.24437	5.52295e-05
F264_HUMAN	Q16877	reviewed	6-phosphofructo-2-kinase/fructose-2,6-bisphosphatase 4 (6PF-2-K/Fru-2,6-P2ase 4) (PFK/FBPase 4) (6PF-2-K/Fru-2,6-P2ase testis-type isozyme) [Includes: 6-phosphofructo-2-kinase (EC 2.7.1.105); Fructose-2,6-bisphosphatase (EC 3.1.3.46)]	PFKFB4	Homo sapiens (Human)	4	0.882971	0.0546832	1.47966	6.84608e-05
FACE1_HUMAN	O75844	reviewed	CAAX prenyl protease 1 homolog (EC 3.4.24.84) (Farnesylated proteins-converting enzyme 1) (FACE-1) (Prenyl protein-specific endoprotease 1) (Zinc metalloproteinase Ste24 homolog)	ZMPSTE24 FACE1 STE24	Homo sapiens (Human)	6	1.02065	0.131137	2.57993	4.06881e-06
FAF2_HUMAN	Q96CS3	reviewed	FAS-associated factor 2 (Protein ETEA) (UBX domain-containing protein 3B) (UBX domain-containing protein 8)	FAF2 ETEA KIAA0887 UBXD8 UBXN3B	Homo sapiens (Human)	8	0.999428	0.262587	1.56153	6.99358e-06
FAHD1_HUMAN	Q6P587	reviewed	Acylpyruvase FAHD1, mitochondrial (EC 3.7.1.5) (Fumarylacetoacetate hydrolase domain-containing protein 1) (FAH domain-containing protein 1) (Oxaloacetate decarboxylase) (OAA decarboxylase) (EC 4.1.1.112) (YisK-like protein)	FAHD1 C16orf36 YISKL	Homo sapiens (Human)	3	1.14682	0.755824	1.47776	0.0163255
FAM3C_HUMAN	Q92520	reviewed	Protein FAM3C (Interleukin-like EMT inducer)	FAM3C ILEI GS3786	Homo sapiens (Human)	9	0.943599	0.266071	1.6459	0.000165224
FBRL_HUMAN	P22087	reviewed	rRNA 2'-O-methyltransferase fibrillarin (EC 2.1.1.-) (34 kDa nucleolar scleroderma antigen) (Histone-glutamine methyltransferase)	FBL FIB1 FLRN	Homo sapiens (Human)	9	1.22158	0.172971	1.68125	0.000664573
FBXL6_HUMAN	Q8N531	reviewed	F-box/LRR-repeat protein 6 (F-box and leucine-rich repeat protein 6) (F-box protein FBL6) (FBL6A)	FBXL6 FBL6	Homo sapiens (Human)	2	1.00694	0.588215	1.56987	0.0280235
FIS1_HUMAN	Q9Y3D6	reviewed	Mitochondrial fission 1 protein (FIS1 homolog) (hFis1) (Tetratricopeptide repeat protein 11) (TPR repeat protein 11)	FIS1 TTC11 CGI-135	Homo sapiens (Human)	5	1.01201	0.39048	1.48754	0.0304916
FKB10_HUMAN	Q96AY3	reviewed	Peptidyl-prolyl cis-trans isomerase FKBP10 (PPIase FKBP10) (EC 5.2.1.8) (65 kDa FK506-binding protein) (65 kDa FKBP) (FKBP-65) (FK506-binding protein 10) (FKBP-10) (Immunophilin FKBP65) (Rotamase)	FKBP10 FKBP65 PSEC0056	Homo sapiens (Human)	15	1.11502	0.801654	1.95556	6.64763e-06
FKBP2_HUMAN	P26885	reviewed	Peptidyl-prolyl cis-trans isomerase FKBP2 (PPIase FKBP2) (EC 5.2.1.8) (13 kDa FK506-binding protein) (13 kDa FKBP) (FKBP-13) (FK506-binding protein 2) (FKBP-2) (Immunophilin FKBP13) (Rotamase)	FKBP2 FKBP13	Homo sapiens (Human)	5	1.04225	0.514443	1.60923	0.00214999
FKBP9_HUMAN	O95302	reviewed	Peptidyl-prolyl cis-trans isomerase FKBP9 (PPIase FKBP9) (EC 5.2.1.8) (63 kDa FK506-binding protein) (63 kDa FKBP) (FKBP-63) (FK506-binding protein 9) (FKBP-9) (Rotamase)	FKBP9 FKBP60 FKBP63	Homo sapiens (Human)	5	0.939395	0.314668	1.88439	0.00118143
FLOT2_HUMAN	Q14254	reviewed	Flotillin-2 (Epidermal surface antigen) (ESA) (Membrane component chromosome 17 surface marker 1)	FLOT2 ESA1 M17S1	Homo sapiens (Human)	9	0.890967	0.217311	1.56213	0.000526711
FND3A_HUMAN	Q9Y2H6	reviewed	Fibronectin type-III domain-containing protein 3A (Human gene expressed in odontoblasts)	FNDC3A FNDC3 HUGO KIAA0970	Homo sapiens (Human)	7	0.923874	0.33739	1.47005	0.00252724
FPGT_HUMAN	O14772	reviewed	Fucose-1-phosphate guanylyltransferase (EC 2.7.7.30) (GDP-L-fucose diphosphorylase) (GDP-L-fucose pyrophosphorylase)	FPGT GFPP	Homo sapiens (Human)	2	1.03946	0.420806	2.28252	0.00527989
FRMD8_HUMAN	Q9BZ67	reviewed	FERM domain-containing protein 8	FRMD8 FKSG44	Homo sapiens (Human)	3	1.12756	0.794391	1.41434	0.0521931
FUCO2_HUMAN	Q9BTY2	reviewed	Plasma alpha-L-fucosidase (EC 3.2.1.51) (Alpha-L-fucoside fucohydrolase 2) (Alpha-L-fucosidase 2)	FUCA2 PSEC0151 UNQ227/PRO260	Homo sapiens (Human)	4	0.825775	0.00487618	2.23953	0.0576062
FUMH_HUMAN	P07954	reviewed	Fumarate hydratase, mitochondrial (Fumarase) (EC 4.2.1.2)	FH	Homo sapiens (Human)	15	1.12329	0.761379	1.53801	0.00105686
FUT11_HUMAN	Q495W5	reviewed	Alpha-(1,3)-fucosyltransferase 11 (EC 2.4.1.-) (Fucosyltransferase XI) (Fuc-TXI) (FucT-XI) (Galactoside 3-L-fucosyltransferase 11) (Fucosyltransferase 11)	FUT11	Homo sapiens (Human)	2	0.863658	0.258049	2.55909	0.00573663
FWCH2_HUMAN	Q96CP2	reviewed	FLYWCH family member 2	FLYWCH2	Homo sapiens (Human)	3	1.26753	0.423055	1.67028	0.00069404
FXRD1_HUMAN	Q96CU9	reviewed	FAD-dependent oxidoreductase domain-containing protein 1 (EC 1.-.-.-)	FOXRED1 FP634	Homo sapiens (Human)	4	1.05142	0.691789	1.43015	3.47398e-06
G6PE_HUMAN	O95479	reviewed	GDH/6PGL endoplasmic bifunctional protein [Includes: Glucose 1-dehydrogenase (EC 1.1.1.47) (Glucose-6-phosphate dehydrogenase) (EC 1.1.1.363); 6-phosphogluconolactonase (6PGL) (EC 3.1.1.31)]	H6PD GDH	Homo sapiens (Human)	6	0.868595	0.0160105	1.78148	0.00011213
G6PT1_HUMAN	O43826	reviewed	Glucose-6-phosphate exchanger SLC37A4 (Glucose-5-phosphate transporter) (Glucose-6-phosphate translocase) (Solute carrier family 37 member 4) (Transformation-related gene 19 protein) (TRG-19)	SLC37A4 G6PT G6PT1 PRO0685 TRG19	Homo sapiens (Human)	2	1.30846	0.316102	3.66859	0.0161872
GALK1_HUMAN	P51570	reviewed	Galactokinase (EC 2.7.1.6) (Galactose kinase)	GALK1 GALK	Homo sapiens (Human)	7	1.23218	0.413247	1.6035	0.000981351
GALNS_HUMAN	P34059	reviewed	N-acetylgalactosamine-6-sulfatase (EC 3.1.6.4) (Chondroitinsulfatase) (Chondroitinase) (Galactose-6-sulfate sulfatase) (GalN6S) (N-acetylgalactosamine-6-sulfate sulfatase) (GalNAc6S sulfatase)	GALNS	Homo sapiens (Human)	2	0.733914	0.0224214	1.48079	0.00968052
GALT1_HUMAN	Q10472	reviewed	Polypeptide N-acetylgalactosaminyltransferase 1 (EC 2.4.1.41) (Polypeptide GalNAc transferase 1) (GalNAc-T1) (pp-GaNTase 1) (Protein-UDP acetylgalactosaminyltransferase 1) (UDP-GalNAc:polypeptide N-acetylgalactosaminyltransferase 1) [Cleaved into: Polypeptide N-acetylgalactosaminyltransferase 1 soluble form]	GALNT1	Homo sapiens (Human)	4	0.809678	0.0860675	1.58562	0.00641796
GALT2_HUMAN	Q10471	reviewed	Polypeptide N-acetylgalactosaminyltransferase 2 (EC 2.4.1.41) (Polypeptide GalNAc transferase 2) (GalNAc-T2) (pp-GaNTase 2) (Protein-UDP acetylgalactosaminyltransferase 2) (UDP-GalNAc:polypeptide N-acetylgalactosaminyltransferase 2) [Cleaved into: Polypeptide N-acetylgalactosaminyltransferase 2 soluble form]	GALNT2	Homo sapiens (Human)	8	1.02158	0.0859101	1.9154	7.86755e-06
GANAB_HUMAN	Q14697	reviewed	Neutral alpha-glucosidase AB (EC 3.2.1.84) (Alpha-glucosidase 2) (Glucosidase II subunit alpha)	GANAB G2AN KIAA0088	Homo sapiens (Human)	30	0.989093	0.171145	1.80203	0.00437352
GBB2_HUMAN	P62879	reviewed	Guanine nucleotide-binding protein G(I)/G(S)/G(T) subunit beta-2 (G protein subunit beta-2) (Transducin beta chain 2)	GNB2	Homo sapiens (Human)	6	0.964127	0.023031	1.40063	0.000718472
GBB4_HUMAN	Q9HAV0	reviewed	Guanine nucleotide-binding protein subunit beta-4 (Transducin beta chain 4)	GNB4	Homo sapiens (Human)	3	1.01109	0.360691	1.48335	0.00291215
GEMI4_HUMAN	P57678	reviewed	Gem-associated protein 4 (Gemin-4) (Component of gems 4) (p97)	GEMIN4	Homo sapiens (Human)	17	1.06383	0.839695	1.57223	4.93225e-05
GFPT1_HUMAN	Q06210	reviewed	Glutamine--fructose-6-phosphate aminotransferase [isomerizing] 1 (EC 2.6.1.16) (D-fructose-6-phosphate amidotransferase 1) (Glutamine:fructose-6-phosphate amidotransferase 1) (GFAT 1) (GFAT1) (Hexosephosphate aminotransferase 1)	GFPT1 GFAT GFPT	Homo sapiens (Human)	14	1.03137	0.575855	1.40979	0.00176167
GID8_HUMAN	Q9NWU2	reviewed	Glucose-induced degradation protein 8 homolog (Two hybrid-associated protein 1 with RanBPM) (Twa1)	GID8 C20orf11 TWA1	Homo sapiens (Human)	6	1.03712	0.123491	1.41087	0.00186706
GLCE_HUMAN	O94923	reviewed	D-glucuronyl C5-epimerase (EC 5.1.3.17) (Heparan sulfate C5-epimerase) (Hsepi) (Heparin/heparan sulfate:glucuronic acid C5-epimerase) (Heparosan-N-sulfate-glucuronate 5-epimerase)	GLCE KIAA0836	Homo sapiens (Human)	3	1.12089	0.53122	1.51245	0.1225
GLCM_HUMAN	P04062	reviewed	Glucosylceramidase (EC 3.2.1.45) (Acid beta-glucosidase) (Alglucerase) (Beta-glucocerebrosidase) (Beta-GC) (D-glucosyl-N-acylsphingosine glucohydrolase) (Imiglucerase)	GBA GC GLUC	Homo sapiens (Human)	7	0.990903	0.0905157	1.75506	2.96938e-05
GLIP1_HUMAN	P48060	reviewed	Glioma pathogenesis-related protein 1 (GliPR 1) (Protein RTVP-1)	GLIPR1 GLIPR RTVP1	Homo sapiens (Human)	2	0.717447	0.0493514	2.22462	0.000121512
GLPK_HUMAN	P32189	reviewed	Glycerol kinase (GK) (Glycerokinase) (EC 2.7.1.30) (ATP:glycerol 3-phosphotransferase)	GK	Homo sapiens (Human)	6	0.850242	0.016304	2.24926	0.00128142
GLT16_HUMAN	Q8N428	reviewed	Polypeptide N-acetylgalactosaminyltransferase 16 (EC 2.4.1.41) (Polypeptide GalNAc transferase 16) (GalNAc-T16) (Polypeptide GalNAc transferase-like protein 1) (GalNAc-T-like protein 1) (pp-GaNTase-like protein 1) (Polypeptide N-acetylgalactosaminyltransferase-like protein 1) (Protein-UDP acetylgalactosaminyltransferase-like protein 1) (UDP-GalNAc:polypeptide N-acetylgalactosaminyltransferase-lik…	GALNT16 GALNTL1 KIAA1130	Homo sapiens (Human)	2	1.13013	0.724273	1.87816	0.00939746
GLU2B_HUMAN	P14314	reviewed	Glucosidase 2 subunit beta (80K-H protein) (Glucosidase II subunit beta) (Protein kinase C substrate 60.1 kDa protein heavy chain) (PKCSH)	PRKCSH G19P1	Homo sapiens (Human)	19	1.20978	0.126734	2.0715	0.000455268
GNA11_HUMAN	P29992	reviewed	Guanine nucleotide-binding protein subunit alpha-11 (G alpha-11) (G-protein subunit alpha-11) (Guanine nucleotide-binding protein G(y) subunit alpha)	GNA11 GA11	Homo sapiens (Human)	9	1.03686	0.552091	1.49653	0.00237442
GNL3_HUMAN	Q9BVP2	reviewed	Guanine nucleotide-binding protein-like 3 (E2-induced gene 3 protein) (Novel nucleolar protein 47) (NNP47) (Nucleolar GTP-binding protein 3) (Nucleostemin)	GNL3 E2IG3 NS	Homo sapiens (Human)	10	0.908661	0.0295419	1.4358	0.011813
GNPAT_HUMAN	O15228	reviewed	Dihydroxyacetone phosphate acyltransferase (DAP-AT) (DHAP-AT) (EC 2.3.1.42) (Acyl-CoA:dihydroxyacetonephosphateacyltransferase) (Glycerone-phosphate O-acyltransferase)	GNPAT DAPAT DHAPAT	Homo sapiens (Human)	4	1.02183	0.578332	1.60452	0.0189249
GOLI4_HUMAN	O00461	reviewed	Golgi integral membrane protein 4 (Golgi integral membrane protein, cis) (GIMPc) (Golgi phosphoprotein 4) (Golgi-localized phosphoprotein of 130 kDa) (Golgi phosphoprotein of 130 kDa)	GOLIM4 GIMPC GOLPH4 GPP130	Homo sapiens (Human)	13	0.902597	0.221677	1.41388	0.0239081
GOSR1_HUMAN	O95249	reviewed	Golgi SNAP receptor complex member 1 (28 kDa Golgi SNARE protein) (28 kDa cis-Golgi SNARE p28) (GOS-28)	GOSR1 GS28	Homo sapiens (Human)	2	0.966631	0.286049	1.45489	0.00804933
GOT1B_HUMAN	Q9Y3E0	reviewed	Vesicle transport protein GOT1B (Germ cell tumor 2) (Golgi transport 1 homolog B) (Putative NF-kappa-B-activating protein 470) (hGOT1a)	GOLT1B GCT2 GOT1A CGI-141 HDCMA39P UNQ432/PRO793	Homo sapiens (Human)	3	1.39559	0.0256197	2.80746	0.000328858
GP107_HUMAN	Q5VW38	reviewed	Protein GPR107 (Lung seven transmembrane receptor 1)	GPR107 KIAA1624 LUSTR1	Homo sapiens (Human)	3	0.93914	0.346276	1.53692	0.00436263
GPAA1_HUMAN	O43292	reviewed	Glycosylphosphatidylinositol anchor attachment 1 protein (GPI anchor attachment protein 1) (GAA1 protein homolog) (hGAA1)	GPAA1 GAA1	Homo sapiens (Human)	3	0.891491	0.241342	1.97871	0.000665054
GPAT1_HUMAN	Q9HCL2	reviewed	Glycerol-3-phosphate acyltransferase 1, mitochondrial (GPAT-1) (EC 2.3.1.15)	GPAM GPAT1 KIAA1560	Homo sapiens (Human)	2	1.10972	0.957215	5.91297	0.000249328
GPDM_HUMAN	P43304	reviewed	Glycerol-3-phosphate dehydrogenase, mitochondrial (GPD-M) (GPDH-M) (EC 1.1.5.3) (mtGPD)	GPD2	Homo sapiens (Human)	17	1.06125	0.76905	2.14729	3.61285e-05
GPHRA_HUMAN	B7ZAQ6	reviewed	Golgi pH regulator A (Protein GPR89A) (Putative MAPK-activating protein PM01) (Putative NF-kappa-B-activating protein 90)	GPR89A GPHRA GPR89 SH120 CGI-13 UNQ192/PRO218	Homo sapiens (Human)	4	1.11089	0.921909	2.34086	0.0041641
GPI8_HUMAN	Q92643	reviewed	GPI-anchor transamidase (GPI transamidase) (EC 3.-.-.-) (GPI8 homolog) (hGPI8) (Phosphatidylinositol-glycan biosynthesis class K protein) (PIG-K)	PIGK GPI8	Homo sapiens (Human)	6	0.991639	0.11403	1.84379	0.000592377
GPX8_HUMAN	Q8TED1	reviewed	Probable glutathione peroxidase 8 (GPx-8) (GSHPx-8) (EC 1.11.1.9)	GPX8 UNQ847/PRO1785	Homo sapiens (Human)	3	0.815139	0.0413279	1.56971	0.00689415
GRP78_HUMAN	P11021	reviewed	Endoplasmic reticulum chaperone BiP (EC 3.6.4.10) (78 kDa glucose-regulated protein) (GRP-78) (Binding-immunoglobulin protein) (BiP) (Heat shock protein 70 family protein 5) (HSP70 family protein 5) (Heat shock protein family A member 5) (Immunoglobulin heavy chain-binding protein)	HSPA5 GRP78	Homo sapiens (Human)	31	1.18482	0.372424	2.05136	0.000456825
GRPE1_HUMAN	Q9HAV7	reviewed	GrpE protein homolog 1, mitochondrial (HMGE) (Mt-GrpE#1)	GRPEL1 GREPEL1	Homo sapiens (Human)	8	1.03533	0.283083	1.73043	0.000358702
GRWD1_HUMAN	Q9BQ67	reviewed	Glutamate-rich WD repeat-containing protein 1	GRWD1 GRWD KIAA1942 WDR28	Homo sapiens (Human)	5	1.16782	0.368598	1.46765	0.000146803
GSDMD_HUMAN	P57764	reviewed	Gasdermin-D (Gasdermin domain-containing protein 1) [Cleaved into: Gasdermin-D, N-terminal (GSDMD-NT); Gasdermin-D, C-terminal (GSDMD-CT)]	GSDMD DFNA5L GSDMDC1 FKSG10	Homo sapiens (Human)	8	1.13227	0.590578	1.55868	0.00763033
GSTK1_HUMAN	Q9Y2Q3	reviewed	Glutathione S-transferase kappa 1 (EC 2.5.1.18) (GST 13-13) (GST class-kappa) (GSTK1-1) (hGSTK1) (Glutathione S-transferase subunit 13)	GSTK1 HDCMD47P	Homo sapiens (Human)	7	1.04925	0.601016	1.46421	0.00131907
GT251_HUMAN	Q8NBJ5	reviewed	Procollagen galactosyltransferase 1 (EC 2.4.1.50) (Collagen beta(1-O)galactosyltransferase 1) (ColGalT 1) (Glycosyltransferase 25 family member 1) (Hydroxylysine galactosyltransferase 1)	COLGALT1 GLT25D1 PSEC0241	Homo sapiens (Human)	16	1.07294	0.773919	1.82453	0.000241221
GTPB1_HUMAN	O00178	reviewed	GTP-binding protein 1 (G-protein 1) (GP-1) (GP1)	GTPBP1	Homo sapiens (Human)	9	1.31727	0.367242	1.59255	0.00349686
GUF1_HUMAN	Q8N442	reviewed	Translation factor GUF1, mitochondrial (EC 3.6.5.-) (Elongation factor 4 homolog) (EF-4) (GTPase GUF1) (Ribosomal back-translocase)	GUF1	Homo sapiens (Human)	2	0.885797	0.32584	1.73754	0.197415
GXLT1_HUMAN	Q4G148	reviewed	Glucoside xylosyltransferase 1 (EC 2.4.2.42) (Glycosyltransferase 8 domain-containing protein 3)	GXYLT1 GLT8D3	Homo sapiens (Human)	3	0.859765	0.0881296	1.84488	0.00646411
HACD3_HUMAN	Q9P035	reviewed	Very-long-chain (3R)-3-hydroxyacyl-CoA dehydratase 3 (EC 4.2.1.134) (3-hydroxyacyl-CoA dehydratase 3) (HACD3) (Butyrate-induced protein 1) (B-ind1) (hB-ind1) (Protein-tyrosine phosphatase-like A domain-containing protein 1)	HACD3 BIND1 PTPLAD1	Homo sapiens (Human)	8	1.09128	0.986759	2.0475	0.00102289
HACL1_HUMAN	Q9UJ83	reviewed	2-hydroxyacyl-CoA lyase 1 (EC 4.1.-.-) (2-hydroxyphytanoyl-CoA lyase) (2-HPCL) (Phytanoyl-CoA 2-hydroxylase 2)	HACL1 HPCL HPCL2 PHYH2 HSPC279	Homo sapiens (Human)	3	1.03426	0.45784	1.68424	0.000762549
HAUS3_HUMAN	Q68CZ6	reviewed	HAUS augmin-like complex subunit 3	HAUS3 C4orf15	Homo sapiens (Human)	3	1.0737	0.932283	1.4576	0.015518
HAUS4_HUMAN	Q9H6D7	reviewed	HAUS augmin-like complex subunit 4	HAUS4 C14orf94	Homo sapiens (Human)	4	1.03738	0.794911	1.43365	0.0192978
HEM4_HUMAN	P10746	reviewed	Uroporphyrinogen-III synthase (UROIIIS) (UROS) (EC 4.2.1.75) (Hydroxymethylbilane hydrolyase [cyclizing]) (Uroporphyrinogen-III cosynthase)	UROS	Homo sapiens (Human)	2	1.04704	0.607546	1.77379	0.00054977
HERC5_HUMAN	Q9UII4	reviewed	E3 ISG15--protein ligase HERC5 (EC 2.3.2.-) (Cyclin-E-binding protein 1) (HECT domain and RCC1-like domain-containing protein 5)	HERC5 CEB1 CEBP1	Homo sapiens (Human)	9	1.03644	0.797271	1.90584	0.000295253
HEXA_HUMAN	P06865	reviewed	Beta-hexosaminidase subunit alpha (EC 3.2.1.52) (Beta-N-acetylhexosaminidase subunit alpha) (Hexosaminidase subunit A) (N-acetyl-beta-glucosaminidase subunit alpha)	HEXA	Homo sapiens (Human)	4	0.930511	0.051253	1.48794	6.93846e-05
HGH1_HUMAN	Q9BTY7	reviewed	Protein HGH1 homolog	HGH1 C8orf30A C8orf30B FAM203A FAM203B	Homo sapiens (Human)	9	1.10868	0.724204	1.66412	0.00016555
HM13_HUMAN	Q8TCT9	reviewed	Minor histocompatibility antigen H13 (EC 3.4.23.-) (Intramembrane protease 1) (IMP-1) (IMPAS-1) (hIMP1) (Presenilin-like protein 3) (Signal peptide peptidase)	HM13 H13 IMP1 PSL3 SPP MSTP086	Homo sapiens (Human)	5	1.10155	0.909066	2.31798	0.00113841
HMGCL_HUMAN	P35914	reviewed	Hydroxymethylglutaryl-CoA lyase, mitochondrial (HL) (HMG-CoA lyase) (EC 4.1.3.4) (3-hydroxy-3-methylglutarate-CoA lyase)	HMGCL	Homo sapiens (Human)	5	0.92134	0.189494	1.41375	0.0096354
HS2ST_HUMAN	Q7LGA3	reviewed	Heparan sulfate 2-O-sulfotransferase 1 (2-O-sulfotransferase) (2OST) (EC 2.8.2.-)	HS2ST1 HS2ST KIAA0448	Homo sapiens (Human)	3	0.952119	0.0787916	1.46907	0.0411879
HSDL1_HUMAN	Q3SXM5	reviewed	Inactive hydroxysteroid dehydrogenase-like protein 1 (Short chain dehydrogenase/reductase family 12C member 3)	HSDL1 SDR12C3	Homo sapiens (Human)	2	1.03373	0.388777	2.9083	0.000612015
HSP7E_HUMAN	Q0VDF9	reviewed	Heat shock 70 kDa protein 14 (HSP70-like protein 1) (Heat shock protein HSP60)	HSPA14 HSP60 HSP70L1	Homo sapiens (Human)	9	1.02373	0.417764	1.47043	0.000146233
HYEP_HUMAN	P07099	reviewed	Epoxide hydrolase 1 (EC 3.3.2.9) (Epoxide hydratase) (Microsomal epoxide hydrolase) (mEH)	EPHX1 EPHX EPOX	Homo sapiens (Human)	10	1.1538	0.571331	2.10411	6.54729e-05
HYOU1_HUMAN	Q9Y4L1	reviewed	Hypoxia up-regulated protein 1 (150 kDa oxygen-regulated protein) (ORP-150) (170 kDa glucose-regulated protein) (GRP-170)	HYOU1 GRP170 ORP150	Homo sapiens (Human)	30	1.04355	0.556967	1.88987	0.000741027
ICMT_HUMAN	O60725	reviewed	Protein-S-isoprenylcysteine O-methyltransferase (EC 2.1.1.100) (Isoprenylcysteine carboxylmethyltransferase) (Prenylated protein carboxyl methyltransferase) (PPMT) (Prenylcysteine carboxyl methyltransferase) (pcCMT)	ICMT PCCMT	Homo sapiens (Human)	2	1.05163	0.622038	1.92118	0.00321908
IDH3A_HUMAN	P50213	reviewed	Isocitrate dehydrogenase [NAD] subunit alpha, mitochondrial (EC 1.1.1.41) (Isocitric dehydrogenase subunit alpha) (NAD(+)-specific ICDH subunit alpha)	IDH3A	Homo sapiens (Human)	9	1.21426	0.228478	1.59622	0.000146647
IDH3G_HUMAN	P51553	reviewed	Isocitrate dehydrogenase [NAD] subunit gamma, mitochondrial (Isocitric dehydrogenase subunit gamma) (NAD(+)-specific ICDH subunit gamma)	IDH3G	Homo sapiens (Human)	7	1.07076	0.78896	1.7908	0.00143387
IDHP_HUMAN	P48735	reviewed	Isocitrate dehydrogenase [NADP], mitochondrial (IDH) (EC 1.1.1.42) (ICD-M) (IDP) (NADP(+)-specific ICDH) (Oxalosuccinate decarboxylase)	IDH2	Homo sapiens (Human)	12	1.1381	0.571053	1.48649	0.00123064
IF4A1_HUMAN	P60842	reviewed	Eukaryotic initiation factor 4A-I (eIF-4A-I) (eIF4A-I) (EC 3.6.4.13) (ATP-dependent RNA helicase eIF4A-1)	EIF4A1 DDX2A EIF4A	Homo sapiens (Human)	17	1.05532	0.484288	1.54472	0.000123794
IF4A2_HUMAN	Q14240	reviewed	Eukaryotic initiation factor 4A-II (eIF-4A-II) (eIF4A-II) (EC 3.6.4.13) (ATP-dependent RNA helicase eIF4A-2)	EIF4A2 DDX2B EIF4F	Homo sapiens (Human)	15	0.975662	0.0321306	1.52631	0.000517749
IF4A3_HUMAN	P38919	reviewed	Eukaryotic initiation factor 4A-III (eIF-4A-III) (eIF4A-III) (EC 3.6.4.13) (ATP-dependent RNA helicase DDX48) (ATP-dependent RNA helicase eIF4A-3) (DEAD box protein 48) (Eukaryotic initiation factor 4A-like NUK-34) (Eukaryotic translation initiation factor 4A isoform 3) (Nuclear matrix protein 265) (NMP 265) (hNMP 265) [Cleaved into: Eukaryotic initiation factor 4A-III, N-terminally processed]	EIF4A3 DDX48 KIAA0111	Homo sapiens (Human)	15	1.0542	0.573603	1.5851	0.0058275
IF5_HUMAN	P55010	reviewed	Eukaryotic translation initiation factor 5 (eIF-5)	EIF5	Homo sapiens (Human)	14	1.0688	0.613959	1.61872	0.00170834
IFRD2_HUMAN	Q12894	reviewed	Interferon-related developmental regulator 2 (Protein SKMC15)	IFRD2	Homo sapiens (Human)	2	1.02813	0.692466	1.73683	0.0102936
IKIP_HUMAN	Q70UQ0	reviewed	Inhibitor of nuclear factor kappa-B kinase-interacting protein (I kappa-B kinase-interacting protein) (IKBKB-interacting protein) (IKK-interacting protein)	IKBIP IKIP	Homo sapiens (Human)	3	0.928915	0.124417	1.79352	0.00100498
IKKA_HUMAN	O15111	reviewed	Inhibitor of nuclear factor kappa-B kinase subunit alpha (I-kappa-B kinase alpha) (IKK-A) (IKK-alpha) (IkBKA) (IkappaB kinase) (EC 2.7.11.10) (Conserved helix-loop-helix ubiquitous kinase) (I-kappa-B kinase 1) (IKK1) (Nuclear factor NF-kappa-B inhibitor kinase alpha) (NFKBIKA) (Transcription factor 16) (TCF-16)	CHUK IKKA TCF16	Homo sapiens (Human)	3	0.978399	0.148996	1.46708	0.00380003
ILEU_HUMAN	P30740	reviewed	Leukocyte elastase inhibitor (LEI) (Monocyte/neutrophil elastase inhibitor) (EI) (M/NEI) (Peptidase inhibitor 2) (PI-2) (Serpin B1)	SERPINB1 ELANH2 MNEI PI2	Homo sapiens (Human)	7	1.18033	0.389744	1.99123	0.00111738
ILVBL_HUMAN	A1L0T0	reviewed	Acetolactate synthase-like protein (EC 2.2.1.-) (IlvB-like protein)	ILVBL AHAS	Homo sapiens (Human)	7	0.989034	0.168391	1.97626	0.000673217
IMDH2_HUMAN	P12268	reviewed	Inosine-5'-monophosphate dehydrogenase 2 (IMP dehydrogenase 2) (IMPD 2) (IMPDH 2) (EC 1.1.1.205) (IMPDH-II)	IMPDH2 IMPD2	Homo sapiens (Human)	22	1.04526	0.600779	1.48889	7.91088e-05
IMPA3_HUMAN	Q9NX62	reviewed	Inositol monophosphatase 3 (IMP 3) (IMPase 3) (EC 3.1.3.25) (EC 3.1.3.7) (Golgi 3-prime phosphoadenosine 5-prime phosphate 3-prime phosphatase) (Golgi-resident PAP phosphatase) (gPAPP) (Inositol monophosphatase domain-containing protein 1) (Inositol-1(or 4)-monophosphatase 3) (Myo-inositol monophosphatase A3)	IMPAD1 IMPA3	Homo sapiens (Human)	4	0.903501	0.0638943	1.40972	0.00180095
INP5K_HUMAN	Q9BT40	reviewed	Inositol polyphosphate 5-phosphatase K (EC 3.1.3.56) (Skeletal muscle and kidney-enriched inositol phosphatase)	INPP5K PPS SKIP	Homo sapiens (Human)	3	0.999916	0.441687	1.6491	1.0801e-05
INT2_HUMAN	Q9H0H0	reviewed	Integrator complex subunit 2 (Int2)	INTS2 KIAA1287	Homo sapiens (Human)	5	0.979448	0.351199	1.49964	0.0100538
INT4_HUMAN	Q96HW7	reviewed	Integrator complex subunit 4 (Int4)	INTS4 MSTP093	Homo sapiens (Human)	8	0.906895	0.13551	1.60994	0.00555486
INT5_HUMAN	Q6P9B9	reviewed	Integrator complex subunit 5 (Int5)	INTS5 KIAA1698	Homo sapiens (Human)	4	0.996646	0.196075	1.43728	0.0025716
INT8_HUMAN	Q75QN2	reviewed	Integrator complex subunit 8 (Int8) (Protein kaonashi-1)	INTS8 C8orf52	Homo sapiens (Human)	2	1.0405	0.798402	2.12487	0.0934184
IR3IP_HUMAN	Q9Y5U9	reviewed	Immediate early response 3-interacting protein 1	IER3IP1 HSPC039	Homo sapiens (Human)	2	1.22119	0.296226	1.84473	0.000338678
IRAK1_HUMAN	P51617	reviewed	Interleukin-1 receptor-associated kinase 1 (IRAK-1) (EC 2.7.11.1)	IRAK1 IRAK	Homo sapiens (Human)	6	1.09351	0.992383	1.40444	1.47878e-05
ITA5_HUMAN	P08648	reviewed	Integrin alpha-5 (CD49 antigen-like family member E) (Fibronectin receptor subunit alpha) (Integrin alpha-F) (VLA-5) (CD antigen CD49e) [Cleaved into: Integrin alpha-5 heavy chain; Integrin alpha-5 light chain]	ITGA5 FNRA	Homo sapiens (Human)	5	1.25327	0.173318	1.70314	0.000296989
ITB5_HUMAN	P18084	reviewed	Integrin beta-5	ITGB5	Homo sapiens (Human)	7	0.743244	0.0194911	1.9844	0.00341061
ITPR1_HUMAN	Q14643	reviewed	Inositol 1,4,5-trisphosphate receptor type 1 (IP3 receptor isoform 1) (IP3R 1) (InsP3R1) (Type 1 inositol 1,4,5-trisphosphate receptor) (Type 1 InsP3 receptor)	ITPR1 INSP3R1	Homo sapiens (Human)	3	1.1459	0.64987	2.04059	0.0154758
ITPR3_HUMAN	Q14573	reviewed	Inositol 1,4,5-trisphosphate receptor type 3 (IP3 receptor isoform 3) (IP3R 3) (InsP3R3) (Type 3 inositol 1,4,5-trisphosphate receptor) (Type 3 InsP3 receptor)	ITPR3	Homo sapiens (Human)	16	1.25164	0.304371	2.46747	0.000142886
IVD_HUMAN	P26440	reviewed	Isovaleryl-CoA dehydrogenase, mitochondrial (IVD) (EC 1.3.8.4)	IVD	Homo sapiens (Human)	3	0.898105	0.4228	1.58266	0.0104862
K1C17_HUMAN	Q04695	reviewed	Keratin, type I cytoskeletal 17 (39.1) (Cytokeratin-17) (CK-17) (Keratin-17) (K17)	KRT17	Homo sapiens (Human)	17	1.02106	0.718452	1.53364	0.00449533
K1C18_HUMAN	P05783	reviewed	Keratin, type I cytoskeletal 18 (Cell proliferation-inducing gene 46 protein) (Cytokeratin-18) (CK-18) (Keratin-18) (K18)	KRT18 CYK18 PIG46	Homo sapiens (Human)	28	1.19204	0.351761	1.69842	1.42555e-05
K2013_HUMAN	Q8IYS2	reviewed	Uncharacterized protein KIAA2013	KIAA2013	Homo sapiens (Human)	3	1.2054	0.034152	1.91764	0.00130817
K319L_HUMAN	Q8IZA0	reviewed	Dyslexia-associated protein KIAA0319-like protein (Adeno-associated virus receptor) (AAVR)	KIAA0319L AAVR KIAA1837 PP791	Homo sapiens (Human)	3	0.859748	0.152673	1.6589	0.0057571
KANK2_HUMAN	Q63ZY3	reviewed	KN motif and ankyrin repeat domain-containing protein 2 (Ankyrin repeat domain-containing protein 25) (Matrix-remodeling-associated protein 3) (SRC-1-interacting protein) (SIP) (SRC-interacting protein) (SRC1-interacting protein)	KANK2 ANKRD25 KIAA1518 MXRA3 SIP	Homo sapiens (Human)	2	0.991971	0.571151	1.44775	0.39102
KAT2A_HUMAN	Q92830	reviewed	Histone acetyltransferase KAT2A (EC 2.3.1.48) (General control of amino acid synthesis protein 5-like 2) (Histone acetyltransferase GCN5) (hGCN5) (Histone succinyltransferase KAT2A) (EC 2.3.1.-) (Lysine acetyltransferase 2A) (STAF97)	KAT2A GCN5 GCN5L2	Homo sapiens (Human)	4	1.27186	0.0639774	1.55616	0.00442774
KDEL1_HUMAN	Q6UW63	reviewed	KDEL motif-containing protein 1 (Endoplasmic reticulum resident protein 58) (ER protein 58) (ERp58)	KDELC1 EP58 UNQ1910/PRO4357	Homo sapiens (Human)	4	1.00271	0.578099	2.14192	0.0341753
KDEL2_HUMAN	Q7Z4H8	reviewed	KDEL motif-containing protein 2	KDELC2 UNQ1904/PRO4350	Homo sapiens (Human)	7	1.01889	0.194282	2.01273	0.0018344
KDM2A_HUMAN	Q9Y2K7	reviewed	Lysine-specific demethylase 2A (EC 1.14.11.27) (CXXC-type zinc finger protein 8) (F-box and leucine-rich repeat protein 11) (F-box protein FBL7) (F-box protein Lilina) (F-box/LRR-repeat protein 11) (JmjC domain-containing histone demethylation protein 1A) ([Histone-H3]-lysine-36 demethylase 1A)	KDM2A CXXC8 FBL7 FBXL11 JHDM1A KIAA1004	Homo sapiens (Human)	15	1.11914	0.555277	1.63185	0.0024615
KDSR_HUMAN	Q06136	reviewed	3-ketodihydrosphingosine reductase (KDS reductase) (EC 1.1.1.102) (3-dehydrosphinganine reductase) (Follicular variant translocation protein 1) (FVT-1) (Short chain dehydrogenase/reductase family 35C member 1)	KDSR FVT1 SDR35C1	Homo sapiens (Human)	2	1.08484	0.900467	2.72257	0.00042741
KI18A_HUMAN	Q8NI77	reviewed	Kinesin-like protein KIF18A (Marrow stromal KIF18A) (MS-KIF18A)	KIF18A OK/SW-cl.108	Homo sapiens (Human)	2	1.05192	0.81741	1.57406	0.0132635
KI18B_HUMAN	Q86Y91	reviewed	Kinesin-like protein KIF18B	KIF18B	Homo sapiens (Human)	3	1.03294	0.386232	1.83815	0.0122808
KI20B_HUMAN	Q96Q89	reviewed	Kinesin-like protein KIF20B (Cancer/testis antigen 90) (CT90) (Kinesin family member 20B) (Kinesin-related motor interacting with PIN1) (M-phase phosphoprotein 1) (MPP1)	KIF20B KRMP1 MPHOSPH1	Homo sapiens (Human)	2	0.741447	0.0587055	1.60173	0.0535937
KIF11_HUMAN	P52732	reviewed	Kinesin-like protein KIF11 (Kinesin-like protein 1) (Kinesin-like spindle protein HKSP) (Kinesin-related motor protein Eg5) (Thyroid receptor-interacting protein 5) (TR-interacting protein 5) (TRIP-5)	KIF11 EG5 KNSL1 TRIP5	Homo sapiens (Human)	15	1.10584	0.781722	1.50972	0.00221019
KIF23_HUMAN	Q02241	reviewed	Kinesin-like protein KIF23 (Kinesin-like protein 5) (Mitotic kinesin-like protein 1)	KIF23 KNSL5 MKLP1	Homo sapiens (Human)	10	0.958834	0.156932	1.47021	0.00127302
KPCD2_HUMAN	Q9BZL6	reviewed	Serine/threonine-protein kinase D2 (EC 2.7.11.13) (nPKC-D2)	PRKD2 PKD2 HSPC187	Homo sapiens (Human)	6	1.31641	0.141496	1.50054	0.0147684
LAD1_HUMAN	O00515	reviewed	Ladinin-1 (Lad-1) (Linear IgA disease antigen) (LADA)	LAD1 LAD	Homo sapiens (Human)	4	1.02802	0.621427	1.93474	0.00345511
LAMB1_HUMAN	P07942	reviewed	Laminin subunit beta-1 (Laminin B1 chain) (Laminin-1 subunit beta) (Laminin-10 subunit beta) (Laminin-12 subunit beta) (Laminin-2 subunit beta) (Laminin-6 subunit beta) (Laminin-8 subunit beta)	LAMB1	Homo sapiens (Human)	16	1.01931	0.29664	2.2357	0.00188453
LAMP1_HUMAN	P11279	reviewed	Lysosome-associated membrane glycoprotein 1 (LAMP-1) (Lysosome-associated membrane protein 1) (CD107 antigen-like family member A) (CD antigen CD107a)	LAMP1	Homo sapiens (Human)	4	1.05393	0.630054	1.70944	0.000565005
LANC2_HUMAN	Q9NS86	reviewed	LanC-like protein 2 (Testis-specific adriamycin sensitivity protein)	LANCL2 GPR69B TASP	Homo sapiens (Human)	7	1.14057	0.711047	1.41979	0.00143244
LAS1L_HUMAN	Q9Y4W2	reviewed	Ribosomal biogenesis protein LAS1L (Protein LAS1 homolog)	LAS1L MSTP060	Homo sapiens (Human)	10	0.906033	0.110229	1.43393	7.13228e-05
LAT1_HUMAN	Q01650	reviewed	Large neutral amino acids transporter small subunit 1 (4F2 light chain) (4F2 LC) (4F2LC) (CD98 light chain) (Integral membrane protein E16) (L-type amino acid transporter 1) (hLAT1) (Solute carrier family 7 member 5) (y+ system cationic amino acid transporter)	SLC7A5 CD98LC LAT1 MPE16	Homo sapiens (Human)	3	1.09256	0.961173	1.46907	0.0081305
LCAP_HUMAN	Q9UIQ6	reviewed	Leucyl-cystinyl aminopeptidase (Cystinyl aminopeptidase) (EC 3.4.11.3) (Insulin-regulated membrane aminopeptidase) (Insulin-responsive aminopeptidase) (IRAP) (Oxytocinase) (OTase) (Placental leucine aminopeptidase) (P-LAP) [Cleaved into: Leucyl-cystinyl aminopeptidase, pregnancy serum form]	LNPEP OTASE	Homo sapiens (Human)	19	1.07535	0.792215	1.65317	0.00544277
LCLT1_HUMAN	Q6UWP7	reviewed	Lysocardiolipin acyltransferase 1 (EC 2.3.1.-) (EC 2.3.1.51) (1-acylglycerol-3-phosphate O-acyltransferase 8) (1-AGP acyltransferase 8) (1-AGPAT 8) (Acyl-CoA:lysocardiolipin acyltransferase 1)	LCLAT1 AGPAT8 ALCAT1 LYCAT UNQ1849/PRO3579	Homo sapiens (Human)	4	0.939907	0.282598	1.66833	0.00263826
LFA3_HUMAN	P19256	reviewed	Lymphocyte function-associated antigen 3 (Ag3) (Surface glycoprotein LFA-3) (CD antigen CD58)	CD58 LFA3	Homo sapiens (Human)	2	1.12362	0.6858	1.59156	0.00382109
LFG3_HUMAN	Q969X1	reviewed	Protein lifeguard 3 (Protein RECS1 homolog) (Transmembrane BAX inhibitor motif-containing protein 1)	TMBIM1 LFG3 RECS1 PP1201 PSEC0158	Homo sapiens (Human)	3	1.17879	0.581392	3.05818	0.0185598
LGAT1_HUMAN	Q92604	reviewed	Acyl-CoA:lysophosphatidylglycerol acyltransferase 1 (EC 2.3.1.-)	LPGAT1 FAM34A KIAA0205	Homo sapiens (Human)	2	1.22136	0.540999	1.90381	0.000591346
LMA2L_HUMAN	Q9H0V9	reviewed	VIP36-like protein (Lectin mannose-binding 2-like) (LMAN2-like protein)	LMAN2L VIPL PSEC0028 UNQ368/PRO704	Homo sapiens (Human)	2	0.897489	0.153543	2.01368	7.20447e-05
LMAN1_HUMAN	P49257	reviewed	Protein ERGIC-53 (ER-Golgi intermediate compartment 53 kDa protein) (Gp58) (Intracellular mannose-specific lectin MR60) (Lectin mannose-binding 1)	LMAN1 ERGIC53 F5F8D	Homo sapiens (Human)	12	0.934415	0.0164726	2.19667	0.000954578
LMAN2_HUMAN	Q12907	reviewed	Vesicular integral-membrane protein VIP36 (Glycoprotein GP36b) (Lectin mannose-binding 2) (Vesicular integral-membrane protein 36) (VIP36)	LMAN2 C5orf8	Homo sapiens (Human)	8	1.04888	0.562046	1.60069	9.65389e-05
LMF2_HUMAN	Q9BU23	reviewed	Lipase maturation factor 2 (Transmembrane protein 112B) (Transmembrane protein 153)	LMF2 TMEM112B TMEM153	Homo sapiens (Human)	4	1.21782	0.135339	1.88359	0.000298057
LNP_HUMAN	Q9C0E8	reviewed	Endoplasmic reticulum junction formation protein lunapark (ER junction formation factor lunapark)	LNPK KIAA1715 LNP	Homo sapiens (Human)	3	1.15495	0.428335	1.54216	0.00168286
LPCT4_HUMAN	Q643R3	reviewed	Lysophospholipid acyltransferase LPCAT4 (1-acylglycerol-3-phosphate O-acyltransferase 7) (1-AGP acyltransferase 7) (1-AGPAT 7) (1-acylglycerophosphocholine O-acyltransferase) (EC 2.3.1.23) (1-acylglycerophosphoserine O-acyltransferase) (EC 2.3.1.n6) (1-alkenylglycerophosphoethanolamine O-acyltransferase) (EC 2.3.1.121) (1-alkylglycerophosphocholine O-acetyltransferase) (EC 2.3.1.67) (Acyltransfer…	LPCAT4 AGPAT7 AYTL3 LPEAT2	Homo sapiens (Human)	2	1.13879	0.736917	1.64227	0.0021907
LRC8A_HUMAN	Q8IWT6	reviewed	Volume-regulated anion channel subunit LRRC8A (Leucine-rich repeat-containing protein 8A) (Swelling protein 1)	LRRC8A KIAA1437 LRRC8 SWELL1 UNQ221/PRO247	Homo sapiens (Human)	11	1.05878	0.512081	1.94732	0.000238214
LRC8D_HUMAN	Q7L1W4	reviewed	Volume-regulated anion channel subunit LRRC8D (Leucine-rich repeat-containing protein 5) (Leucine-rich repeat-containing protein 8D)	LRRC8D LRRC5 UNQ213/PRO239	Homo sapiens (Human)	5	0.879074	0.207588	1.82293	0.000408848
LRC8E_HUMAN	Q6NSJ5	reviewed	Volume-regulated anion channel subunit LRRC8E (Leucine-rich repeat-containing protein 8E)	LRRC8E	Homo sapiens (Human)	4	0.936178	0.585541	2.53286	0.0539773
LRWD1_HUMAN	Q9UFC0	reviewed	Leucine-rich repeat and WD repeat-containing protein 1 (Centromere protein 33) (CENP-33) (Origin recognition complex-associated protein) (ORC-associated protein) (ORCA)	LRWD1 CENP-33 ORCA	Homo sapiens (Human)	6	1.19955	0.244864	1.51283	0.00696856
LSG1_HUMAN	Q9H089	reviewed	Large subunit GTPase 1 homolog (hLsg1) (EC 3.6.1.-)	LSG1	Homo sapiens (Human)	8	1.13191	0.604904	1.56962	0.000215975
LTMD1_HUMAN	Q6P1Q0	reviewed	LETM1 domain-containing protein 1 (Cervical cancer 1 proto-oncogene protein p40) (Cervical cancer proto-oncogene 2 protein) (HCCR-1) (HCRR-2)	LETMD1	Homo sapiens (Human)	5	0.908427	0.0947078	1.54455	0.000801423
M2OM_HUMAN	Q02978	reviewed	Mitochondrial 2-oxoglutarate/malate carrier protein (OGCP) (Solute carrier family 25 member 11)	SLC25A11 SLC20A4	Homo sapiens (Human)	8	1.04434	0.523483	2.40498	0.00278769
MA1B1_HUMAN	Q9UKM7	reviewed	Endoplasmic reticulum mannosyl-oligosaccharide 1,2-alpha-mannosidase (EC 3.2.1.113) (ER alpha-1,2-mannosidase) (ER mannosidase 1) (ERMan1) (Man9GlcNAc2-specific-processing alpha-mannosidase) (Mannosidase alpha class 1B member 1)	MAN1B1 UNQ747/PRO1477	Homo sapiens (Human)	5	1.00623	0.0788387	1.5472	0.000911193
MA2A1_HUMAN	Q16706	reviewed	Alpha-mannosidase 2 (EC 3.2.1.114) (Golgi alpha-mannosidase II) (AMan II) (Man II) (Mannosidase alpha class 2A member 1) (Mannosyl-oligosaccharide 1,3-1,6-alpha-mannosidase)	MAN2A1 MANA2	Homo sapiens (Human)	7	0.81441	0.00117152	1.87682	0.00830098
MA2B1_HUMAN	O00754	reviewed	Lysosomal alpha-mannosidase (Laman) (EC 3.2.1.24) (Lysosomal acid alpha-mannosidase) (Mannosidase alpha class 2B member 1) (Mannosidase alpha-B) [Cleaved into: Lysosomal alpha-mannosidase A peptide; Lysosomal alpha-mannosidase B peptide; Lysosomal alpha-mannosidase C peptide; Lysosomal alpha-mannosidase D peptide; Lysosomal alpha-mannosidase E peptide]	MAN2B1 LAMAN MANB	Homo sapiens (Human)	3	1.15333	0.601018	1.72403	0.00063564
MAAI_HUMAN	O43708	reviewed	Maleylacetoacetate isomerase (MAAI) (EC 5.2.1.2) (GSTZ1-1) (Glutathione S-transferase zeta 1) (EC 2.5.1.18)	GSTZ1 MAAI	Homo sapiens (Human)	3	1.00853	0.477856	1.55592	0.000759088
MAGC2_HUMAN	Q9UBF1	reviewed	Melanoma-associated antigen C2 (Cancer/testis antigen 10) (CT10) (Hepatocellular carcinoma-associated antigen 587) (MAGE-C2 antigen) (MAGE-E1 antigen)	MAGEC2 HCA587 MAGEE1	Homo sapiens (Human)	3	1.0171	0.358828	1.40202	0.0261475
MAGT1_HUMAN	Q9H0U3	reviewed	Magnesium transporter protein 1 (MagT1) (Implantation-associated protein) (IAP)	MAGT1 IAG2 PSEC0084 UNQ628/PRO1244	Homo sapiens (Human)	2	0.978368	0.357881	1.98944	0.0062487
MAIP1_HUMAN	Q8WWC4	reviewed	m-AAA protease-interacting protein 1, mitochondrial (Matrix AAA peptidase-interacting protein 1)	MAIP1 C2orf47	Homo sapiens (Human)	2	1.02854	0.564777	1.43927	4.41905e-05
MAK16_HUMAN	Q9BXY0	reviewed	Protein MAK16 homolog (NNP78) (Protein RBM13)	MAK16 RBM13	Homo sapiens (Human)	5	1.29117	0.0696813	1.63386	0.000216715
MAN1_HUMAN	Q9Y2U8	reviewed	Inner nuclear membrane protein Man1 (LEM domain-containing protein 3)	LEMD3 MAN1	Homo sapiens (Human)	8	1.00994	0.410333	1.42783	0.0199164
MANEA_HUMAN	Q5SRI9	reviewed	Glycoprotein endo-alpha-1,2-mannosidase (Endo-alpha mannosidase) (Endomannosidase) (hEndo) (EC 3.2.1.130) (Mandaselin)	MANEA	Homo sapiens (Human)	2	1.06957	0.918226	2.03469	0.0206661
MANF_HUMAN	P55145	reviewed	Mesencephalic astrocyte-derived neurotrophic factor (Arginine-rich protein) (Protein ARMET)	MANF ARMET ARP	Homo sapiens (Human)	9	1.10823	0.828395	1.60882	8.02529e-05
MAOM_HUMAN	P23368	reviewed	NAD-dependent malic enzyme, mitochondrial (NAD-ME) (EC 1.1.1.38) (Malic enzyme 2)	ME2	Homo sapiens (Human)	11	1.03336	0.509593	1.79373	0.000231149
MARH5_HUMAN	Q9NX47	reviewed	E3 ubiquitin-protein ligase MARCH5 (EC 2.3.2.27) (Membrane-associated RING finger protein 5) (Membrane-associated RING-CH protein V) (MARCH-V) (Mitochondrial ubiquitin ligase) (MITOL) (RING finger protein 153) (RING-type E3 ubiquitin transferase MARCH5)	MARCH5 RNF153	Homo sapiens (Human)	6	0.911842	0.10046	2.00993	0.000636165
MARK3_HUMAN	P27448	reviewed	MAP/microtubule affinity-regulating kinase 3 (EC 2.7.11.1) (C-TAK1) (cTAK1) (Cdc25C-associated protein kinase 1) (ELKL motif kinase 2) (EMK-2) (Protein kinase STK10) (Ser/Thr protein kinase PAR-1) (Par-1a) (Serine/threonine-protein kinase p78)	MARK3 CTAK1 EMK2	Homo sapiens (Human)	6	0.864224	0.114123	1.40452	0.0291275
MBLC2_HUMAN	Q68D91	reviewed	Metallo-beta-lactamase domain-containing protein 2 (EC 3.-.-.-)	MBLAC2	Homo sapiens (Human)	4	1.03754	0.395422	2.0697	2.71302e-05
MBOA5_HUMAN	Q6P1A2	reviewed	Lysophospholipid acyltransferase 5 (LPLAT 5) (EC 2.3.1.-) (1-acylglycerophosphocholine O-acyltransferase) (EC 2.3.1.23) (1-acylglycerophosphoserine O-acyltransferase) (EC 2.3.1.n6) (Lysophosphatidylcholine acyltransferase) (LPCAT) (Lyso-PC acyltransferase) (Lysophosphatidylcholine acyltransferase 3) (Lyso-PC acyltransferase 3) (Lysophosphatidylserine acyltransferase) (LPSAT) (Lyso-PS acyltransfer…	LPCAT3 MBOAT5 OACT5	Homo sapiens (Human)	2	1.09432	0.987002	1.68097	0.0103708
MBOA7_HUMAN	Q96N66	reviewed	Lysophospholipid acyltransferase 7 (LPLAT 7) (EC 2.3.1.-) (1-acylglycerophosphatidylinositol O-acyltransferase) (EC 2.3.1.n4) (Bladder and breast carcinoma-overexpressed gene 1 protein) (Leukocyte receptor cluster member 4) (Lysophosphatidylinositol acyltransferase) (LPIAT) (Lyso-PI acyltransferase) (Membrane-bound O-acyltransferase domain-containing protein 7) (O-acyltransferase domain-containin…	MBOAT7 BB1 LENG4 OACT7	Homo sapiens (Human)	5	1.03205	0.480897	2.13406	0.00119388
MCAT_HUMAN	O43772	reviewed	Mitochondrial carnitine/acylcarnitine carrier protein (Carnitine/acylcarnitine translocase) (CAC) (Solute carrier family 25 member 20)	SLC25A20 CAC CACT	Homo sapiens (Human)	4	1.10313	0.881533	1.69988	0.0355764
MCFD2_HUMAN	Q8NI22	reviewed	Multiple coagulation factor deficiency protein 2 (Neural stem cell-derived neuronal survival protein)	MCFD2 SDNSF	Homo sapiens (Human)	2	1.25707	0.15778	2.11369	0.00518856
MCM3_HUMAN	P25205	reviewed	DNA replication licensing factor MCM3 (EC 3.6.4.12) (DNA polymerase alpha holoenzyme-associated protein P1) (P1-MCM3) (RLF subunit beta) (p102)	MCM3	Homo sapiens (Human)	31	1.15605	0.486351	1.41047	0.0112537
MCM5_HUMAN	P33992	reviewed	DNA replication licensing factor MCM5 (EC 3.6.4.12) (CDC46 homolog) (P1-CDC46)	MCM5 CDC46	Homo sapiens (Human)	29	1.09137	0.992775	1.40198	0.0071732
MCM7_HUMAN	P33993	reviewed	DNA replication licensing factor MCM7 (EC 3.6.4.12) (CDC47 homolog) (P1.1-MCM3)	MCM7 CDC47 MCM2	Homo sapiens (Human)	17	1.08737	0.960029	1.40321	0.00781895
MCU_HUMAN	Q8NE86	reviewed	Calcium uniporter protein, mitochondrial (HsMCU) (Coiled-coil domain-containing protein 109A)	MCU C10orf42 CCDC109A	Homo sapiens (Human)	3	0.876212	0.384894	1.88001	0.0148812
MCUB_HUMAN	Q9NWR8	reviewed	Calcium uniporter regulatory subunit MCUb, mitochondrial (MCUb) (Coiled-coil domain-containing protein 109B)	MCUB CCDC109B	Homo sapiens (Human)	3	0.977517	0.227265	1.46518	0.0223177
MDHM_HUMAN	P40926	reviewed	Malate dehydrogenase, mitochondrial (EC 1.1.1.37)	MDH2	Homo sapiens (Human)	14	1.12458	0.73762	1.52262	0.000111333
MED20_HUMAN	Q9H944	reviewed	Mediator of RNA polymerase II transcription subunit 20 (Mediator complex subunit 20) (TRF-proximal protein homolog) (hTRFP)	MED20 TRFP	Homo sapiens (Human)	2	1.37246	0.508561	1.85727	0.0299004
MET_HUMAN	P08581	reviewed	Hepatocyte growth factor receptor (HGF receptor) (EC 2.7.10.1) (HGF/SF receptor) (Proto-oncogene c-Met) (Scatter factor receptor) (SF receptor) (Tyrosine-protein kinase Met)	MET	Homo sapiens (Human)	4	0.883655	0.349371	1.53123	0.000220356
MFSD1_HUMAN	Q9H3U5	reviewed	Major facilitator superfamily domain-containing protein 1 (Smooth muscle cell-associated protein 4) (SMAP-4)	MFSD1 SMAP4 UG0581B09	Homo sapiens (Human)	2	0.960175	0.184815	3.92033	0.0140675
MGAT2_HUMAN	Q10469	reviewed	Alpha-1,6-mannosyl-glycoprotein 2-beta-N-acetylglucosaminyltransferase (EC 2.4.1.143) (Beta-1,2-N-acetylglucosaminyltransferase II) (GlcNAc-T II) (GNT-II) (Mannoside acetylglucosaminyltransferase 2) (N-glycosyl-oligosaccharide-glycoprotein N-acetylglucosaminyltransferase II)	MGAT2	Homo sapiens (Human)	2	1.0359	0.854855	2.204	0.00727152
MGST1_HUMAN	P10620	reviewed	Microsomal glutathione S-transferase 1 (Microsomal GST-1) (EC 2.5.1.18) (Microsomal GST-I)	MGST1 GST12 MGST	Homo sapiens (Human)	5	1.09192	0.990647	2.47859	0.00222949
MIA3_HUMAN	Q5JRA6	reviewed	Transport and Golgi organization protein 1 homolog (TANGO1) (C219-reactive peptide) (D320) (Melanoma inhibitory activity protein 3)	MIA3 KIAA0268 TANGO UNQ6077/PRO20088	Homo sapiens (Human)	13	1.11167	0.795982	1.79579	0.0059538
MIC13_HUMAN	Q5XKP0	reviewed	MICOS complex subunit MIC13 (Protein P117)	MIC13 C19orf70 QIL1	Homo sapiens (Human)	2	1.02642	0.879375	1.70905	0.0530335
MIC26_HUMAN	Q9BUR5	reviewed	MICOS complex subunit MIC26 (Apolipoprotein O) (MICOS complex subunit MIC23) (Protein FAM121B)	APOO FAM121B MIC23 MIC26 My025 UNQ1866/PRO4302	Homo sapiens (Human)	3	0.864072	0.0850206	1.40648	0.00862978
MIC27_HUMAN	Q6UXV4	reviewed	MICOS complex subunit MIC27 (Apolipoprotein O-like) (Protein FAM121A)	APOOL CXorf33 FAM121A MIC27 UNQ8193/PRO23204	Homo sapiens (Human)	6	0.994779	0.703821	1.87559	5.44957e-05
MIC60_HUMAN	Q16891	reviewed	MICOS complex subunit MIC60 (Cell proliferation-inducing gene 4/52 protein) (Mitochondrial inner membrane protein) (Mitofilin) (p87/89)	IMMT HMP MIC60 MINOS2 PIG4 PIG52	Homo sapiens (Human)	24	0.995703	0.406491	1.62503	0.00500568
MINP1_HUMAN	Q9UNW1	reviewed	Multiple inositol polyphosphate phosphatase 1 (EC 3.1.3.62) (2,3-bisphosphoglycerate 3-phosphatase) (2,3-BPG phosphatase) (EC 3.1.3.80) (Inositol (1,3,4,5)-tetrakisphosphate 3-phosphatase) (Ins(1,3,4,5)P(4) 3-phosphatase)	MINPP1 MIPP UNQ900/PRO1917	Homo sapiens (Human)	3	0.909074	0.148055	2.3314	0.00326536
MIRO2_HUMAN	Q8IXI1	reviewed	Mitochondrial Rho GTPase 2 (MIRO-2) (hMiro-2) (EC 3.6.5.-) (Ras homolog gene family member T2)	RHOT2 ARHT2 C16orf39	Homo sapiens (Human)	11	1.29983	0.0268827	2.07085	0.00358883
MKRN2_HUMAN	Q9H000	reviewed	Probable E3 ubiquitin-protein ligase makorin-2 (EC 2.3.2.27) (RING finger protein 62) (RING-type E3 ubiquitin transferase makorin-2)	MKRN2 RNF62 HSPC070	Homo sapiens (Human)	3	1.02363	0.489218	1.48223	0.000398337
MLEC_HUMAN	Q14165	reviewed	Malectin	MLEC KIAA0152	Homo sapiens (Human)	4	1.1982	0.376102	2.34174	3.61026e-06
MMAB_HUMAN	Q96EY8	reviewed	Corrinoid adenosyltransferase (EC 2.5.1.17) (Cob(II)alamin adenosyltransferase) (Cob(II)yrinic acid a,c-diamide adenosyltransferase) (Cobinamide/cobalamin adenosyltransferase) (Methylmalonic aciduria type B protein)	MMAB	Homo sapiens (Human)	2	1.19719	0.284087	1.46396	0.00147596
MMGT1_HUMAN	Q8N4V1	reviewed	Membrane magnesium transporter 1 (ER membrane protein complex subunit 5) (Transmembrane protein 32)	MMGT1 EMC5 TMEM32	Homo sapiens (Human)	2	1.36806	0.383225	2.75865	0.00292895
MMTA2_HUMAN	Q9BU76	reviewed	Multiple myeloma tumor-associated protein 2 (hMMTAG2)	MMTAG2 C1orf35	Homo sapiens (Human)	2	1.0074	0.604273	1.43803	0.0471049
MOCS3_HUMAN	O95396	reviewed	Adenylyltransferase and sulfurtransferase MOCS3 (Molybdenum cofactor synthesis protein 3) (Molybdopterin synthase sulfurylase) (MPT synthase sulfurylase) [Includes: Molybdopterin-synthase adenylyltransferase (EC 2.7.7.80) (Adenylyltransferase MOCS3) (Sulfur carrier protein MOCS2A adenylyltransferase); Molybdopterin-synthase sulfurtransferase (EC 2.8.1.11) (Sulfur carrier protein MOCS2A sulfurtran…	MOCS3 UBA4	Homo sapiens (Human)	6	1.3417	0.300085	1.70363	0.0460137
MOGS_HUMAN	Q13724	reviewed	Mannosyl-oligosaccharide glucosidase (EC 3.2.1.106) (Processing A-glucosidase I)	MOGS GCS1	Homo sapiens (Human)	12	0.870053	0.022473	1.90306	0.00229618
MON2_HUMAN	Q7Z3U7	reviewed	Protein MON2 homolog (Protein SF21)	MON2 KIAA1040 SF21	Homo sapiens (Human)	9	0.941492	0.260002	1.46597	0.000355736
MOT4_HUMAN	O15427	reviewed	Monocarboxylate transporter 4 (MCT 4) (Solute carrier family 16 member 3)	SLC16A3 MCT4	Homo sapiens (Human)	4	0.817141	0.100246	1.70205	0.00181273
MPC2_HUMAN	O95563	reviewed	Mitochondrial pyruvate carrier 2 (Brain protein 44)	MPC2 BRP44	Homo sapiens (Human)	2	0.986159	0.379121	2.74674	0.00748073
MPCP_HUMAN	Q00325	reviewed	Phosphate carrier protein, mitochondrial (Phosphate transport protein) (PTP) (Solute carrier family 25 member 3)	SLC25A3 PHC OK/SW-cl.48	Homo sapiens (Human)	12	1.09155	0.960802	2.38409	0.000160941
MPPA_HUMAN	Q10713	reviewed	Mitochondrial-processing peptidase subunit alpha (Alpha-MPP) (P-55)	PMPCA INPP5E KIAA0123 MPPA	Homo sapiens (Human)	15	0.988285	0.119955	1.68791	0.000432557
MPRD_HUMAN	P20645	reviewed	Cation-dependent mannose-6-phosphate receptor (CD Man-6-P receptor) (CD-MPR) (46 kDa mannose 6-phosphate receptor) (MPR 46)	M6PR MPR46 MPRD	Homo sapiens (Human)	2	1.24501	0.0713639	1.47688	0.000426263
MPU1_HUMAN	O75352	reviewed	Mannose-P-dolichol utilization defect 1 protein (Suppressor of Lec15 and Lec35 glycosylation mutation homolog) (SL15)	MPDU1	Homo sapiens (Human)	2	0.928275	0.197636	2.1404	1.68815e-05
MRM3_HUMAN	Q9HC36	reviewed	rRNA methyltransferase 3, mitochondrial (EC 2.1.1.-) (16S rRNA (guanosine(1370)-2'-O)-methyltransferase) (16S rRNA [Gm1370] 2'-O-methyltransferase) (RNA methyltransferase-like protein 1)	MRM3 RNMTL1 HC90	Homo sapiens (Human)	2	0.963279	0.0825634	1.69483	2.64662e-06
MRP1_HUMAN	P33527	reviewed	Multidrug resistance-associated protein 1 (ATP-binding cassette sub-family C member 1) (Leukotriene C(4) transporter) (LTC4 transporter)	ABCC1 MRP MRP1	Homo sapiens (Human)	4	0.976851	0.5418	1.76609	0.000154031
MRP4_HUMAN	O15439	reviewed	Multidrug resistance-associated protein 4 (ATP-binding cassette sub-family C member 4) (MRP/cMOAT-related ABC transporter) (Multi-specific organic anion transporter B) (MOAT-B)	ABCC4 MRP4	Homo sapiens (Human)	5	1.03473	0.643408	1.60007	0.000234978
MSH6_HUMAN	P52701	reviewed	DNA mismatch repair protein Msh6 (hMSH6) (G/T mismatch-binding protein) (GTBP) (GTMBP) (MutS protein homolog 6) (MutS-alpha 160 kDa subunit) (p160)	MSH6 GTBP	Homo sapiens (Human)	27	1.0986	0.919605	1.52128	0.000501865
MTCH1_HUMAN	Q9NZJ7	reviewed	Mitochondrial carrier homolog 1 (Presenilin-associated protein)	MTCH1 PSAP CGI-64 UNQ1871/PRO4314	Homo sapiens (Human)	6	1.15295	0.476205	2.73319	3.16217e-05
MTCH2_HUMAN	Q9Y6C9	reviewed	Mitochondrial carrier homolog 2 (Met-induced mitochondrial protein)	MTCH2 MIMP HSPC032	Homo sapiens (Human)	8	1.10688	0.815553	2.15597	8.72506e-05
MTFP1_HUMAN	Q9UDX5	reviewed	Mitochondrial fission process protein 1 (Mitochondrial 18 kDa protein) (MTP18)	MTFP1 MTP18 HSPC242 My022	Homo sapiens (Human)	4	1.30634	0.0307492	2.72917	0.00166169
MTX1_HUMAN	Q13505	reviewed	Metaxin-1 (Mitochondrial outer membrane import complex protein 1)	MTX1 MTX MTXN	Homo sapiens (Human)	4	1.04151	0.495723	1.69387	0.00201434
MTX2_HUMAN	O75431	reviewed	Metaxin-2 (Mitochondrial outer membrane import complex protein 2)	MTX2	Homo sapiens (Human)	4	1.18549	0.102703	2.11284	0.000431867
MTX3_HUMAN	Q5HYI7	reviewed	Metaxin-3	MTX3	Homo sapiens (Human)	3	1.21909	0.393151	1.98728	0.000357392
MYDGF_HUMAN	Q969H8	reviewed	Myeloid-derived growth factor (MYDGF) (Interleukin-25) (IL-25) (Stromal cell-derived growth factor SF20)	MYDGF C19orf10 IL25	Homo sapiens (Human)	3	1.0818	0.978847	1.6451	0.000358704
MYO19_HUMAN	Q96H55	reviewed	Unconventional myosin-XIX (Myosin head domain-containing protein 1)	MYO19 MYOHD1	Homo sapiens (Human)	4	1.23155	0.276203	2.01145	0.00136979
MYO5B_HUMAN	Q9ULV0	reviewed	Unconventional myosin-Vb	MYO5B KIAA1119	Homo sapiens (Human)	4	1.00269	0.753701	2.18723	0.0239838
NAGAB_HUMAN	P17050	reviewed	Alpha-N-acetylgalactosaminidase (EC 3.2.1.49) (Alpha-galactosidase B)	NAGA	Homo sapiens (Human)	2	1.07267	0.870021	1.54775	0.000520388
NAT14_HUMAN	Q8WUY8	reviewed	N-acetyltransferase 14 (EC 2.3.1.-) (K562 cell-derived leucine-zipper-like protein 1)	NAT14 KLP1	Homo sapiens (Human)	4	1.22144	0.257404	1.8012	0.00726655
NB5R3_HUMAN	P00387	reviewed	NADH-cytochrome b5 reductase 3 (B5R) (Cytochrome b5 reductase) (EC 1.6.2.2) (Diaphorase-1) [Cleaved into: NADH-cytochrome b5 reductase 3 membrane-bound form; NADH-cytochrome b5 reductase 3 soluble form]	CYB5R3 DIA1	Homo sapiens (Human)	11	1.01552	0.347989	1.78424	3.43459e-05
NBEL2_HUMAN	Q6ZNJ1	reviewed	Neurobeachin-like protein 2	NBEAL2 KIAA0540 UNQ253/PRO290	Homo sapiens (Human)	2	1.11911	0.929384	1.67057	0.0634169
NCDN_HUMAN	Q9UBB6	reviewed	Neurochondrin	NCDN KIAA0607	Homo sapiens (Human)	13	1.17852	0.117601	1.47107	0.000969152
NCEH1_HUMAN	Q6PIU2	reviewed	Neutral cholesterol ester hydrolase 1 (NCEH) (EC 3.1.1.-) (Arylacetamide deacetylase-like 1)	NCEH1 AADACL1 KIAA1363	Homo sapiens (Human)	6	1.09484	0.933415	2.50667	0.0018128
NCLN_HUMAN	Q969V3	reviewed	Nicalin (Nicastrin-like protein)	NCLN	Homo sapiens (Human)	12	1.1517	0.42496	2.86845	0.00164588
NCPR_HUMAN	P16435	reviewed	NADPH--cytochrome P450 reductase (CPR) (P450R) (EC 1.6.2.4)	POR CYPOR	Homo sapiens (Human)	17	1.19415	0.277323	1.7789	0.000434639
NDUA5_HUMAN	Q16718	reviewed	NADH dehydrogenase [ubiquinone] 1 alpha subcomplex subunit 5 (Complex I subunit B13) (Complex I-13kD-B) (CI-13kD-B) (NADH-ubiquinone oxidoreductase 13 kDa-B subunit)	NDUFA5	Homo sapiens (Human)	4	0.805687	0.109499	1.7729	1.43691e-05
NDUA6_HUMAN	P56556	reviewed	NADH dehydrogenase [ubiquinone] 1 alpha subcomplex subunit 6 (Complex I-B14) (CI-B14) (LYR motif-containing protein 6) (NADH-ubiquinone oxidoreductase B14 subunit)	NDUFA6 LYRM6 NADHB14	Homo sapiens (Human)	2	1.01598	0.642571	1.90737	0.00433928
NDUA7_HUMAN	O95182	reviewed	NADH dehydrogenase [ubiquinone] 1 alpha subcomplex subunit 7 (Complex I-B14.5a) (CI-B14.5a) (NADH-ubiquinone oxidoreductase subunit B14.5a)	NDUFA7	Homo sapiens (Human)	3	1.2037	0.392657	1.51713	0.00597678
NDUB4_HUMAN	O95168	reviewed	NADH dehydrogenase [ubiquinone] 1 beta subcomplex subunit 4 (Complex I-B15) (CI-B15) (NADH-ubiquinone oxidoreductase B15 subunit)	NDUFB4	Homo sapiens (Human)	3	0.833282	0.129022	1.78687	0.00134844
NDUF3_HUMAN	Q9BU61	reviewed	NADH dehydrogenase [ubiquinone] 1 alpha subcomplex assembly factor 3	NDUFAF3 C3orf60	Homo sapiens (Human)	3	1.16536	0.490438	1.99916	0.000982063
NDUF4_HUMAN	Q9P032	reviewed	NADH dehydrogenase [ubiquinone] 1 alpha subcomplex assembly factor 4 (Hormone-regulated proliferation-associated protein of 20 kDa)	NDUFAF4 C6orf66 HRPAP20 HSPC125 My013	Homo sapiens (Human)	4	1.16642	0.296484	2.20679	0.000164066
NDUF5_HUMAN	Q5TEU4	reviewed	Arginine-hydroxylase NDUFAF5, mitochondrial (EC 1.-.-.-) (NADH dehydrogenase [ubiquinone] 1 alpha subcomplex assembly factor 5) (Putative methyltransferase NDUFAF5) (EC 2.1.1.-)	NDUFAF5 C20orf7	Homo sapiens (Human)	2	1.08543	0.904943	2.62762	0.000709381
NDUS2_HUMAN	O75306	reviewed	NADH dehydrogenase [ubiquinone] iron-sulfur protein 2, mitochondrial (EC 1.6.99.3) (EC 7.1.1.2) (Complex I-49kD) (CI-49kD) (NADH-ubiquinone oxidoreductase 49 kDa subunit)	NDUFS2	Homo sapiens (Human)	8	0.921301	0.137207	1.73384	0.000343819
NDUS3_HUMAN	O75489	reviewed	NADH dehydrogenase [ubiquinone] iron-sulfur protein 3, mitochondrial (EC 1.6.99.3) (EC 7.1.1.2) (Complex I-30kD) (CI-30kD) (NADH-ubiquinone oxidoreductase 30 kDa subunit)	NDUFS3	Homo sapiens (Human)	8	0.944383	0.183684	1.74302	0.000315178
NDUS7_HUMAN	O75251	reviewed	NADH dehydrogenase [ubiquinone] iron-sulfur protein 7, mitochondrial (EC 1.6.99.3) (EC 7.1.1.2) (Complex I-20kD) (CI-20kD) (NADH-ubiquinone oxidoreductase 20 kDa subunit) (PSST subunit)	NDUFS7	Homo sapiens (Human)	2	1.07142	0.936265	1.47356	0.000807739
NDUS8_HUMAN	O00217	reviewed	NADH dehydrogenase [ubiquinone] iron-sulfur protein 8, mitochondrial (EC 1.6.99.3) (EC 7.1.1.2) (Complex I-23kD) (CI-23kD) (NADH-ubiquinone oxidoreductase 23 kDa subunit) (TYKY subunit)	NDUFS8	Homo sapiens (Human)	3	1.04684	0.572234	1.61996	1.11091e-05
NENF_HUMAN	Q9UMX5	reviewed	Neudesin (Cell immortalization-related protein 2) (Neuron-derived neurotrophic factor) (Protein GIG47) (Secreted protein of unknown function) (SPUF protein)	NENF CIR2 SPUF	Homo sapiens (Human)	3	1.29706	0.0848826	1.74804	0.00218215
NEUA_HUMAN	Q8NFW8	reviewed	N-acylneuraminate cytidylyltransferase (EC 2.7.7.43) (CMP-N-acetylneuraminic acid synthase) (CMP-NeuNAc synthase)	CMAS	Homo sapiens (Human)	4	1.32091	0.0464261	1.56852	2.65864e-05
NFXL1_HUMAN	Q6ZNB6	reviewed	NF-X1-type zinc finger protein NFXL1 (Ovarian zinc finger protein) (hOZFP)	NFXL1 OZFP	Homo sapiens (Human)	8	1.13534	0.649279	1.67884	0.0229338
NGDN_HUMAN	Q8NEJ9	reviewed	Neuroguidin (Centromere accumulated nuclear protein 1) (CANu1) (EIF4E-binding protein)	NGDN C14orf120	Homo sapiens (Human)	3	0.981782	0.511498	1.56994	0.00362764
NICA_HUMAN	Q92542	reviewed	Nicastrin	NCSTN KIAA0253 UNQ1874/PRO4317	Homo sapiens (Human)	5	0.766218	0.0242852	1.42547	0.0191305
NIP7_HUMAN	Q9Y221	reviewed	60S ribosome subunit biogenesis protein NIP7 homolog (KD93)	NIP7 CGI-37 HSPC031 HSPC180 OK/SW-cl.76 OK/SW-cl.78	Homo sapiens (Human)	5	1.11176	0.577029	1.93712	0.00114399
NIPS1_HUMAN	Q9BPW8	reviewed	Protein NipSnap homolog 1 (NipSnap1)	NIPSNAP1	Homo sapiens (Human)	5	1.06878	0.747577	1.40945	0.00167157
NIPS2_HUMAN	O75323	reviewed	Protein NipSnap homolog 2 (NipSnap2) (Glioblastoma-amplified sequence)	NIPSNAP2 GBAS	Homo sapiens (Human)	3	1.14654	0.6272	1.59273	0.000237733
NKRF_HUMAN	O15226	reviewed	NF-kappa-B-repressing factor (NFkB-repressing factor) (Protein ITBA4) (Transcription factor NRF)	NKRF ITBA4 NRF	Homo sapiens (Human)	6	1.37574	0.00852574	1.70091	0.00711717
NMES1_HUMAN	Q9C002	reviewed	Normal mucosa of esophagus-specific gene 1 protein (Protein FOAP-11)	NMES1 C15orf48	Homo sapiens (Human)	4	0.947811	0.0510867	1.57112	0.00332724
NNTM_HUMAN	Q13423	reviewed	NAD(P) transhydrogenase, mitochondrial (EC 1.6.1.2) (Nicotinamide nucleotide transhydrogenase) (Pyridine nucleotide transhydrogenase)	NNT	Homo sapiens (Human)	18	1.01695	0.346837	2.33772	0.0013101
NOC2L_HUMAN	Q9Y3T9	reviewed	Nucleolar complex protein 2 homolog (Protein NOC2 homolog) (NOC2-like protein) (Novel INHAT repressor)	NOC2L NIR	Homo sapiens (Human)	9	1.22149	0.350906	1.46256	0.000395575
NOG1_HUMAN	Q9BZE4	reviewed	Nucleolar GTP-binding protein 1 (Chronic renal failure gene protein) (GTP-binding protein NGB)	GTPBP4 CRFG NOG1	Homo sapiens (Human)	13	0.903305	0.0566396	1.41019	7.89569e-05
NOG2_HUMAN	Q13823	reviewed	Nucleolar GTP-binding protein 2 (Autoantigen NGP-1)	GNL2 NGP1	Homo sapiens (Human)	9	0.826974	0.0356979	1.64272	0.00103587
NOL9_HUMAN	Q5SY16	reviewed	Polynucleotide 5'-hydroxyl-kinase NOL9 (EC 2.7.1.-) (Nucleolar protein 9)	NOL9	Homo sapiens (Human)	4	0.930573	0.0491026	1.7483	0.00806243
NOMO3_HUMAN	P69849	reviewed	Nodal modulator 3 (pM5 protein 3)	NOMO3	Homo sapiens (Human)	21	1.02267	0.197172	2.48333	0.000171463
NOP10_HUMAN	Q9NPE3	reviewed	H/ACA ribonucleoprotein complex subunit 3 (Nucleolar protein 10) (Nucleolar protein family A member 3) (snoRNP protein NOP10)	NOP10 NOLA3	Homo sapiens (Human)	2	1.11503	0.827436	1.57387	0.00768932
NOP2_HUMAN	P46087	reviewed	Probable 28S rRNA (cytosine(4447)-C(5))-methyltransferase (EC 2.1.1.-) (Nucleolar protein 1) (Nucleolar protein 2 homolog) (Proliferating-cell nucleolar antigen p120) (Proliferation-associated nucleolar protein p120)	NOP2 NOL1 NSUN1	Homo sapiens (Human)	17	1.31207	0.0811952	1.42314	0.00291107
NOP56_HUMAN	O00567	reviewed	Nucleolar protein 56 (Nucleolar protein 5A)	NOP56 NOL5A	Homo sapiens (Human)	24	1.21828	0.197473	1.62018	0.000116621
NOP58_HUMAN	Q9Y2X3	reviewed	Nucleolar protein 58 (Nucleolar protein 5)	NOP58 NOL5 NOP5 HSPC120	Homo sapiens (Human)	14	1.11852	0.721072	1.45335	0.000856987
NOSIP_HUMAN	Q9Y314	reviewed	Nitric oxide synthase-interacting protein (E3 ubiquitin-protein ligase NOSIP) (EC 2.3.2.27) (RING-type E3 ubiquitin transferase NOSIP) (eNOS-interacting protein)	NOSIP CGI-25	Homo sapiens (Human)	6	0.969676	0.152486	1.41281	6.64423e-05
NPA1P_HUMAN	O60287	reviewed	Nucleolar pre-ribosomal-associated protein 1 (Nucleolar protein 254 kDa) (URB1 ribosome biogenesis 1 homolog)	URB1 C21orf108 KIAA0539 NOP254 NPA1	Homo sapiens (Human)	16	1.11496	0.673247	1.84732	5.45734e-06
NPC1_HUMAN	O15118	reviewed	NPC intracellular cholesterol transporter 1 (Niemann-Pick C1 protein)	NPC1	Homo sapiens (Human)	3	0.849997	0.178536	2.06134	0.0023276
NPTN_HUMAN	Q9Y639	reviewed	Neuroplastin (Stromal cell-derived receptor 1) (SDR-1)	NPTN SDFR1 SDR1	Homo sapiens (Human)	4	0.785344	0.0896668	2.05127	0.00233105
NRM_HUMAN	Q8IXM6	reviewed	Nurim (Nuclear envelope membrane protein) (Nuclear rim protein)	NRM NRM29 UNQ555/PRO1112	Homo sapiens (Human)	5	0.95735	0.193325	1.72905	0.00719525
NSDHL_HUMAN	Q15738	reviewed	Sterol-4-alpha-carboxylate 3-dehydrogenase, decarboxylating (EC 1.1.1.170) (Protein H105e3)	NSDHL H105E3	Homo sapiens (Human)	9	0.970461	0.257853	1.68937	0.00405799
NSMA_HUMAN	O60906	reviewed	Sphingomyelin phosphodiesterase 2 (EC 3.1.4.12) (Lyso-platelet-activating factor-phospholipase C) (Lyso-PAF-PLC) (Neutral sphingomyelinase) (N-SMase) (nSMase)	SMPD2	Homo sapiens (Human)	3	1.02126	0.700699	1.80589	0.00466792
NSMA3_HUMAN	Q9NXE4	reviewed	Sphingomyelin phosphodiesterase 4 (EC 3.1.4.12) (Neutral sphingomyelinase 3) (nSMase-3) (nSMase3) (Neutral sphingomyelinase III)	SMPD4 KIAA1418 SKNY	Homo sapiens (Human)	12	0.979542	0.232281	2.25351	4.02573e-06
NSUN5_HUMAN	Q96P11	reviewed	Probable 28S rRNA (cytosine-C(5))-methyltransferase (EC 2.1.1.-) (NOL1-related protein) (NOL1R) (NOL1/NOP2/Sun domain family member 5) (Williams-Beuren syndrome chromosomal region 20A protein)	NSUN5 NSUN5A WBSCR20 WBSCR20A	Homo sapiens (Human)	7	1.01941	0.410544	1.75189	0.00201289
NU107_HUMAN	P57740	reviewed	Nuclear pore complex protein Nup107 (107 kDa nucleoporin) (Nucleoporin Nup107)	NUP107	Homo sapiens (Human)	13	0.97208	0.150152	1.50247	0.00249143
NU133_HUMAN	Q8WUM0	reviewed	Nuclear pore complex protein Nup133 (133 kDa nucleoporin) (Nucleoporin Nup133)	NUP133	Homo sapiens (Human)	17	1.05401	0.637296	1.61863	0.000359029
NU155_HUMAN	O75694	reviewed	Nuclear pore complex protein Nup155 (155 kDa nucleoporin) (Nucleoporin Nup155)	NUP155 KIAA0791	Homo sapiens (Human)	21	0.99521	0.279649	1.66818	4.3817e-05
NU160_HUMAN	Q12769	reviewed	Nuclear pore complex protein Nup160 (160 kDa nucleoporin) (Nucleoporin Nup160)	NUP160 KIAA0197 NUP120	Homo sapiens (Human)	20	1.06163	0.582733	2.18768	0.000118674
NU188_HUMAN	Q5SRE5	reviewed	Nucleoporin NUP188 homolog (hNup188)	NUP188 KIAA0169	Homo sapiens (Human)	19	0.854903	0.039399	1.85131	0.000175711
NU205_HUMAN	Q92621	reviewed	Nuclear pore complex protein Nup205 (205 kDa nucleoporin) (Nucleoporin Nup205)	NUP205 C7orf14 KIAA0225	Homo sapiens (Human)	33	1.03873	0.529687	1.6455	0.000139599
NU4M_HUMAN	P03905	reviewed	NADH-ubiquinone oxidoreductase chain 4 (EC 7.1.1.2) (NADH dehydrogenase subunit 4)	MT-ND4 MTND4 NADH4 ND4	Homo sapiens (Human)	2	1.19522	0.562506	1.67698	0.0135477
NU5M_HUMAN	P03915	reviewed	NADH-ubiquinone oxidoreductase chain 5 (EC 7.1.1.2) (NADH dehydrogenase subunit 5)	MT-ND5 MTND5 NADH5 ND5	Homo sapiens (Human)	4	1.08743	0.935043	1.71391	0.000119921
NUBP2_HUMAN	Q9Y5Y2	reviewed	Cytosolic Fe-S cluster assembly factor NUBP2 (Nucleotide-binding protein 2) (NBP 2)	NUBP2	Homo sapiens (Human)	5	0.955891	0.0717691	1.59116	0.018291
NUCB1_HUMAN	Q02818	reviewed	Nucleobindin-1 (CALNUC)	NUCB1 NUC	Homo sapiens (Human)	14	0.828181	0.150467	1.42807	0.00153314
NUCB2_HUMAN	P80303	reviewed	Nucleobindin-2 (DNA-binding protein NEFA) (Epididymis secretory protein Li 109) (Gastric cancer antigen Zg4) (Prepronesfatin) [Cleaved into: Nesfatin-1]	NUCB2 NEFA	Homo sapiens (Human)	10	0.952143	0.200482	1.73475	4.70397e-05
NUD19_HUMAN	A8MXV4	reviewed	Nucleoside diphosphate-linked moiety X motif 19 (Nudix motif 19) (EC 3.6.1.-)	NUDT19	Homo sapiens (Human)	5	1.07524	0.929529	1.75854	0.00261596
NUDT8_HUMAN	Q8WV74	reviewed	Nucleoside diphosphate-linked moiety X motif 8 (Nudix motif 8) (EC 3.6.1.-)	NUDT8	Homo sapiens (Human)	2	1.25825	0.244739	1.96759	0.00707574
NUP54_HUMAN	Q7Z3B4	reviewed	Nucleoporin p54 (54 kDa nucleoporin)	NUP54	Homo sapiens (Human)	7	1.01995	0.452031	1.82776	0.00056601
NUP58_HUMAN	Q9BVL2	reviewed	Nucleoporin p58/p45 (58 kDa nucleoporin) (Nucleoporin-like protein 1)	NUP58 KIAA0410 NUPL1	Homo sapiens (Human)	3	1.09155	0.952839	2.02738	0.00117484
NUP62_HUMAN	P37198	reviewed	Nuclear pore glycoprotein p62 (62 kDa nucleoporin) (Nucleoporin Nup62)	NUP62	Homo sapiens (Human)	6	1.07544	0.853171	1.75273	1.27975e-05
NUP85_HUMAN	Q9BW27	reviewed	Nuclear pore complex protein Nup85 (85 kDa nucleoporin) (FROUNT) (Nucleoporin Nup75) (Nucleoporin Nup85) (Pericentrin-1)	NUP85 NUP75 PCNT1	Homo sapiens (Human)	15	1.04207	0.650264	1.77081	9.90177e-05
NUP98_HUMAN	P52948	reviewed	Nuclear pore complex protein Nup98-Nup96 (EC 3.4.21.-) [Cleaved into: Nuclear pore complex protein Nup98 (98 kDa nucleoporin) (Nucleoporin Nup98) (Nup98); Nuclear pore complex protein Nup96 (96 kDa nucleoporin) (Nucleoporin Nup96) (Nup96)]	NUP98 ADAR2	Homo sapiens (Human)	23	1.0742	0.833955	1.62726	4.50951e-05
OCAD2_HUMAN	Q56VL3	reviewed	OCIA domain-containing protein 2 (Ovarian carcinoma immunoreactive antigen-like protein)	OCIAD2	Homo sapiens (Human)	6	0.964645	0.180769	1.54344	0.00148658
ODB2_HUMAN	P11182	reviewed	Lipoamide acyltransferase component of branched-chain alpha-keto acid dehydrogenase complex, mitochondrial (EC 2.3.1.168) (52 kDa mitochondrial autoantigen of primary biliary cirrhosis) (Branched chain 2-oxo-acid dehydrogenase complex component E2) (BCOADC-E2) (Branched-chain alpha-keto acid dehydrogenase complex component E2) (BCKAD-E2) (BCKADE2) (Dihydrolipoamide acetyltransferase component of …	DBT BCATE2	Homo sapiens (Human)	5	0.860925	0.0552917	1.72177	0.00064467
ODO1_HUMAN	Q02218	reviewed	2-oxoglutarate dehydrogenase, mitochondrial (EC 1.2.4.2) (2-oxoglutarate dehydrogenase complex component E1) (OGDC-E1) (Alpha-ketoglutarate dehydrogenase)	OGDH	Homo sapiens (Human)	28	1.02501	0.201295	1.49487	1.11878e-05
ODO2_HUMAN	P36957	reviewed	Dihydrolipoyllysine-residue succinyltransferase component of 2-oxoglutarate dehydrogenase complex, mitochondrial (EC 2.3.1.61) (2-oxoglutarate dehydrogenase complex component E2) (OGDC-E2) (Dihydrolipoamide succinyltransferase component of 2-oxoglutarate dehydrogenase complex) (E2K)	DLST DLTS	Homo sapiens (Human)	9	1.15487	0.42565	2.3122	4.54508e-05
ODP2_HUMAN	P10515	reviewed	Dihydrolipoyllysine-residue acetyltransferase component of pyruvate dehydrogenase complex, mitochondrial (EC 2.3.1.12) (70 kDa mitochondrial autoantigen of primary biliary cirrhosis) (PBC) (Dihydrolipoamide acetyltransferase component of pyruvate dehydrogenase complex) (M2 antigen complex 70 kDa subunit) (Pyruvate dehydrogenase complex component E2) (PDC-E2) (PDCE2)	DLAT DLTA	Homo sapiens (Human)	17	1.04555	0.619482	2.0417	3.06275e-05
ODPB_HUMAN	P11177	reviewed	Pyruvate dehydrogenase E1 component subunit beta, mitochondrial (PDHE1-B) (EC 1.2.4.1)	PDHB PHE1B	Homo sapiens (Human)	12	1.06087	0.635964	1.44515	7.63781e-05
ODPX_HUMAN	O00330	reviewed	Pyruvate dehydrogenase protein X component, mitochondrial (Dihydrolipoamide dehydrogenase-binding protein of pyruvate dehydrogenase complex) (E3-binding protein) (E3BP) (Lipoyl-containing pyruvate dehydrogenase complex component X) (proX)	PDHX PDX1	Homo sapiens (Human)	9	0.90122	0.122056	1.60918	0.0014292
ODR4_HUMAN	Q5SWX8	reviewed	Protein odr-4 homolog (hODR-4) (LAG1-interacting protein) (Transactivated by transforming growth factor beta protein 1)	ODR4 C1orf27 TTG1 TTG1A	Homo sapiens (Human)	5	1.08211	0.978161	1.61714	0.0076864
OFUT2_HUMAN	Q9Y2G5	reviewed	GDP-fucose protein O-fucosyltransferase 2 (EC 2.4.1.221) (Peptide-O-fucosyltransferase 2) (O-FucT-2)	POFUT2 C21orf80 FUT13 KIAA0958	Homo sapiens (Human)	3	0.892805	0.236484	2.15045	0.00135006
OGFD3_HUMAN	Q6PK18	reviewed	2-oxoglutarate and iron-dependent oxygenase domain-containing protein 3 (EC 1.14.11.-)	OGFOD3 C17orf101	Homo sapiens (Human)	2	0.874634	0.129582	1.89758	0.000394938
OPLA_HUMAN	O14841	reviewed	5-oxoprolinase (EC 3.5.2.9) (5-oxo-L-prolinase) (5-OPase) (Pyroglutamase)	OPLAH	Homo sapiens (Human)	8	1.07377	0.826455	1.42573	0.00194407
ORC5_HUMAN	O43913	reviewed	Origin recognition complex subunit 5	ORC5 ORC5L	Homo sapiens (Human)	3	0.834788	0.11799	1.51472	0.00231795
ORML2_HUMAN	Q53FV1	reviewed	ORM1-like protein 2 (Adoplin-2)	ORMDL2 HSPC160 MSTP095	Homo sapiens (Human)	2	1.06255	0.841269	1.47982	0.00354034
ORML3_HUMAN	Q8N138	reviewed	ORM1-like protein 3	ORMDL3	Homo sapiens (Human)	2	0.84861	0.250409	1.82626	0.0243116
ORNT1_HUMAN	Q9Y619	reviewed	Mitochondrial ornithine transporter 1 (Solute carrier family 25 member 15)	SLC25A15 ORC1 ORNT1 SP1855	Homo sapiens (Human)	5	1.04374	0.530078	2.03565	0.00283886
OS9_HUMAN	Q13438	reviewed	Protein OS-9 (Amplified in osteosarcoma 9)	OS9	Homo sapiens (Human)	5	1.13557	0.614468	1.74001	0.0134984
OSBL2_HUMAN	Q9H1P3	reviewed	Oxysterol-binding protein-related protein 2 (ORP-2) (OSBP-related protein 2)	OSBPL2 KIAA0772 ORP2	Homo sapiens (Human)	3	0.982796	0.360423	1.51217	0.0357217
OST48_HUMAN	P39656	reviewed	Dolichyl-diphosphooligosaccharide--protein glycosyltransferase 48 kDa subunit (DDOST 48 kDa subunit) (Oligosaccharyl transferase 48 kDa subunit)	DDOST KIAA0115 OST48 OK/SW-cl.45	Homo sapiens (Human)	9	1.03901	0.449161	1.8762	7.56153e-06
OSTM1_HUMAN	Q86WC4	reviewed	Osteopetrosis-associated transmembrane protein 1 (Chloride channel 7 beta subunit)	OSTM1 GL HSPC019 UNQ6098/PRO21201	Homo sapiens (Human)	2	0.767282	0.129662	1.68539	0.0277418
OXSM_HUMAN	Q9NWU1	reviewed	3-oxoacyl-[acyl-carrier-protein] synthase, mitochondrial (EC 2.3.1.41) (Beta-ketoacyl-ACP synthase)	OXSM	Homo sapiens (Human)	2	1.33061	0.146536	1.692	0.000499218
P3H1_HUMAN	Q32P28	reviewed	Prolyl 3-hydroxylase 1 (EC 1.14.11.7) (Growth suppressor 1) (Leucine- and proline-enriched proteoglycan 1) (Leprecan-1)	P3H1 GROS1 LEPRE1 PSEC0109	Homo sapiens (Human)	9	1.07846	0.844387	2.23121	0.00135147
P3H3_HUMAN	Q8IVL6	reviewed	Prolyl 3-hydroxylase 3 (EC 1.14.11.7) (Leprecan-like protein 2) (Protein B)	P3H3 LEPREL2	Homo sapiens (Human)	2	0.834257	0.0396373	2.33721	0.00400343
P4HA1_HUMAN	P13674	reviewed	Prolyl 4-hydroxylase subunit alpha-1 (4-PH alpha-1) (EC 1.14.11.2) (Procollagen-proline,2-oxoglutarate-4-dioxygenase subunit alpha-1)	P4HA1 P4HA	Homo sapiens (Human)	17	0.778358	0.0237433	1.50023	0.000897239
P4K2A_HUMAN	Q9BTU6	reviewed	Phosphatidylinositol 4-kinase type 2-alpha (EC 2.7.1.67) (Phosphatidylinositol 4-kinase type II-alpha)	PI4K2A	Homo sapiens (Human)	10	0.916859	0.120125	1.89288	9.61534e-07
P5CS_HUMAN	P54886	reviewed	Delta-1-pyrroline-5-carboxylate synthase (P5CS) (Aldehyde dehydrogenase family 18 member A1) [Includes: Glutamate 5-kinase (GK) (EC 2.7.2.11) (Gamma-glutamyl kinase); Gamma-glutamyl phosphate reductase (GPR) (EC 1.2.1.41) (Glutamate-5-semialdehyde dehydrogenase) (Glutamyl-gamma-semialdehyde dehydrogenase)]	ALDH18A1 GSAS P5CS PYCS	Homo sapiens (Human)	19	0.950135	0.149772	1.47031	0.000143639
PANK2_HUMAN	Q9BZ23	reviewed	Pantothenate kinase 2, mitochondrial (hPanK2) (EC 2.7.1.33) (Pantothenic acid kinase 2)	PANK2 C20orf48	Homo sapiens (Human)	3	1.04765	0.606062	1.47756	0.0227148
PANX1_HUMAN	Q96RD7	reviewed	Pannexin-1	PANX1 MRS1 UNQ2529/PRO6028	Homo sapiens (Human)	3	1.32185	0.443704	1.97612	0.0164549
PCAT1_HUMAN	Q8NF37	reviewed	Lysophosphatidylcholine acyltransferase 1 (LPC acyltransferase 1) (LPCAT-1) (LysoPC acyltransferase 1) (EC 2.3.1.23) (1-acylglycerophosphocholine O-acyltransferase) (1-alkylglycerophosphocholine O-acetyltransferase) (EC 2.3.1.67) (Acetyl-CoA:lyso-platelet-activating factor acetyltransferase) (Acetyl-CoA:lyso-PAF acetyltransferase) (Lyso-PAF acetyltransferase) (LysoPAFAT) (Acyltransferase-like 2) …	LPCAT1 AYTL2 PFAAP3	Homo sapiens (Human)	6	0.872649	0.0456745	2.2355	1.5188e-05
PCAT2_HUMAN	Q7L5N7	reviewed	Lysophosphatidylcholine acyltransferase 2 (LPC acyltransferase 2) (LPCAT-2) (LysoPC acyltransferase 2) (EC 2.3.1.23) (1-acylglycerol-3-phosphate O-acyltransferase 11) (1-AGP acyltransferase 11) (1-AGPAT 11) (EC 2.3.1.51) (1-acylglycerophosphocholine O-acyltransferase) (1-alkylglycerophosphocholine O-acetyltransferase) (EC 2.3.1.67) (Acetyl-CoA:lyso-platelet-activating factor acetyltransferase) (A…	LPCAT2 AGPAT11 AYTL1	Homo sapiens (Human)	3	0.918001	0.211208	1.66397	0.00293764
PCCA_HUMAN	P05165	reviewed	Propionyl-CoA carboxylase alpha chain, mitochondrial (PCCase subunit alpha) (EC 6.4.1.3) (Propanoyl-CoA:carbon dioxide ligase subunit alpha)	PCCA	Homo sapiens (Human)	8	0.882436	0.0674035	1.76997	0.00104743
PCYOX_HUMAN	Q9UHG3	reviewed	Prenylcysteine oxidase 1 (EC 1.8.3.5) (Prenylcysteine lyase)	PCYOX1 KIAA0908 PCL1 UNQ597/PRO1183	Homo sapiens (Human)	9	0.923951	0.100299	1.8789	8.04042e-05
PDCD6_HUMAN	O75340	reviewed	Programmed cell death protein 6 (Apoptosis-linked gene 2 protein homolog) (ALG-2)	PDCD6 ALG2	Homo sapiens (Human)	4	0.899976	0.10227	1.53743	0.00504447
PDIA1_HUMAN	P07237	reviewed	Protein disulfide-isomerase (PDI) (EC 5.3.4.1) (Cellular thyroid hormone-binding protein) (Prolyl 4-hydroxylase subunit beta) (p55)	P4HB ERBA2L PDI PDIA1 PO4DB	Homo sapiens (Human)	21	1.07323	0.805036	2.17589	7.40404e-06
PDIA3_HUMAN	P30101	reviewed	Protein disulfide-isomerase A3 (EC 5.3.4.1) (58 kDa glucose-regulated protein) (58 kDa microsomal protein) (p58) (Disulfide isomerase ER-60) (Endoplasmic reticulum resident protein 57) (ER protein 57) (ERp57) (Endoplasmic reticulum resident protein 60) (ER protein 60) (ERp60)	PDIA3 ERP57 ERP60 GRP58	Homo sapiens (Human)	25	0.995951	0.292135	1.65236	0.000490814
PDIA4_HUMAN	P13667	reviewed	Protein disulfide-isomerase A4 (EC 5.3.4.1) (Endoplasmic reticulum resident protein 70) (ER protein 70) (ERp70) (Endoplasmic reticulum resident protein 72) (ER protein 72) (ERp-72) (ERp72)	PDIA4 ERP70 ERP72	Homo sapiens (Human)	25	1.04427	0.573808	1.66626	1.56855e-05
PDIA5_HUMAN	Q14554	reviewed	Protein disulfide-isomerase A5 (EC 5.3.4.1) (Protein disulfide isomerase-related protein)	PDIA5 PDIR	Homo sapiens (Human)	6	1.06653	0.754836	1.93444	2.66468e-05
PDIA6_HUMAN	Q15084	reviewed	Protein disulfide-isomerase A6 (EC 5.3.4.1) (Endoplasmic reticulum protein 5) (ER protein 5) (ERp5) (Protein disulfide isomerase P5) (Thioredoxin domain-containing protein 7)	PDIA6 ERP5 P5 TXNDC7	Homo sapiens (Human)	15	0.996849	0.398669	1.73901	0.000132959
PDP1_HUMAN	Q9P0J1	reviewed	[Pyruvate dehydrogenase [acetyl-transferring]]-phosphatase 1, mitochondrial (PDP 1) (EC 3.1.3.43) (Protein phosphatase 2C) (Pyruvate dehydrogenase phosphatase catalytic subunit 1) (PDPC 1)	PDP1 PDP PPM2C	Homo sapiens (Human)	8	0.997899	0.184613	1.46267	0.00361796
PDPR_HUMAN	Q8NCN5	reviewed	Pyruvate dehydrogenase phosphatase regulatory subunit, mitochondrial (PDPr)	PDPR KIAA1990	Homo sapiens (Human)	7	0.965183	0.436397	1.90612	0.000332493
PDRG1_HUMAN	Q9NUG6	reviewed	p53 and DNA damage-regulated protein 1	PDRG1 C20orf126 PDRG	Homo sapiens (Human)	2	1.06368	0.766737	1.58497	0.0924105
PEF1_HUMAN	Q9UBV8	reviewed	Peflin (PEF protein with a long N-terminal hydrophobic domain) (Penta-EF hand domain-containing protein 1)	PEF1 ABP32 UNQ1845/PRO3573	Homo sapiens (Human)	2	1.18373	0.486955	1.7109	0.00943028
PELO_HUMAN	Q9BRX2	reviewed	Protein pelota homolog (EC 3.1.-.-)	PELO CGI-17	Homo sapiens (Human)	5	1.1259	0.804208	1.79684	0.00485436
PELP1_HUMAN	Q8IZL8	reviewed	Proline-, glutamic acid- and leucine-rich protein 1 (Modulator of non-genomic activity of estrogen receptor) (Transcription factor HMX3)	PELP1 HMX3 MNAR	Homo sapiens (Human)	13	1.15364	0.477487	1.41844	0.000304443
PESC_HUMAN	O00541	reviewed	Pescadillo homolog	PES1	Homo sapiens (Human)	11	1.14028	0.363751	1.67999	0.000426837
PEX3_HUMAN	P56589	reviewed	Peroxisomal biogenesis factor 3 (Peroxin-3) (Peroxisomal assembly protein PEX3)	PEX3	Homo sapiens (Human)	6	0.865558	0.124321	1.46778	0.02403
PGAM5_HUMAN	Q96HS1	reviewed	Serine/threonine-protein phosphatase PGAM5, mitochondrial (EC 3.1.3.16) (Bcl-XL-binding protein v68) (Phosphoglycerate mutase family member 5)	PGAM5	Homo sapiens (Human)	10	1.07438	0.830284	1.52261	0.000233305
PGLT1_HUMAN	Q8NBL1	reviewed	Protein O-glucosyltransferase 1 (EC 2.4.1.-) (CAP10-like 46 kDa protein) (hCLP46) (KTEL motif-containing protein 1) (Myelodysplastic syndromes relative protein) (O-glucosyltransferase Rumi homolog) (hRumi) (Protein O-xylosyltransferase POGLUT1) (EC 2.4.2.26)	POGLUT1 C3orf9 CLP46 KTELC1 MDSRP MDS010 UNQ490/PRO1006	Homo sapiens (Human)	3	1.09376	0.947006	1.58635	0.0119219
PGPS1_HUMAN	Q32NB8	reviewed	CDP-diacylglycerol--glycerol-3-phosphate 3-phosphatidyltransferase, mitochondrial (EC 2.7.8.5) (Phosphatidylglycerophosphate synthase 1) (PGP synthase 1)	PGS1	Homo sapiens (Human)	3	0.921586	0.0984183	1.81207	0.00711981
PGRC1_HUMAN	O00264	reviewed	Membrane-associated progesterone receptor component 1 (mPR) (Dap1) (IZA)	PGRMC1 HPR6.6 PGRMC	Homo sapiens (Human)	5	1.35897	0.0612971	1.81353	0.000647437
PGRC2_HUMAN	O15173	reviewed	Membrane-associated progesterone receptor component 2 (Progesterone membrane-binding protein) (Steroid receptor protein DG6)	PGRMC2 DG6 PMBP	Homo sapiens (Human)	5	1.19293	0.178996	2.05106	0.000116389
PHB_HUMAN	P35232	reviewed	Prohibitin	PHB	Homo sapiens (Human)	10	1.04769	0.681889	2.16485	0.00521925
PHB2_HUMAN	Q99623	reviewed	Prohibitin-2 (B-cell receptor-associated protein BAP37) (D-prohibitin) (Repressor of estrogen receptor activity)	PHB2 BAP REA	Homo sapiens (Human)	11	1.04112	0.54266	2.32099	0.000956454
PHKG2_HUMAN	P15735	reviewed	Phosphorylase b kinase gamma catalytic chain, liver/testis isoform (PHK-gamma-LT) (PHK-gamma-T) (EC 2.7.11.19) (PSK-C3) (Phosphorylase kinase subunit gamma-2)	PHKG2	Homo sapiens (Human)	3	1.0591	0.748544	1.55775	0.000709687
PI42C_HUMAN	Q8TBX8	reviewed	Phosphatidylinositol 5-phosphate 4-kinase type-2 gamma (EC 2.7.1.149) (Phosphatidylinositol 5-phosphate 4-kinase type II gamma) (PI(5)P 4-kinase type II gamma) (PIP4KII-gamma)	PIP4K2C PIP5K2C	Homo sapiens (Human)	4	1.05859	0.546438	1.67943	0.00136627
PI51A_HUMAN	Q99755	reviewed	Phosphatidylinositol 4-phosphate 5-kinase type-1 alpha (PIP5K1-alpha) (PtdIns(4)P-5-kinase 1 alpha) (EC 2.7.1.68) (68 kDa type I phosphatidylinositol 4-phosphate 5-kinase alpha) (Phosphatidylinositol 4-phosphate 5-kinase type I alpha) (PIP5KIalpha)	PIP5K1A	Homo sapiens (Human)	4	0.947094	0.290525	1.4622	0.000651261
PIEZ1_HUMAN	Q92508	reviewed	Piezo-type mechanosensitive ion channel component 1 (Membrane protein induced by beta-amyloid treatment) (Mib) (Protein FAM38A)	PIEZO1 FAM38A KIAA0233	Homo sapiens (Human)	6	0.858421	0.208197	1.65028	0.00336371
PIGO_HUMAN	Q8TEQ8	reviewed	GPI ethanolamine phosphate transferase 3 (EC 2.-.-.-) (Phosphatidylinositol-glycan biosynthesis class O protein) (PIG-O)	PIGO UNQ632/PRO1249	Homo sapiens (Human)	3	0.818892	0.228249	2.21372	0.0229712
PIGT_HUMAN	Q969N2	reviewed	GPI transamidase component PIG-T (Phosphatidylinositol-glycan biosynthesis class T protein)	PIGT CGI-06 PSEC0163 UNQ716/PRO1379	Homo sapiens (Human)	5	0.867281	0.0135515	1.49082	0.0030523
PKHF2_HUMAN	Q9H8W4	reviewed	Pleckstrin homology domain-containing family F member 2 (PH domain-containing family F member 2) (Endoplasmic reticulum-associated apoptosis-involved protein containing PH and FYVE domains) (EAPF) (PH and FYVE domain-containing protein 2) (Phafin-2) (Phafin2) (Zinc finger FYVE domain-containing protein 18)	PLEKHF2 ZFYVE18	Homo sapiens (Human)	3	1.24267	0.483155	1.44555	0.00345846
PKP2_HUMAN	Q99959	reviewed	Plakophilin-2	PKP2	Homo sapiens (Human)	2	1.03586	0.929065	1.52989	0.307392
PLBL2_HUMAN	Q8NHP8	reviewed	Putative phospholipase B-like 2 (EC 3.1.1.-) (76 kDa protein) (p76) (LAMA-like protein 2) (Lamina ancestor homolog 2) (Phospholipase B domain-containing protein 2) [Cleaved into: Putative phospholipase B-like 2 32 kDa form; Putative phospholipase B-like 2 45 kDa form]	PLBD2	Homo sapiens (Human)	4	0.955489	0.0529593	1.68852	0.00010403
PLCA_HUMAN	Q99943	reviewed	1-acyl-sn-glycerol-3-phosphate acyltransferase alpha (EC 2.3.1.51) (1-acylglycerol-3-phosphate O-acyltransferase 1) (1-AGP acyltransferase 1) (1-AGPAT 1) (Lysophosphatidic acid acyltransferase alpha) (LPAAT-alpha) (Protein G15)	AGPAT1 G15	Homo sapiens (Human)	2	1.07539	0.848243	2.34274	0.000588721
PLCC_HUMAN	Q9NRZ7	reviewed	1-acyl-sn-glycerol-3-phosphate acyltransferase gamma (EC 2.3.1.51) (1-acylglycerol-3-phosphate O-acyltransferase 3) (1-AGP acyltransferase 3) (1-AGPAT 3) (Lysophosphatidic acid acyltransferase gamma) (LPAAT-gamma)	AGPAT3 LPAAT3 UNQ759/PRO1490	Homo sapiens (Human)	2	1.00595	0.348437	1.6435	0.0029415
PLCE_HUMAN	Q9NUQ2	reviewed	1-acyl-sn-glycerol-3-phosphate acyltransferase epsilon (EC 2.3.1.51) (1-acylglycerol-3-phosphate O-acyltransferase 5) (1-AGP acyltransferase 5) (1-AGPAT 5) (Lysophosphatidic acid acyltransferase epsilon) (LPAAT-epsilon)	AGPAT5	Homo sapiens (Human)	5	1.0362	0.568265	2.04167	0.000233073
PLIN2_HUMAN	Q99541	reviewed	Perilipin-2 (Adipophilin) (Adipose differentiation-related protein) (ADRP)	PLIN2 ADFP	Homo sapiens (Human)	7	1.15549	0.57708	1.44249	0.000139372
PLOD2_HUMAN	O00469	reviewed	Procollagen-lysine,2-oxoglutarate 5-dioxygenase 2 (EC 1.14.11.4) (Lysyl hydroxylase 2) (LH2)	PLOD2	Homo sapiens (Human)	18	0.861682	0.0387667	1.67469	0.00151563
PLP2_HUMAN	Q04941	reviewed	Proteolipid protein 2 (Differentiation-dependent protein A4) (Intestinal membrane A4 protein)	PLP2 A4	Homo sapiens (Human)	2	1.00597	0.362836	1.43465	0.0128978
PLPL6_HUMAN	Q8IY17	reviewed	Neuropathy target esterase (EC 3.1.1.5) (Patatin-like phospholipase domain-containing protein 6)	PNPLA6 NTE	Homo sapiens (Human)	10	1.02804	0.335247	1.53018	4.11857e-06
PLPP2_HUMAN	O43688	reviewed	Phospholipid phosphatase 2 (EC 3.1.3.4) (Lipid phosphate phosphohydrolase 2) (PAP2-gamma) (PAP2-G) (Phosphatidate phosphohydrolase type 2c) (Phosphatidic acid phosphatase 2c) (PAP-2c) (PAP2c)	PLPP2 LPP2 PPAP2C	Homo sapiens (Human)	2	1.14759	0.707551	1.60135	0.00794786
PLRKT_HUMAN	Q9HBL7	reviewed	Plasminogen receptor (KT) (Plg-R(KT))	PLGRKT C9orf46 AD025 MDS030	Homo sapiens (Human)	2	1.01645	0.493178	2.34854	0.00482293
PLXA1_HUMAN	Q9UIW2	reviewed	Plexin-A1 (Semaphorin receptor NOV)	PLXNA1 NOV PLXN1	Homo sapiens (Human)	6	0.759117	0.0167782	1.50041	0.0024647
PNMA5_HUMAN	Q96PV4	reviewed	Paraneoplastic antigen-like protein 5 (Tumor antigen BJ-HCC-25)	PNMA5 KIAA1934	Homo sapiens (Human)	11	1.07249	0.860905	2.01632	3.61181e-06
PNPT1_HUMAN	Q8TCS8	reviewed	Polyribonucleotide nucleotidyltransferase 1, mitochondrial (EC 2.7.7.8) (3'-5' RNA exonuclease OLD35) (PNPase old-35) (Polynucleotide phosphorylase 1) (PNPase 1) (Polynucleotide phosphorylase-like protein)	PNPT1 PNPASE	Homo sapiens (Human)	21	1.26938	0.0907103	2.21708	5.56999e-05
PO210_HUMAN	Q8TEM1	reviewed	Nuclear pore membrane glycoprotein 210 (Nuclear pore protein gp210) (Nuclear envelope pore membrane protein POM 210) (POM210) (Nucleoporin Nup210) (Pore membrane protein of 210 kDa)	NUP210 KIAA0906 PSEC0245	Homo sapiens (Human)	16	0.952927	0.267283	1.64337	0.000331778
PON2_HUMAN	Q15165	reviewed	Serum paraoxonase/arylesterase 2 (PON 2) (EC 3.1.1.2) (EC 3.1.1.81) (Aromatic esterase 2) (A-esterase 2) (Serum aryldialkylphosphatase 2)	PON2	Homo sapiens (Human)	4	0.986825	0.430337	1.83698	4.21293e-05
POP7_HUMAN	O75817	reviewed	Ribonuclease P protein subunit p20 (RNaseP protein p20) (EC 3.1.26.5) (Ribonucleases P/MRP protein subunit POP7 homolog) (hPOP7)	POP7 RPP20	Homo sapiens (Human)	2	0.981255	0.293999	1.58422	0.00659052
PPAL_HUMAN	P11117	reviewed	Lysosomal acid phosphatase (LAP) (EC 3.1.3.2)	ACP2	Homo sapiens (Human)	7	1.0832	0.906931	2.28982	0.000278895
PPIB_HUMAN	P23284	reviewed	Peptidyl-prolyl cis-trans isomerase B (PPIase B) (EC 5.2.1.8) (CYP-S1) (Cyclophilin B) (Rotamase B) (S-cyclophilin) (SCYLP)	PPIB CYPB	Homo sapiens (Human)	8	0.970765	0.186469	1.64784	0.000328881
PPIC_HUMAN	P45877	reviewed	Peptidyl-prolyl cis-trans isomerase C (PPIase C) (EC 5.2.1.8) (Cyclophilin C) (Rotamase C)	PPIC CYPC	Homo sapiens (Human)	2	0.986031	0.394918	1.40451	0.00371651
PR38A_HUMAN	Q8NAV1	reviewed	Pre-mRNA-splicing factor 38A	PRPF38A	Homo sapiens (Human)	7	1.2262	0.210545	1.55123	0.000410257
PRAF2_HUMAN	O60831	reviewed	PRA1 family protein 2	PRAF2 JM4	Homo sapiens (Human)	2	1.01301	0.756258	1.65572	0.0102537
PRAF3_HUMAN	O75915	reviewed	PRA1 family protein 3 (ADP-ribosylation factor-like protein 6-interacting protein 5) (ARL-6-interacting protein 5) (Aip-5) (Cytoskeleton-related vitamin A-responsive protein) (Dermal papilla-derived protein 11) (GTRAP3-18) (Glutamate transporter EAAC1-interacting protein) (JM5) (Prenylated Rab acceptor protein 2) (Protein JWa) (Putative MAPK-activating protein PM27)	ARL6IP5 DERP11 JWA PRA2 PRAF3 HSPC127	Homo sapiens (Human)	3	1.0352	0.53683	1.50555	0.000391464
PRDX3_HUMAN	P30048	reviewed	Thioredoxin-dependent peroxide reductase, mitochondrial (EC 1.11.1.15) (Antioxidant protein 1) (AOP-1) (HBC189) (Peroxiredoxin III) (Prx-III) (Peroxiredoxin-3) (Protein MER5 homolog)	PRDX3 AOP1	Homo sapiens (Human)	7	1.02526	0.363549	1.66925	0.001044
PRDX4_HUMAN	Q13162	reviewed	Peroxiredoxin-4 (EC 1.11.1.15) (Antioxidant enzyme AOE372) (AOE37-2) (Peroxiredoxin IV) (Prx-IV) (Thioredoxin peroxidase AO372) (Thioredoxin-dependent peroxide reductase A0372)	PRDX4	Homo sapiens (Human)	7	0.929153	0.117102	2.17508	0.00295489
PREB_HUMAN	Q9HCU5	reviewed	Prolactin regulatory element-binding protein (Mammalian guanine nucleotide exchange factor mSec12)	PREB SEC12	Homo sapiens (Human)	5	1.14803	0.602327	1.82787	0.0127233
PREP_HUMAN	Q5JRX3	reviewed	Presequence protease, mitochondrial (hPreP) (EC 3.4.24.-) (Pitrilysin metalloproteinase 1) (Metalloprotease 1) (hMP1)	PITRM1 KIAA1104 MP1	Homo sapiens (Human)	20	1.03236	0.242978	1.69307	0.000110885
PRSR2_HUMAN	Q86WR7	reviewed	Proline and serine-rich protein 2	PROSER2 C10orf47	Homo sapiens (Human)	3	1.00571	0.911919	1.71191	0.0543044
PSD13_HUMAN	Q9UNM6	reviewed	26S proteasome non-ATPase regulatory subunit 13 (26S proteasome regulatory subunit RPN9) (26S proteasome regulatory subunit S11) (26S proteasome regulatory subunit p40.5)	PSMD13	Homo sapiens (Human)	14	0.998061	0.206565	1.4827	3.04322e-05
PSF3_HUMAN	Q9BRX5	reviewed	DNA replication complex GINS protein PSF3 (GINS complex subunit 3)	GINS3 PSF3	Homo sapiens (Human)	4	0.962878	0.213733	1.66372	0.0102572
PSMD3_HUMAN	O43242	reviewed	26S proteasome non-ATPase regulatory subunit 3 (26S proteasome regulatory subunit RPN3) (26S proteasome regulatory subunit S3) (Proteasome subunit p58)	PSMD3	Homo sapiens (Human)	19	1.10575	0.846782	1.45273	0.000283759
PSMD6_HUMAN	Q15008	reviewed	26S proteasome non-ATPase regulatory subunit 6 (26S proteasome regulatory subunit RPN7) (26S proteasome regulatory subunit S10) (Breast cancer-associated protein SGA-113M) (Phosphonoformate immuno-associated protein 4) (Proteasome regulatory particle subunit p44S10) (p42A)	PSMD6 KIAA0107 PFAAP4	Homo sapiens (Human)	14	1.02719	0.325149	1.49536	0.000547647
PSMD7_HUMAN	P51665	reviewed	26S proteasome non-ATPase regulatory subunit 7 (26S proteasome regulatory subunit RPN8) (26S proteasome regulatory subunit S12) (Mov34 protein homolog) (Proteasome subunit p40)	PSMD7 MOV34L	Homo sapiens (Human)	8	1.05082	0.314283	1.48864	0.00354738
PSMD8_HUMAN	P48556	reviewed	26S proteasome non-ATPase regulatory subunit 8 (26S proteasome regulatory subunit RPN12) (26S proteasome regulatory subunit S14) (p31)	PSMD8	Homo sapiens (Human)	5	1.08508	0.918619	1.47545	0.00129792
PTAR1_HUMAN	Q7Z6K3	reviewed	Protein prenyltransferase alpha subunit repeat-containing protein 1	PTAR1	Homo sapiens (Human)	3	0.797853	0.179522	2.11486	1.14533e-05
PTCD1_HUMAN	O75127	reviewed	Pentatricopeptide repeat-containing protein 1, mitochondrial	PTCD1 KIAA0632	Homo sapiens (Human)	9	1.02944	0.3897	1.45814	0.000322582
PTH2_HUMAN	Q9Y3E5	reviewed	Peptidyl-tRNA hydrolase 2, mitochondrial (PTH 2) (EC 3.1.1.29) (Bcl-2 inhibitor of transcription 1)	PTRH2 BIT1 PTH2 CGI-147	Homo sapiens (Human)	4	1.1494	0.372675	2.06591	0.00066878
PTN1_HUMAN	P18031	reviewed	Tyrosine-protein phosphatase non-receptor type 1 (EC 3.1.3.48) (Protein-tyrosine phosphatase 1B) (PTP-1B)	PTPN1 PTP1B	Homo sapiens (Human)	10	1.11173	0.612155	1.47837	0.00255444
PTPRJ_HUMAN	Q12913	reviewed	Receptor-type tyrosine-protein phosphatase eta (Protein-tyrosine phosphatase eta) (R-PTP-eta) (EC 3.1.3.48) (Density-enhanced phosphatase 1) (DEP-1) (HPTP eta) (Protein-tyrosine phosphatase receptor type J) (R-PTP-J) (CD antigen CD148)	PTPRJ DEP1	Homo sapiens (Human)	2	1.01275	0.812977	2.07006	0.00589629
PTPRK_HUMAN	Q15262	reviewed	Receptor-type tyrosine-protein phosphatase kappa (Protein-tyrosine phosphatase kappa) (R-PTP-kappa) (EC 3.1.3.48)	PTPRK PTPK	Homo sapiens (Human)	4	0.930218	0.570477	1.42255	0.109857
PTSS2_HUMAN	Q9BVG9	reviewed	Phosphatidylserine synthase 2 (PSS-2) (PtdSer synthase 2) (EC 2.7.8.29) (Serine-exchange enzyme II)	PTDSS2 PSS2	Homo sapiens (Human)	3	1.15494	0.831585	3.0528	7.92211e-05
PVR_HUMAN	P15151	reviewed	Poliovirus receptor (Nectin-like protein 5) (NECL-5) (CD antigen CD155)	PVR PVS	Homo sapiens (Human)	3	1.13891	0.565342	2.01248	0.00116356
PX11B_HUMAN	O96011	reviewed	Peroxisomal membrane protein 11B (Peroxin-11B) (Peroxisomal biogenesis factor 11B) (Protein PEX11 homolog beta) (PEX11-beta)	PEX11B	Homo sapiens (Human)	6	1.0014	0.523677	1.97335	0.0115045
PYRD_HUMAN	Q02127	reviewed	Dihydroorotate dehydrogenase (quinone), mitochondrial (DHOdehase) (EC 1.3.5.2) (Dihydroorotate oxidase)	DHODH	Homo sapiens (Human)	7	1.03959	0.537527	1.82243	0.000242128
QCR1_HUMAN	P31930	reviewed	Cytochrome b-c1 complex subunit 1, mitochondrial (Complex III subunit 1) (Core protein I) (Ubiquinol-cytochrome-c reductase complex core protein 1)	UQCRC1	Homo sapiens (Human)	14	1.00296	0.306267	1.89847	0.00149241
QCR2_HUMAN	P22695	reviewed	Cytochrome b-c1 complex subunit 2, mitochondrial (Complex III subunit 2) (Core protein II) (Ubiquinol-cytochrome-c reductase complex core protein 2)	UQCRC2	Homo sapiens (Human)	16	1.00352	0.28414	1.94596	0.0037117
QCR6_HUMAN	P07919	reviewed	Cytochrome b-c1 complex subunit 6, mitochondrial (Complex III subunit 6) (Complex III subunit VIII) (Cytochrome c1 non-heme 11 kDa protein) (Mitochondrial hinge protein) (Ubiquinol-cytochrome c reductase complex 11 kDa protein)	UQCRH	Homo sapiens (Human)	2	1.19481	0.536983	1.5212	0.0265412
QCR7_HUMAN	P14927	reviewed	Cytochrome b-c1 complex subunit 7 (Complex III subunit 7) (Complex III subunit VII) (QP-C) (Ubiquinol-cytochrome c reductase complex 14 kDa protein)	UQCRB UQBP	Homo sapiens (Human)	3	1.03608	0.585715	1.99919	0.00834475
QCR8_HUMAN	O14949	reviewed	Cytochrome b-c1 complex subunit 8 (Complex III subunit 8) (Complex III subunit VIII) (Ubiquinol-cytochrome c reductase complex 9.5 kDa protein) (Ubiquinol-cytochrome c reductase complex ubiquinone-binding protein QP-C)	UQCRQ	Homo sapiens (Human)	3	1.08652	0.941678	2.05138	0.00126972
QPCTL_HUMAN	Q9NXS2	reviewed	Glutaminyl-peptide cyclotransferase-like protein (EC 2.3.2.5) (Golgi-resident glutaminyl-peptide cyclotransferase) (isoQC) (gQC)	QPCTL	Homo sapiens (Human)	4	1.08829	0.981878	1.88781	0.00902467
RAB18_HUMAN	Q9NP72	reviewed	Ras-related protein Rab-18	RAB18	Homo sapiens (Human)	7	0.975507	0.112495	1.49266	6.61268e-05
RAB31_HUMAN	Q13636	reviewed	Ras-related protein Rab-31 (Ras-related protein Rab-22B)	RAB31 RAB22B	Homo sapiens (Human)	7	0.9102	0.0174629	1.50051	3.74349e-05
RAB32_HUMAN	Q13637	reviewed	Ras-related protein Rab-32	RAB32	Homo sapiens (Human)	7	1.12453	0.581235	1.56557	0.000666029
RAB34_HUMAN	Q9BZG1	reviewed	Ras-related protein Rab-34 (Ras-related protein Rab-39) (Ras-related protein Rah)	RAB34 RAB39 RAH	Homo sapiens (Human)	4	1.20343	0.241363	1.46283	3.17845e-05
RAB35_HUMAN	Q15286	reviewed	Ras-related protein Rab-35 (GTP-binding protein RAY) (Ras-related protein Rab-1C)	RAB35 RAB1C RAY	Homo sapiens (Human)	2	1.08823	0.963826	1.9301	0.00038082
RAB3B_HUMAN	P20337	reviewed	Ras-related protein Rab-3B	RAB3B	Homo sapiens (Human)	2	1.02893	0.782308	1.55474	0.00543466
RAB3D_HUMAN	O95716	reviewed	Ras-related protein Rab-3D	RAB3D GOV RAB16	Homo sapiens (Human)	2	1.10137	0.84024	1.49418	0.0106456
RAB5A_HUMAN	P20339	reviewed	Ras-related protein Rab-5A	RAB5A RAB5	Homo sapiens (Human)	6	1.18174	0.144967	1.48059	0.000896045
RAB5B_HUMAN	P61020	reviewed	Ras-related protein Rab-5B	RAB5B	Homo sapiens (Human)	4	1.17543	0.154624	1.42394	0.000686242
RAB5C_HUMAN	P51148	reviewed	Ras-related protein Rab-5C (L1880) (RAB5L)	RAB5C RABL	Homo sapiens (Human)	5	1.16867	0.252342	1.46293	0.000177996
RAB8A_HUMAN	P61006	reviewed	Ras-related protein Rab-8A (Oncogene c-mel)	RAB8A MEL RAB8	Homo sapiens (Human)	3	1.11949	0.693278	1.59373	0.00253651
RAB9A_HUMAN	P51151	reviewed	Ras-related protein Rab-9A	RAB9A RAB9	Homo sapiens (Human)	4	1.15375	0.33741	1.43293	0.00113077
RABE2_HUMAN	Q9H5N1	reviewed	Rab GTPase-binding effector protein 2 (Rabaptin-5beta)	RABEP2 RABPT5B	Homo sapiens (Human)	5	0.999132	0.302325	1.44249	0.00638345
RABL3_HUMAN	Q5HYI8	reviewed	Rab-like protein 3	RABL3	Homo sapiens (Human)	2	0.948286	0.281966	1.52536	0.00440739
RAI3_HUMAN	Q8NFJ5	reviewed	Retinoic acid-induced protein 3 (G-protein coupled receptor family C group 5 member A) (Phorbol ester induced gene 1) (PEIG-1) (Retinoic acid-induced gene 1 protein) (RAIG-1)	GPRC5A GPCR5A RAI3 RAIG1	Homo sapiens (Human)	4	1.27708	0.0825445	2.26059	4.81701e-05
RAP2B_HUMAN	P61225	reviewed	Ras-related protein Rap-2b	RAP2B	Homo sapiens (Human)	3	1.13628	0.733643	1.78207	0.00648664
RAP2C_HUMAN	Q9Y3L5	reviewed	Ras-related protein Rap-2c	RAP2C	Homo sapiens (Human)	4	1.10318	0.995652	1.64036	0.00773499
RB_HUMAN	P06400	reviewed	Retinoblastoma-associated protein (p105-Rb) (pRb) (Rb) (pp110)	RB1	Homo sapiens (Human)	7	0.927226	0.0999332	1.79595	0.00811301
RB22A_HUMAN	Q9UL26	reviewed	Ras-related protein Rab-22A (Rab-22)	RAB22A RAB22	Homo sapiens (Human)	4	0.940083	0.245567	1.54388	0.00073676
RBL2A_HUMAN	Q9UBK7	reviewed	Rab-like protein 2A	RABL2A	Homo sapiens (Human)	2	1.24949	0.452139	1.75562	0.00221762
RBM19_HUMAN	Q9Y4C8	reviewed	Probable RNA-binding protein 19 (RNA-binding motif protein 19)	RBM19 KIAA0682	Homo sapiens (Human)	7	1.07117	0.740939	1.48024	0.00106678
RBM6_HUMAN	P78332	reviewed	RNA-binding protein 6 (Lung cancer antigen NY-LU-12) (Protein G16) (RNA-binding motif protein 6) (RNA-binding protein DEF-3)	RBM6 DEF3	Homo sapiens (Human)	4	1.27609	0.228194	1.65335	0.00687448
RBP10_HUMAN	Q6VN20	reviewed	Ran-binding protein 10 (RanBP10)	RANBP10 KIAA1464	Homo sapiens (Human)	6	1.06758	0.74664	1.58818	5.92184e-05
RCN1_HUMAN	Q15293	reviewed	Reticulocalbin-1	RCN1 RCN	Homo sapiens (Human)	12	1.10214	0.835684	1.74846	0.00164162
RCN2_HUMAN	Q14257	reviewed	Reticulocalbin-2 (Calcium-binding protein ERC-55) (E6-binding protein) (E6BP)	RCN2 ERC55	Homo sapiens (Human)	5	1.22114	0.103042	2.19955	0.00467809
RDH10_HUMAN	Q8IZV5	reviewed	Retinol dehydrogenase 10 (EC 1.1.1.300) (Short chain dehydrogenase/reductase family 16C member 4)	RDH10 SDR16C4 UNQ9375/PRO34191	Homo sapiens (Human)	7	1.15633	0.420671	1.79235	0.000220237
RDH11_HUMAN	Q8TC12	reviewed	Retinol dehydrogenase 11 (EC 1.1.1.300) (Androgen-regulated short-chain dehydrogenase/reductase 1) (HCV core-binding protein HCBP12) (Prostate short-chain dehydrogenase/reductase 1) (Retinal reductase 1) (RalR1) (Short chain dehydrogenase/reductase family 7C member 1)	RDH11 ARSDR1 PSDR1 SDR7C1 CGI-82	Homo sapiens (Human)	8	0.960786	0.201487	1.61353	8.36037e-05
RETST_HUMAN	Q6NUM9	reviewed	All-trans-retinol 13,14-reductase (EC 1.3.99.23) (All-trans-13,14-dihydroretinol saturase) (RetSat) (PPAR-alpha-regulated and starvation-induced gene protein)	RETSAT PPSIG UNQ439/PRO872	Homo sapiens (Human)	5	1.3384	0.403706	1.4986	0.00129079
RFC3_HUMAN	P40938	reviewed	Replication factor C subunit 3 (Activator 1 38 kDa subunit) (A1 38 kDa subunit) (Activator 1 subunit 3) (Replication factor C 38 kDa subunit) (RF-C 38 kDa subunit) (RFC38)	RFC3	Homo sapiens (Human)	13	1.02468	0.214335	1.47072	0.00031253
RFT1_HUMAN	Q96AA3	reviewed	Protein RFT1 homolog	RFT1	Homo sapiens (Human)	2	0.985723	0.444546	1.84585	0.000890461
RGP1_HUMAN	Q92546	reviewed	RAB6A-GEF complex partner protein 2 (Retrograde Golgi transport protein RGP1 homolog)	RGP1 KIAA0258	Homo sapiens (Human)	2	0.990368	0.480739	1.51728	0.088681
RHEB_HUMAN	Q15382	reviewed	GTP-binding protein Rheb (Ras homolog enriched in brain)	RHEB RHEB2	Homo sapiens (Human)	3	1.1273	0.56695	1.56432	0.00163177
RHG39_HUMAN	Q9C0H5	reviewed	Rho GTPase-activating protein 39	ARHGAP39 KIAA1688	Homo sapiens (Human)	2	1.11665	0.993625	1.90685	0.0337332
RIC8A_HUMAN	Q9NPQ8	reviewed	Synembryn-A (Protein Ric-8A)	RIC8A	Homo sapiens (Human)	15	1.07393	0.384184	1.636	0.00230038
RLP24_HUMAN	Q9UHA3	reviewed	Probable ribosome biogenesis protein RLP24 (Ribosomal L24 domain-containing protein 1) (Ribosomal protein L24-like)	RSL24D1 C15orf15 RPL24L My024	Homo sapiens (Human)	2	1.13764	0.675852	1.47471	0.00521219
RM01_HUMAN	Q9BYD6	reviewed	39S ribosomal protein L1, mitochondrial (L1mt) (MRP-L1) (Mitochondrial large ribosomal subunit protein uL1m)	MRPL1 BM-022	Homo sapiens (Human)	5	1.08713	0.960225	1.61807	0.00024478
RM12_HUMAN	P52815	reviewed	39S ribosomal protein L12, mitochondrial (L12mt) (MRP-L12) (5c5-2) (Mitochondrial large ribosomal subunit protein bL12m)	MRPL12 MRPL7 RPML12	Homo sapiens (Human)	4	1.1021	0.934423	1.4072	0.0119609
RM15_HUMAN	Q9P015	reviewed	39S ribosomal protein L15, mitochondrial (L15mt) (MRP-L15) (Mitochondrial large ribosomal subunit protein uL15m)	MRPL15 HSPC145	Homo sapiens (Human)	9	0.91156	0.162261	1.45441	0.000369487
RM20_HUMAN	Q9BYC9	reviewed	39S ribosomal protein L20, mitochondrial (L20mt) (MRP-L20) (Mitochondrial large ribosomal subunit protein bL20m)	MRPL20	Homo sapiens (Human)	2	1.01643	0.562655	1.54165	0.0109343
RM21_HUMAN	Q7Z2W9	reviewed	39S ribosomal protein L21, mitochondrial (L21mt) (MRP-L21) (Mitochondrial large ribosomal subunit protein bL21m)	MRPL21	Homo sapiens (Human)	3	1.13389	0.846693	1.74664	0.00642491
RM23_HUMAN	Q16540	reviewed	39S ribosomal protein L23, mitochondrial (L23mt) (MRP-L23) (L23 mitochondrial-related protein) (Mitochondrial large ribosomal subunit protein uL23m) (Ribosomal protein L23-like)	MRPL23 L23MRP RPL23L	Homo sapiens (Human)	2	0.892739	0.195445	1.56026	0.00880802
RM28_HUMAN	Q13084	reviewed	39S ribosomal protein L28, mitochondrial (L28mt) (MRP-L28) (Melanoma antigen p15) (Melanoma-associated antigen recognized by T-lymphocytes) (Mitochondrial large ribosomal subunit protein bL28m)	MRPL28 MAAT1	Homo sapiens (Human)	4	1.11613	0.335448	1.53982	0.00148619
RM30_HUMAN	Q8TCC3	reviewed	39S ribosomal protein L30, mitochondrial (L30mt) (MRP-L30) (39S ribosomal protein L28, mitochondrial) (L28mt) (MRP-L28) (Mitochondrial large ribosomal subunit protein uL30m)	MRPL30 MRPL28 RPML28 HSPC249	Homo sapiens (Human)	2	1.06333	0.796417	1.45983	0.01257
RM32_HUMAN	Q9BYC8	reviewed	39S ribosomal protein L32, mitochondrial (L32mt) (MRP-L32) (Mitochondrial large ribosomal subunit protein bL32m)	MRPL32 HSPC283	Homo sapiens (Human)	3	1.28254	0.24625	1.59527	0.162676
RM40_HUMAN	Q9NQ50	reviewed	39S ribosomal protein L40, mitochondrial (L40mt) (MRP-L40) (Mitochondrial large ribosomal subunit protein mL40) (Nuclear localization signal-containing protein deleted in velocardiofacial syndrome) (Up-regulated in metastasis)	MRPL40 NLVCF URIM	Homo sapiens (Human)	2	0.986306	0.694478	1.55279	0.0084472
RM43_HUMAN	Q8N983	reviewed	39S ribosomal protein L43, mitochondrial (L43mt) (MRP-L43) (Mitochondrial large ribosomal subunit protein mL43) (Mitochondrial ribosomal protein bMRP36a)	MRPL43	Homo sapiens (Human)	2	1.10733	0.876064	1.5886	0.0041452
RM44_HUMAN	Q9H9J2	reviewed	39S ribosomal protein L44, mitochondrial (L44mt) (MRP-L44) (EC 3.1.26.-) (Mitochondrial large ribosomal subunit protein mL44)	MRPL44	Homo sapiens (Human)	7	1.04149	0.376046	1.46705	5.03298e-06
RM49_HUMAN	Q13405	reviewed	39S ribosomal protein L49, mitochondrial (L49mt) (MRP-L49) (Mitochondrial large ribosomal subunit protein mL49) (Neighbor of FAU) (NOF) (Protein NOF1)	MRPL49 C11orf4 NOF1 OK/SW-cl.67	Homo sapiens (Human)	3	1.25195	0.0873565	1.60334	4.94138e-05
RMND1_HUMAN	Q9NWS8	reviewed	Required for meiotic nuclear division protein 1 homolog	RMND1 C6orf96	Homo sapiens (Human)	5	1.03672	0.29631	2.70817	7.87127e-06
RN121_HUMAN	Q9H920	reviewed	RING finger protein 121	RNF121	Homo sapiens (Human)	3	1.16463	0.524356	3.07642	0.0273188
RN126_HUMAN	Q9BV68	reviewed	E3 ubiquitin-protein ligase RNF126 (EC 2.3.2.27) (RING finger protein 126)	RNF126	Homo sapiens (Human)	3	1.12731	0.729945	1.44994	0.0158414
RN185_HUMAN	Q96GF1	reviewed	E3 ubiquitin-protein ligase RNF185 (EC 2.3.2.27) (RING finger protein 185) (RING-type E3 ubiquitin transferase RNF185)	RNF185	Homo sapiens (Human)	2	1.11307	0.885299	1.75271	0.128675
RNPS1_HUMAN	Q15287	reviewed	RNA-binding protein with serine-rich domain 1 (SR-related protein LDC2)	RNPS1 LDC2	Homo sapiens (Human)	3	1.2331	0.131638	1.41661	0.00295255
RPA2_HUMAN	Q9H9Y6	reviewed	DNA-directed RNA polymerase I subunit RPA2 (RNA polymerase I subunit 2) (EC 2.7.7.6) (DNA-directed RNA polymerase I 135 kDa polypeptide) (RPA135)	POLR1B	Homo sapiens (Human)	6	0.997212	0.222726	1.57591	0.00311021
RPA43_HUMAN	Q3B726	reviewed	DNA-directed RNA polymerase I subunit RPA43 (Twist neighbor protein)	TWISTNB	Homo sapiens (Human)	2	1.12032	0.60734	2.03122	0.00664009
RPA49_HUMAN	Q9GZS1	reviewed	DNA-directed RNA polymerase I subunit RPA49 (RNA polymerase I subunit A49) (DNA-directed RNA polymerase I subunit E) (RNA polymerase I-associated factor 1) (RNA polymerase I-associated factor 53)	POLR1E PAF53 PRAF1	Homo sapiens (Human)	5	1.31405	0.15984	1.4259	0.00185081
RPAB3_HUMAN	P52434	reviewed	DNA-directed RNA polymerases I, II, and III subunit RPABC3 (RNA polymerases I, II, and III subunit ABC3) (DNA-directed RNA polymerase II subunit H) (DNA-directed RNA polymerases I, II, and III 17.1 kDa polypeptide) (RPB17) (RPB8 homolog) (hRPB8)	POLR2H	Homo sapiens (Human)	5	1.14839	0.474793	1.40941	0.00379523
RPAC2_HUMAN	P0DPB6	reviewed	DNA-directed RNA polymerases I and III subunit RPAC2 (RNA polymerases I and III subunit AC2) (AC19) (DNA-directed RNA polymerase I subunit D) (RNA polymerase I 16 kDa subunit) (RPA16) (RPC16) (hRPA19)	POLR1D	Homo sapiens (Human)	3	1.13377	0.622889	1.82146	0.00306036
RPC4_HUMAN	P05423	reviewed	DNA-directed RNA polymerase III subunit RPC4 (RNA polymerase III subunit C4) (DNA-directed RNA polymerase III subunit D) (Protein BN51) (RNA polymerase III 47 kDa subunit) (RPC53 homolog)	POLR3D BN51 BN51T	Homo sapiens (Human)	4	1.23781	0.0950294	1.46108	0.0217442
RPF1_HUMAN	Q9H9Y2	reviewed	Ribosome production factor 1 (Brix domain-containing protein 5) (Ribosome biogenesis protein RPF1)	RPF1 BXDC5	Homo sapiens (Human)	4	0.715124	0.0455533	1.42981	0.0116108
RPF2_HUMAN	Q9H7B2	reviewed	Ribosome production factor 2 homolog (Brix domain-containing protein 1) (Ribosome biogenesis protein RPF2 homolog)	RPF2 BXDC1	Homo sapiens (Human)	6	1.1552	0.154954	1.41382	0.000251047
RPN1_HUMAN	P04843	reviewed	Dolichyl-diphosphooligosaccharide--protein glycosyltransferase subunit 1 (Dolichyl-diphosphooligosaccharide--protein glycosyltransferase 67 kDa subunit) (Ribophorin I) (RPN-I) (Ribophorin-1)	RPN1	Homo sapiens (Human)	20	1.03766	0.515093	1.96296	0.000369139
RPN2_HUMAN	P04844	reviewed	Dolichyl-diphosphooligosaccharide--protein glycosyltransferase subunit 2 (Dolichyl-diphosphooligosaccharide--protein glycosyltransferase 63 kDa subunit) (RIBIIR) (Ribophorin II) (RPN-II) (Ribophorin-2)	RPN2	Homo sapiens (Human)	13	0.966019	0.178361	1.70854	0.000306623
RRAGA_HUMAN	Q7L523	reviewed	Ras-related GTP-binding protein A (Rag A) (RagA) (Adenovirus E3 14.7 kDa-interacting protein 1) (FIP-1)	RRAGA	Homo sapiens (Human)	6	1.03205	0.597551	1.55964	0.00245888
RRAGC_HUMAN	Q9HB90	reviewed	Ras-related GTP-binding protein C (Rag C) (RagC) (GTPase-interacting protein 2) (TIB929)	RRAGC	Homo sapiens (Human)	4	1.14023	0.552399	1.41423	0.000505088
RRAS2_HUMAN	P62070	reviewed	Ras-related protein R-Ras2 (Ras-like protein TC21) (Teratocarcinoma oncogene)	RRAS2 TC21	Homo sapiens (Human)	5	0.955623	0.0949377	1.40193	0.000716394
RRP1_HUMAN	P56182	reviewed	Ribosomal RNA processing protein 1 homolog A (Novel nuclear protein 1) (NNP-1) (Nucleolar protein Nop52) (RRP1-like protein)	RRP1 D21S2056E NNP1 NOP52 RRP1A	Homo sapiens (Human)	6	1.24327	0.470734	1.65983	0.000299374
RRP12_HUMAN	Q5JTH9	reviewed	RRP12-like protein	RRP12 KIAA0690	Homo sapiens (Human)	26	1.04528	0.60542	1.57294	7.487e-05
RRP1B_HUMAN	Q14684	reviewed	Ribosomal RNA processing protein 1 homolog B (RRP1-like protein B)	RRP1B KIAA0179	Homo sapiens (Human)	12	1.11666	0.846384	2.06895	0.00455888
RT09_HUMAN	P82933	reviewed	28S ribosomal protein S9, mitochondrial (MRP-S9) (S9mt) (Mitochondrial small ribosomal subunit protein uS9m)	MRPS9 RPMS9	Homo sapiens (Human)	10	1.01763	0.143878	1.44565	0.00471017
RT10_HUMAN	P82664	reviewed	28S ribosomal protein S10, mitochondrial (MRP-S10) (S10mt) (Mitochondrial small ribosomal subunit protein uS10m)	MRPS10 MSTP040	Homo sapiens (Human)	2	0.934952	0.237921	1.59623	0.00172457
RT17_HUMAN	Q9Y2R5	reviewed	28S ribosomal protein S17, mitochondrial (MRP-S17) (S17mt) (Mitochondrial small ribosomal subunit protein uS17m)	MRPS17 RPMS17 HSPC011	Homo sapiens (Human)	3	0.906415	0.233438	1.65732	0.000226114
RT25_HUMAN	P82663	reviewed	28S ribosomal protein S25, mitochondrial (MRP-S25) (S25mt) (Mitochondrial small ribosomal subunit protein mS25)	MRPS25 RPMS25	Homo sapiens (Human)	6	0.925809	0.0952215	1.63512	0.0016314
RT26_HUMAN	Q9BYN8	reviewed	28S ribosomal protein S26, mitochondrial (MRP-S26) (S26mt) (28S ribosomal protein S13, mitochondrial) (MRP-S13) (S13mt) (Mitochondrial small ribosomal subunit protein mS26)	MRPS26 C20orf193 RPMS13	Homo sapiens (Human)	3	1.34373	0.0124925	1.4925	0.0057733
RT33_HUMAN	Q9Y291	reviewed	28S ribosomal protein S33, mitochondrial (MRP-S33) (S33mt) (Mitochondrial small ribosomal subunit protein mS33)	MRPS33 CGI-139 PTD003	Homo sapiens (Human)	2	1.09076	0.999795	1.68553	0.000247435
RT34_HUMAN	P82930	reviewed	28S ribosomal protein S34, mitochondrial (MRP-S34) (S34mt) (Mitochondrial small ribosomal subunit protein mS34)	MRPS34	Homo sapiens (Human)	6	0.997716	0.340228	1.46714	0.00742049
RT36_HUMAN	P82909	reviewed	28S ribosomal protein S36, mitochondrial (MRP-S36) (S36mt)	MRPS36 DC47	Homo sapiens (Human)	2	1.10268	0.874591	2.11157	0.00136228
RTN3_HUMAN	O95197	reviewed	Reticulon-3 (Homolog of ASY protein) (HAP) (Neuroendocrine-specific protein-like 2) (NSP-like protein 2) (Neuroendocrine-specific protein-like II) (NSP-like protein II) (NSPLII)	RTN3 ASYIP NSPL2	Homo sapiens (Human)	2	1.02712	0.513477	1.45633	0.000348628
RUFY2_HUMAN	Q8WXA3	reviewed	RUN and FYVE domain-containing protein 2 (Rab4-interacting protein related)	RUFY2 KIAA1537 RABIP4R	Homo sapiens (Human)	2	0.746874	0.0174063	3.70384	0.000400083
RUS1_HUMAN	Q96GQ5	reviewed	RUS1 family protein C16orf58	C16orf58	Homo sapiens (Human)	3	1.08113	0.879466	2.02437	0.00521566
RUVB1_HUMAN	Q9Y265	reviewed	RuvB-like 1 (EC 3.6.4.12) (49 kDa TATA box-binding protein-interacting protein) (49 kDa TBP-interacting protein) (54 kDa erythrocyte cytosolic protein) (ECP-54) (INO80 complex subunit H) (Nuclear matrix protein 238) (NMP 238) (Pontin 52) (TIP49a) (TIP60-associated protein 54-alpha) (TAP54-alpha)	RUVBL1 INO80H NMP238 TIP49 TIP49A	Homo sapiens (Human)	14	0.921615	0.0764333	1.62155	0.000608554
RUVB2_HUMAN	Q9Y230	reviewed	RuvB-like 2 (EC 3.6.4.12) (48 kDa TATA box-binding protein-interacting protein) (48 kDa TBP-interacting protein) (51 kDa erythrocyte cytosolic protein) (ECP-51) (INO80 complex subunit J) (Repressing pontin 52) (Reptin 52) (TIP49b) (TIP60-associated protein 54-beta) (TAP54-beta)	RUVBL2 INO80J TIP48 TIP49B CGI-46	Homo sapiens (Human)	24	1.02026	0.339403	1.40528	0.000798538
S10A4_HUMAN	P26447	reviewed	Protein S100-A4 (Calvasculin) (Metastasin) (Placental calcium-binding protein) (Protein Mts1) (S100 calcium-binding protein A4)	S100A4 CAPL MTS1	Homo sapiens (Human)	3	0.967347	0.696495	1.43844	0.0183488
S12A4_HUMAN	Q9UP95	reviewed	Solute carrier family 12 member 4 (Electroneutral potassium-chloride cotransporter 1) (Erythroid K-Cl cotransporter 1) (hKCC1)	SLC12A4 KCC1	Homo sapiens (Human)	7	1.00855	0.263199	1.80872	6.26497e-05
S14L2_HUMAN	O76054	reviewed	SEC14-like protein 2 (Alpha-tocopherol-associated protein) (TAP) (hTAP) (Squalene transfer protein) (Supernatant protein factor) (SPF)	SEC14L2 C22orf6 KIAA1186 KIAA1658	Homo sapiens (Human)	3	1.36473	0.250259	1.47614	0.289428
S22AI_HUMAN	Q96BI1	reviewed	Solute carrier family 22 member 18 (Beckwith-Wiedemann syndrome chromosomal region 1 candidate gene A protein) (Efflux transporter-like protein) (Imprinted multi-membrane-spanning polyspecific transporter-related protein 1) (Organic cation transporter-like protein 2) (ORCTL-2) (Solute carrier family 22 member 1-like) (Tumor-suppressing STF cDNA 5 protein) (Tumor-suppressing subchromosomal transfe…	SLC22A18 BWR1A BWSCR1A HET IMPT1 ITM ORCTL2 SLC22A1L TSSC5	Homo sapiens (Human)	2	0.878729	0.24756	1.89015	0.00176422
S2540_HUMAN	Q8TBP6	reviewed	Solute carrier family 25 member 40 (Mitochondrial carrier family protein)	SLC25A40 MCFP	Homo sapiens (Human)	3	0.893177	0.0492253	1.89707	0.00783196
S27A4_HUMAN	Q6P1M0	reviewed	Long-chain fatty acid transport protein 4 (FATP-4) (Fatty acid transport protein 4) (EC 6.2.1.-) (Solute carrier family 27 member 4)	SLC27A4 ACSVL4 FATP4	Homo sapiens (Human)	9	1.09783	0.986959	2.28223	0.000451743
S35B2_HUMAN	Q8TB61	reviewed	Adenosine 3'-phospho 5'-phosphosulfate transporter 1 (PAPS transporter 1) (Putative MAPK-activating protein PM15) (Putative NF-kappa-B-activating protein 48) (Solute carrier family 35 member B2)	SLC35B2 PAPST1 PSEC0149	Homo sapiens (Human)	4	0.85416	0.0341209	1.76423	0.000674128
S35E1_HUMAN	Q96K37	reviewed	Solute carrier family 35 member E1	SLC35E1 PSEC0038	Homo sapiens (Human)	2	1.11104	0.984818	1.46104	0.0466629
S35F2_HUMAN	Q8IXU6	reviewed	Solute carrier family 35 member F2	SLC35F2	Homo sapiens (Human)	2	0.803017	0.046347	1.49092	0.00236469
S35F6_HUMAN	Q8N357	reviewed	Solute carrier family 35 member F6 (ANT2-binding protein) (ANT2BP) (Transport and Golgi organization 9 homolog)	SLC35F6 C2orf18 UNQ3047/PRO9863	Homo sapiens (Human)	2	1.18986	0.608289	2.1443	0.00143856
S38AA_HUMAN	Q9HBR0	reviewed	Putative sodium-coupled neutral amino acid transporter 10 (Solute carrier family 38 member 10)	SLC38A10 PP1744	Homo sapiens (Human)	5	0.983888	0.630539	2.38889	0.00385498
S39AE_HUMAN	Q15043	reviewed	Zinc transporter ZIP14 (LIV-1 subfamily of ZIP zinc transporter 4) (LZT-Hs4) (Solute carrier family 39 member 14) (Zrt- and Irt-like protein 14) (ZIP-14)	SLC39A14 KIAA0062 ZIP14	Homo sapiens (Human)	2	0.890058	0.0217052	1.61454	0.000165608
S61A1_HUMAN	P61619	reviewed	Protein transport protein Sec61 subunit alpha isoform 1 (Sec61 alpha-1)	SEC61A1 SEC61A	Homo sapiens (Human)	6	0.904905	0.0998382	2.40582	0.00284405
SAC1_HUMAN	Q9NTJ5	reviewed	Phosphatidylinositide phosphatase SAC1 (EC 3.1.3.-) (Suppressor of actin mutations 1-like protein)	SACM1L KIAA0851	Homo sapiens (Human)	11	0.891715	0.0799678	1.55612	0.000555516
SAM50_HUMAN	Q9Y512	reviewed	Sorting and assembly machinery component 50 homolog (Transformation-related gene 3 protein) (TRG-3)	SAMM50 SAM50 CGI-51 TRG3	Homo sapiens (Human)	10	1.12764	0.624607	2.66169	0.00017805
SAMH1_HUMAN	Q9Y3Z3	reviewed	Deoxynucleoside triphosphate triphosphohydrolase SAMHD1 (dNTPase) (EC 3.1.5.-) (Dendritic cell-derived IFNG-induced protein) (DCIP) (Monocyte protein 5) (MOP-5) (SAM domain and HD domain-containing protein 1) (hSAMHD1)	SAMHD1 MOP5	Homo sapiens (Human)	15	1.27732	0.0423961	1.61377	4.64057e-05
SAR1A_HUMAN	Q9NR31	reviewed	GTP-binding protein SAR1a (COPII-associated small GTPase)	SAR1A SAR1 SARA SARA1	Homo sapiens (Human)	6	1.04812	0.691264	1.50705	0.000472402
SAR1B_HUMAN	Q9Y6B6	reviewed	GTP-binding protein SAR1b (GTP-binding protein B) (GTBPB)	SAR1B SARA2 SARB	Homo sapiens (Human)	4	1.03596	0.634862	1.45407	0.000796064
SARG_HUMAN	Q9BW04	reviewed	Specifically androgen-regulated gene protein	SARG C1orf116	Homo sapiens (Human)	3	0.896693	0.127941	1.80274	0.00843343
SC11C_HUMAN	Q9BY50	reviewed	Signal peptidase complex catalytic subunit SEC11C (EC 3.4.21.89) (Microsomal signal peptidase 21 kDa subunit) (SPase 21 kDa subunit) (SEC11 homolog C) (SEC11-like protein 3) (SPC21)	SEC11C SEC11L3 SPC21 SPCS4C	Homo sapiens (Human)	2	0.922246	0.127618	2.45064	0.000226149
SC5A6_HUMAN	Q9Y289	reviewed	Sodium-dependent multivitamin transporter (Na(+)-dependent multivitamin transporter) (Solute carrier family 5 member 6)	SLC5A6 SMVT	Homo sapiens (Human)	3	1.08504	0.936407	2.11842	0.00101787
SC61G_HUMAN	P60059	reviewed	Protein transport protein Sec61 subunit gamma	SEC61G	Homo sapiens (Human)	2	1.07349	0.827156	2.40376	0.0187236
SC65_HUMAN	Q92791	reviewed	Endoplasmic reticulum protein SC65 (Leprecan-like protein 4) (Nucleolar autoantigen No55) (Prolyl 3-hydroxylase family member 4) (Synaptonemal complex protein SC65)	P3H4 LEPREL4 NOL55 SC65	Homo sapiens (Human)	3	0.894345	0.314415	2.00996	0.00943244
SCAM2_HUMAN	O15127	reviewed	Secretory carrier-associated membrane protein 2 (Secretory carrier membrane protein 2)	SCAMP2	Homo sapiens (Human)	2	1.20694	0.0806544	2.00571	0.00893288
SCMC1_HUMAN	Q6NUK1	reviewed	Calcium-binding mitochondrial carrier protein SCaMC-1 (Mitochondrial ATP-Mg/Pi carrier protein 1) (Mitochondrial Ca(2+)-dependent solute carrier protein 1) (Small calcium-binding mitochondrial carrier protein 1) (Solute carrier family 25 member 24)	SLC25A24 APC1 MCSC1 SCAMC1	Homo sapiens (Human)	8	1.05059	0.546681	2.35187	0.000430359
SCO2_HUMAN	O43819	reviewed	Protein SCO2 homolog, mitochondrial	SCO2	Homo sapiens (Human)	2	1.17908	0.517563	1.88663	0.00168443
SCPDL_HUMAN	Q8NBX0	reviewed	Saccharopine dehydrogenase-like oxidoreductase (EC 1.-.-.-)	SCCPDH CGI-49	Homo sapiens (Human)	7	1.04376	0.603507	1.41287	0.000533941
SCRB1_HUMAN	Q8WTV0	reviewed	Scavenger receptor class B member 1 (SRB1) (CD36 and LIMPII analogous 1) (CLA-1) (CD36 antigen-like 1) (Collagen type I receptor, thrombospondin receptor-like 1) (SR-BI) (CD antigen CD36)	SCARB1 CD36L1 CLA1	Homo sapiens (Human)	2	0.92151	0.000307178	2.04971	0.00106751
SCRB2_HUMAN	Q14108	reviewed	Lysosome membrane protein 2 (85 kDa lysosomal membrane sialoglycoprotein) (LGP85) (CD36 antigen-like 2) (Lysosome membrane protein II) (LIMP II) (Scavenger receptor class B member 2) (CD antigen CD36)	SCARB2 CD36L2 LIMP2 LIMPII	Homo sapiens (Human)	2	1.08175	0.9069	2.21621	1.13699e-05
SDF2_HUMAN	Q99470	reviewed	Stromal cell-derived factor 2 (SDF-2)	SDF2	Homo sapiens (Human)	3	0.918333	0.0176547	2.01874	3.78351e-05
SDF2L_HUMAN	Q9HCN8	reviewed	Stromal cell-derived factor 2-like protein 1 (SDF2-like protein 1) (PWP1-interacting protein 8)	SDF2L1 UNQ1941/PRO4424	Homo sapiens (Human)	5	1.10754	0.897777	2.2431	0.0106359
SDHA_HUMAN	P31040	reviewed	Succinate dehydrogenase [ubiquinone] flavoprotein subunit, mitochondrial (EC 1.3.5.1) (Flavoprotein subunit of complex II) (Fp)	SDHA SDH2 SDHF	Homo sapiens (Human)	13	1.08336	0.911141	1.89214	0.000533438
SDHB_HUMAN	P21912	reviewed	Succinate dehydrogenase [ubiquinone] iron-sulfur subunit, mitochondrial (EC 1.3.5.1) (Iron-sulfur subunit of complex II) (Ip)	SDHB SDH SDH1	Homo sapiens (Human)	8	0.972679	0.201466	1.8447	0.000745456
SE1L1_HUMAN	Q9UBV2	reviewed	Protein sel-1 homolog 1 (Suppressor of lin-12-like protein 1) (Sel-1L)	SEL1L TSA305 UNQ128/PRO1063	Homo sapiens (Human)	6	0.811569	0.0688346	1.80695	0.000738738
SEC13_HUMAN	P55735	reviewed	Protein SEC13 homolog (GATOR complex protein SEC13) (SEC13-like protein 1) (SEC13-related protein)	SEC13 D3S1231E SEC13A SEC13L1 SEC13R	Homo sapiens (Human)	6	1.1425	0.340748	1.45509	0.000118929
SEC62_HUMAN	Q99442	reviewed	Translocation protein SEC62 (Translocation protein 1) (TP-1) (hTP-1)	SEC62 TLOC1	Homo sapiens (Human)	3	0.858914	0.11062	1.54946	0.000363518
SEC63_HUMAN	Q9UGP8	reviewed	Translocation protein SEC63 homolog	SEC63 SEC63L	Homo sapiens (Human)	17	0.9559	0.287656	1.76797	0.000362781
SEH1_HUMAN	Q96EE3	reviewed	Nucleoporin SEH1 (GATOR complex protein SEH1) (Nup107-160 subcomplex subunit SEH1) (SEC13-like protein)	SEH1L SEC13L SEH1	Homo sapiens (Human)	7	0.929693	0.04553	1.57463	5.95862e-05
SELB_HUMAN	P57772	reviewed	Selenocysteine-specific elongation factor (Elongation factor sec) (Eukaryotic elongation factor, selenocysteine-tRNA-specific)	EEFSEC SELB	Homo sapiens (Human)	7	0.826458	0.00597514	1.57476	0.000351862
SELM_HUMAN	Q8WWX9	reviewed	Selenoprotein M (SelM)	SELENOM SELM	Homo sapiens (Human)	2	0.945501	0.885133	2.5726	0.0372795
SENP3_HUMAN	Q9H4L4	reviewed	Sentrin-specific protease 3 (EC 3.4.22.-) (SUMO-1-specific protease 3) (Sentrin/SUMO-specific protease SENP3)	SENP3 SSP3 SUSP3	Homo sapiens (Human)	4	1.15196	0.660915	1.76107	0.000601358
SEP15_HUMAN	O60613	reviewed	Selenoprotein F (15 kDa selenoprotein)	SELENOF SEP15	Homo sapiens (Human)	2	0.918629	0.344989	1.69121	8.92965e-05
SEPT1_HUMAN	Q8WYJ6	reviewed	Septin-1 (LARP) (Peanut-like protein 3) (Serologically defined breast cancer antigen NY-BR-24)	SEPT1 DIFF6 PNUTL3	Homo sapiens (Human)	2	1.17271	0.419153	1.79497	0.000294934
SFXN1_HUMAN	Q9H9B4	reviewed	Sideroflexin-1 (Tricarboxylate carrier protein) (TCC)	SFXN1	Homo sapiens (Human)	8	1.07832	0.845072	2.42163	0.00195658
SFXN2_HUMAN	Q96NB2	reviewed	Sideroflexin-2	SFXN2	Homo sapiens (Human)	3	1.03464	0.36955	2.17776	0.000108256
SFXN3_HUMAN	Q9BWM7	reviewed	Sideroflexin-3	SFXN3	Homo sapiens (Human)	9	1.03989	0.48156	2.24915	0.000925367
SFXN4_HUMAN	Q6P4A7	reviewed	Sideroflexin-4 (Breast cancer resistance marker 1)	SFXN4 BCRM1	Homo sapiens (Human)	3	1.078	0.881175	2.27466	0.00636553
SGMR1_HUMAN	Q99720	reviewed	Sigma non-opioid intracellular receptor 1 (Aging-associated gene 8 protein) (SR31747-binding protein) (SR-BP) (Sigma 1-type opioid receptor) (SIG-1R) (Sigma1-receptor) (Sigma1R) (hSigmaR1)	SIGMAR1 OPRS1 SRBP AAG8	Homo sapiens (Human)	2	0.962747	0.300485	1.43623	0.00162012
SGPL1_HUMAN	O95470	reviewed	Sphingosine-1-phosphate lyase 1 (S1PL) (SP-lyase 1) (SPL 1) (hSPL) (EC 4.1.2.27) (Sphingosine-1-phosphate aldolase)	SGPL1 KIAA1252	Homo sapiens (Human)	6	1.06984	0.844236	1.64005	0.000224378
SHCBP_HUMAN	Q8NEM2	reviewed	SHC SH2 domain-binding protein 1	SHCBP1	Homo sapiens (Human)	8	1.01445	0.352586	1.67914	0.000668488
SIA4C_HUMAN	Q11206	reviewed	CMP-N-acetylneuraminate-beta-galactosamide-alpha-2,3-sialyltransferase 4 (Alpha 2,3-ST 4) (Beta-galactoside alpha-2,3-sialyltransferase 4) (EC 2.4.99.2) (EC 2.4.99.4) (Alpha 2,3-sialyltransferase IV) (Gal-NAc6S) (Gal-beta-1,4-GalNAc-alpha-2,3-sialyltransferase) (SAT-3) (ST-4) (ST3Gal IV) (ST3GalIV) (ST3GalA.2) (STZ) (Sialyltransferase 4C) (SIAT4-C)	ST3GAL4 CGS23 NANTA3 SIAT4C STZ	Homo sapiens (Human)	2	1.11408	0.891464	4.20935	0.00965078
SIAS_HUMAN	Q9NR45	reviewed	Sialic acid synthase (N-acetylneuraminate synthase) (EC 2.5.1.56) (N-acetylneuraminate-9-phosphate synthase) (EC 2.5.1.57) (N-acetylneuraminic acid phosphate synthase) (N-acetylneuraminic acid synthase)	NANS SAS	Homo sapiens (Human)	6	1.03505	0.373458	2.55935	0.00106385
SMC6_HUMAN	Q96SB8	reviewed	Structural maintenance of chromosomes protein 6 (SMC protein 6) (SMC-6) (hSMC6)	SMC6 SMC6L1	Homo sapiens (Human)	2	1.06459	0.479258	1.73195	0.0407562
SMG1_HUMAN	Q96Q15	reviewed	Serine/threonine-protein kinase SMG1 (SMG-1) (hSMG-1) (EC 2.7.11.1) (61E3.4) (Lambda/iota protein kinase C-interacting protein) (Lambda-interacting protein)	SMG1 ATX KIAA0421 LIP	Homo sapiens (Human)	5	1.12842	0.749435	1.57567	0.0270554
SMG5_HUMAN	Q9UPR3	reviewed	Protein SMG5 (EST1-like protein B) (LPTS-RP1) (LPTS-interacting protein) (SMG-5 homolog) (hSMG-5)	SMG5 EST1B KIAA1089	Homo sapiens (Human)	3	1.01639	0.603423	2.06375	0.00160382
SMG8_HUMAN	Q8ND04	reviewed	Protein SMG8 (Amplified in breast cancer gene 2 protein) (Protein smg-8 homolog)	SMG8 ABC2 C17orf71	Homo sapiens (Human)	3	0.971298	0.399383	1.4221	0.00827902
SMRCD_HUMAN	Q9H4L7	reviewed	SWI/SNF-related matrix-associated actin-dependent regulator of chromatin subfamily A containing DEAD/H box 1 (EC 3.6.4.12) (ATP-dependent helicase 1) (hHEL1)	SMARCAD1 KIAA1122	Homo sapiens (Human)	5	1.02979	0.60434	1.45885	0.00145834
SNAA_HUMAN	P54920	reviewed	Alpha-soluble NSF attachment protein (SNAP-alpha) (N-ethylmaleimide-sensitive factor attachment protein alpha)	NAPA SNAPA	Homo sapiens (Human)	13	1.28722	0.0302709	1.46993	0.000205811
SNG2_HUMAN	O43760	reviewed	Synaptogyrin-2 (Cellugyrin)	SYNGR2 UNQ352/PRO615	Homo sapiens (Human)	2	1.15649	0.656305	2.11041	0.00223007
SOGA1_HUMAN	O94964	reviewed	Protein SOGA1 (SOGA family member 1) (Suppressor of glucose by autophagy) (Suppressor of glucose, autophagy-associated protein 1) [Cleaved into: N-terminal form; C-terminal 80 kDa form (80-kDa SOGA fragment)]	SOGA1 C20orf117 KIAA0889 SOGA	Homo sapiens (Human)	6	0.93489	0.0553014	1.80962	0.0030407
SPB13_HUMAN	Q9UIV8	reviewed	Serpin B13 (HaCaT UV-repressible serpin) (Hurpin) (Headpin) (Peptidase inhibitor 13) (PI-13) (Proteinase inhibitor 13)	SERPINB13 PI13	Homo sapiens (Human)	3	0.750672	0.112398	1.42423	0.0902975
SPCS1_HUMAN	Q9Y6A9	reviewed	Signal peptidase complex subunit 1 (EC 3.4.-.-) (Microsomal signal peptidase 12 kDa subunit) (SPase 12 kDa subunit)	SPCS1 SPC12 HSPC033	Homo sapiens (Human)	2	1.01124	0.436815	2.43679	0.00809035
SPCS2_HUMAN	Q15005	reviewed	Signal peptidase complex subunit 2 (EC 3.4.-.-) (Microsomal signal peptidase 25 kDa subunit) (SPase 25 kDa subunit)	SPCS2 KIAA0102 SPC25	Homo sapiens (Human)	8	1.20229	0.0301156	2.60689	0.00282868
SPCS3_HUMAN	P61009	reviewed	Signal peptidase complex subunit 3 (EC 3.4.-.-) (Microsomal signal peptidase 22/23 kDa subunit) (SPC22/23) (SPase 22/23 kDa subunit)	SPCS3 SPC22 UNQ1841/PRO3567	Homo sapiens (Human)	2	1.22447	0.196786	2.43758	0.00179699
SPDLY_HUMAN	Q96EA4	reviewed	Protein Spindly (hSpindly) (Arsenite-related gene 1 protein) (Coiled-coil domain-containing protein 99) (Rhabdomyosarcoma antigen MU-RMS-40.4A) (Spindle apparatus coiled-coil domain-containing protein 1)	SPDL1 CCDC99	Homo sapiens (Human)	2	1.10376	0.969887	1.87551	0.138449
SPG7_HUMAN	Q9UQ90	reviewed	Paraplegin (EC 3.4.24.-) (Cell matrix adhesion regulator) (Spastic paraplegia 7 protein)	SPG7 CAR CMAR PGN	Homo sapiens (Human)	2	0.969031	0.162344	1.87807	0.0617456
SPN90_HUMAN	Q9NZQ3	reviewed	NCK-interacting protein with SH3 domain (54 kDa VacA-interacting protein) (54 kDa vimentin-interacting protein) (VIP54) (90 kDa SH3 protein interacting with Nck) (AF3p21) (Dia-interacting protein 1) (DIP-1) (Diaphanous protein-interacting protein) (SH3 adapter protein SPIN90) (WASP-interacting SH3-domain protein) (WISH) (Wiskott-Aldrich syndrome protein-interacting protein)	NCKIPSD AF3P21 SPIN90	Homo sapiens (Human)	4	0.951562	0.20392	1.84257	0.00583727
SPNXB_HUMAN	Q9NS25	reviewed	Sperm protein associated with the nucleus on the X chromosome B1 (Cancer/testis antigen 11.2) (CT11.2) (Nuclear-associated protein SPAN-Xb) (SPANX-B) (SPANX family member B1) (SPANX family member F1)	SPANXB1 SPANXB SPANXB2 SPANXF1	Homo sapiens (Human)	2	0.868149	0.39244	1.76568	0.034091
SPR2B_HUMAN	P35325	reviewed	Small proline-rich protein 2B (SPR-2B)	SPRR2B	Homo sapiens (Human)	2	1.33555	0.524634	1.50492	0.277441
SPTC1_HUMAN	O15269	reviewed	Serine palmitoyltransferase 1 (EC 2.3.1.50) (Long chain base biosynthesis protein 1) (LCB 1) (Serine-palmitoyl-CoA transferase 1) (SPT 1) (SPT1)	SPTLC1 LCB1	Homo sapiens (Human)	8	1.20775	0.140009	1.58599	2.44476e-05
SPTC2_HUMAN	O15270	reviewed	Serine palmitoyltransferase 2 (EC 2.3.1.50) (Long chain base biosynthesis protein 2) (LCB 2) (Long chain base biosynthesis protein 2a) (LCB2a) (Serine-palmitoyl-CoA transferase 2) (SPT 2)	SPTLC2 KIAA0526 LCB2	Homo sapiens (Human)	8	0.916974	0.017242	1.82706	0.00301848
SQRD_HUMAN	Q9Y6N5	reviewed	Sulfide:quinone oxidoreductase, mitochondrial (SQOR) (EC 1.8.5.-) (Sulfide dehydrogenase-like) (Sulfide quinone oxidoreductase)	SQOR SQRDL CGI-44	Homo sapiens (Human)	16	1.0679	0.73753	1.46687	0.00668652
SRPRB_HUMAN	Q9Y5M8	reviewed	Signal recognition particle receptor subunit beta (SR-beta) (Protein APMCF1)	SRPRB PSEC0230	Homo sapiens (Human)	7	1.06119	0.671402	2.12073	0.00100971
SRSF7_HUMAN	Q16629	reviewed	Serine/arginine-rich splicing factor 7 (Splicing factor 9G8) (Splicing factor, arginine/serine-rich 7)	SRSF7 SFRS7	Homo sapiens (Human)	7	1.1444	0.381933	1.4946	0.000802509
SSBP_HUMAN	Q04837	reviewed	Single-stranded DNA-binding protein, mitochondrial (Mt-SSB) (MtSSB) (PWP1-interacting protein 17)	SSBP1 SSBP	Homo sapiens (Human)	7	1.05375	0.849296	1.45203	0.00155457
SSDH_HUMAN	P51649	reviewed	Succinate-semialdehyde dehydrogenase, mitochondrial (EC 1.2.1.24) (Aldehyde dehydrogenase family 5 member A1) (NAD(+)-dependent succinic semialdehyde dehydrogenase)	ALDH5A1 SSADH	Homo sapiens (Human)	3	1.12793	0.829366	1.87987	0.000245984
SSRA_HUMAN	P43307	reviewed	Translocon-associated protein subunit alpha (TRAP-alpha) (Signal sequence receptor subunit alpha) (SSR-alpha)	SSR1 TRAPA PSEC0262	Homo sapiens (Human)	5	1.00816	0.356066	2.223	0.000588496
SSRD_HUMAN	P51571	reviewed	Translocon-associated protein subunit delta (TRAP-delta) (Signal sequence receptor subunit delta) (SSR-delta)	SSR4 TRAPD	Homo sapiens (Human)	3	1.10766	0.777335	2.405	0.000126703
SSRG_HUMAN	Q9UNL2	reviewed	Translocon-associated protein subunit gamma (TRAP-gamma) (Signal sequence receptor subunit gamma) (SSR-gamma)	SSR3 TRAPG	Homo sapiens (Human)	2	1.08275	0.937644	2.39718	0.0017604
ST7_HUMAN	Q9NRC1	reviewed	Suppressor of tumorigenicity 7 protein (Protein FAM4A1) (Protein HELG)	ST7 FAM4A1 HELG RAY1	Homo sapiens (Human)	2	0.950114	0.332764	2.53474	0.012725
STAU2_HUMAN	Q9NUL3	reviewed	Double-stranded RNA-binding protein Staufen homolog 2	STAU2	Homo sapiens (Human)	11	0.916343	0.109321	1.42586	0.000868499
STEA3_HUMAN	Q658P3	reviewed	Metalloreductase STEAP3 (EC 1.16.1.-) (Dudulin-2) (Six-transmembrane epithelial antigen of prostate 3) (Tumor suppressor-activated pathway protein 6) (hTSAP6) (pHyde) (hpHyde)	STEAP3 TSAP6	Homo sapiens (Human)	5	0.860832	0.0178794	1.49568	0.00134763
STIM1_HUMAN	Q13586	reviewed	Stromal interaction molecule 1	STIM1 GOK	Homo sapiens (Human)	8	1.04756	0.659917	1.48618	0.000243043
STML2_HUMAN	Q9UJZ1	reviewed	Stomatin-like protein 2, mitochondrial (SLP-2) (EPB72-like protein 2) (Paraprotein target 7) (Paratarg-7)	STOML2 SLP2 HSPC108	Homo sapiens (Human)	11	1.24337	0.138369	2.11358	1.22739e-05
STOM_HUMAN	P27105	reviewed	Erythrocyte band 7 integral membrane protein (Protein 7.2b) (Stomatin)	STOM BND7 EPB72	Homo sapiens (Human)	3	1.01092	0.632219	1.78117	0.000282274
STT3A_HUMAN	P46977	reviewed	Dolichyl-diphosphooligosaccharide--protein glycosyltransferase subunit STT3A (Oligosaccharyl transferase subunit STT3A) (STT3-A) (EC 2.4.99.18) (B5) (Integral membrane protein 1) (Transmembrane protein TMC)	STT3A ITM1 TMC	Homo sapiens (Human)	8	0.977927	0.187025	1.86451	5.40097e-05
STT3B_HUMAN	Q8TCJ2	reviewed	Dolichyl-diphosphooligosaccharide--protein glycosyltransferase subunit STT3B (Oligosaccharyl transferase subunit STT3B) (STT3-B) (EC 2.4.99.18) (Source of immunodominant MHC-associated peptides homolog)	STT3B SIMP	Homo sapiens (Human)	7	1.0399	0.653873	2.32269	0.00381809
SURF1_HUMAN	Q15526	reviewed	Surfeit locus protein 1	SURF1 SURF-1	Homo sapiens (Human)	2	0.859345	0.0381391	1.55528	0.000380942
SURF4_HUMAN	O15260	reviewed	Surfeit locus protein 4	SURF4 SURF-4	Homo sapiens (Human)	4	1.18965	0.487058	2.13758	2.55226e-05
SUV3_HUMAN	Q8IYB8	reviewed	ATP-dependent RNA helicase SUPV3L1, mitochondrial (EC 3.6.4.13) (Suppressor of var1 3-like protein 1) (SUV3-like protein 1)	SUPV3L1 SUV3	Homo sapiens (Human)	16	1.11636	0.685279	1.57826	0.000824515
SVEP1_HUMAN	Q4LDE5	reviewed	Sushi, von Willebrand factor type A, EGF and pentraxin domain-containing protein 1 (CCP module-containing protein 22) (Polydom) (Selectin-like osteoblast-derived protein) (SEL-OB) (Serologically defined breast cancer antigen NY-BR-38)	SVEP1 C9orf13 CCP22 SELOB	Homo sapiens (Human)	2	1.14464	0.843425	2.60449	0.000158605
SYJ2B_HUMAN	P57105	reviewed	Synaptojanin-2-binding protein (Mitochondrial outer membrane protein 25)	SYNJ2BP OMP25	Homo sapiens (Human)	3	0.893414	0.0342588	1.65448	0.0048528
SYPL1_HUMAN	Q16563	reviewed	Synaptophysin-like protein 1 (Pantophysin)	SYPL1 SYPL	Homo sapiens (Human)	3	1.08479	0.941639	1.82973	0.000537375
SYSM_HUMAN	Q9NP81	reviewed	Serine--tRNA ligase, mitochondrial (EC 6.1.1.11) (SerRSmt) (Seryl-tRNA synthetase) (SerRS) (Seryl-tRNA(Ser/Sec) synthetase)	SARS2 SARSM	Homo sapiens (Human)	7	1.03257	0.194262	1.5743	0.000736321
SYVN1_HUMAN	Q86TM6	reviewed	E3 ubiquitin-protein ligase synoviolin (EC 2.3.2.27) (RING-type E3 ubiquitin transferase synoviolin) (Synovial apoptosis inhibitor 1)	SYVN1 HRD1 KIAA1810	Homo sapiens (Human)	5	1.12844	0.825758	2.71168	7.05171e-05
T126A_HUMAN	Q9H061	reviewed	Transmembrane protein 126A	TMEM126A	Homo sapiens (Human)	6	1.08659	0.973627	2.25622	0.00235886
T161A_HUMAN	Q9NX61	reviewed	Transmembrane protein 161A (Adaptive response to oxidative stress protein 29) (AROS-29)	TMEM161A UNQ582/PRO1152	Homo sapiens (Human)	3	0.912064	0.164644	1.65035	0.00659016
TARB1_HUMAN	Q13395	reviewed	Probable methyltransferase TARBP1 (EC 2.1.1.-) (TAR RNA-binding protein 1) (TAR RNA-binding protein of 185 kDa) (TRP-185)	TARBP1 TRM3 TRP185	Homo sapiens (Human)	2	0.862134	0.220539	1.6547	0.169133
TASOR_HUMAN	Q9UK61	reviewed	Protein TASOR (CTCL tumor antigen se89-1) (Retinoblastoma-associated protein RAP140) (Transgene activation suppressor protein)	FAM208A C3orf63 KIAA1105 TASOR	Homo sapiens (Human)	9	1.3582	0.123563	2.67045	2.57454e-05
TBD2A_HUMAN	Q9BYX2	reviewed	TBC1 domain family member 2A (Armus) (Prostate antigen recognized and identified by SEREX 1) (PARIS-1)	TBC1D2 PARIS1 PP8997 TBC1D2A	Homo sapiens (Human)	6	1.23109	0.468332	3.146	0.000461469
TBL2_HUMAN	Q9Y4P3	reviewed	Transducin beta-like protein 2 (WS beta-transducin repeats protein) (WS-betaTRP) (Williams-Beuren syndrome chromosomal region 13 protein)	TBL2 WBSCR13 UNQ563/PRO1125	Homo sapiens (Human)	11	1.12672	0.686769	1.41665	0.00903108
TBL3_HUMAN	Q12788	reviewed	Transducin beta-like protein 3 (WD repeat-containing protein SAZD)	TBL3 SAZD	Homo sapiens (Human)	15	1.08863	0.958314	1.54463	0.000769139
TBRG4_HUMAN	Q969Z0	reviewed	FAST kinase domain-containing protein 4 (Cell cycle progression restoration protein 2) (Cell cycle progression protein 2) (Protein TBRG4) (Transforming growth factor beta regulator 4)	TBRG4 CPR2 FASTKD4 KIAA0948	Homo sapiens (Human)	8	1.03346	0.536549	1.4504	2.3097e-05
TECR_HUMAN	Q9NZ01	reviewed	Very-long-chain enoyl-CoA reductase (EC 1.3.1.93) (Synaptic glycoprotein SC2) (Trans-2,3-enoyl-CoA reductase) (TER)	TECR GPSN2 SC2	Homo sapiens (Human)	7	1.06971	0.817046	1.80248	0.00365275
TEX10_HUMAN	Q9NXF1	reviewed	Testis-expressed protein 10	TEX10 L18 Nbla10363	Homo sapiens (Human)	14	0.983134	0.110162	1.49346	0.00179064
TF2H3_HUMAN	Q13889	reviewed	General transcription factor IIH subunit 3 (Basic transcription factor 2 34 kDa subunit) (BTF2 p34) (General transcription factor IIH polypeptide 3) (TFIIH basal transcription factor complex p34 subunit)	GTF2H3	Homo sapiens (Human)	2	0.94405	0.635897	1.67914	0.0506046
TF2H4_HUMAN	Q92759	reviewed	General transcription factor IIH subunit 4 (Basic transcription factor 2 52 kDa subunit) (BTF2 p52) (General transcription factor IIH polypeptide 4) (TFIIH basal transcription factor complex p52 subunit)	GTF2H4	Homo sapiens (Human)	5	1.0019	0.384363	1.50199	0.000469993
TF3C1_HUMAN	Q12789	reviewed	General transcription factor 3C polypeptide 1 (TF3C-alpha) (TFIIIC box B-binding subunit) (Transcription factor IIIC 220 kDa subunit) (TFIIIC 220 kDa subunit) (TFIIIC220) (Transcription factor IIIC subunit alpha)	GTF3C1	Homo sapiens (Human)	22	0.980964	0.283892	1.49727	0.0010188
TF65_HUMAN	Q04206	reviewed	Transcription factor p65 (Nuclear factor NF-kappa-B p65 subunit) (Nuclear factor of kappa light polypeptide gene enhancer in B-cells 3)	RELA NFKB3	Homo sapiens (Human)	7	1.25101	0.200275	1.45489	0.0051426
TFAM_HUMAN	Q00059	reviewed	Transcription factor A, mitochondrial (mtTFA) (Mitochondrial transcription factor 1) (MtTF1) (Transcription factor 6) (TCF-6) (Transcription factor 6-like 2)	TFAM TCF6 TCF6L2	Homo sapiens (Human)	9	1.16934	0.30947	1.80537	0.00456212
TFP11_HUMAN	Q9UBB9	reviewed	Tuftelin-interacting protein 11 (Septin and tuftelin-interacting protein 1) (STIP-1)	TFIP11 STIP HSPC006	Homo sapiens (Human)	8	1.0477	0.602857	1.5445	0.00146698
TFR1_HUMAN	P02786	reviewed	Transferrin receptor protein 1 (TR) (TfR) (TfR1) (Trfr) (T9) (p90) (CD antigen CD71) [Cleaved into: Transferrin receptor protein 1, serum form (sTfR)]	TFRC	Homo sapiens (Human)	26	0.892923	0.078046	1.80956	1.42286e-05
TGFA1_HUMAN	Q8WUH2	reviewed	Transforming growth factor-beta receptor-associated protein 1 (TGF-beta receptor-associated protein 1) (TRAP-1) (TRAP1)	TGFBRAP1	Homo sapiens (Human)	2	0.837974	0.330266	1.9635	0.0271085
TGM2_HUMAN	P21980	reviewed	Protein-glutamine gamma-glutamyltransferase 2 (EC 2.3.2.13) (Tissue transglutaminase) (Transglutaminase C) (TG(C)) (TGC) (TGase C) (Transglutaminase H) (TGase H) (Transglutaminase-2) (TGase-2)	TGM2	Homo sapiens (Human)	15	0.965282	0.202835	1.60754	0.000316352
TGON2_HUMAN	O43493	reviewed	Trans-Golgi network integral membrane protein 2 (TGN38 homolog) (TGN46) (TGN48) (Trans-Golgi network protein TGN51)	TGOLN2 TGN46 TGN51	Homo sapiens (Human)	6	1.04826	0.519012	1.98877	0.00349974
THEM6_HUMAN	Q8WUY1	reviewed	Protein THEM6 (Mesenchymal stem cell protein DSCD75) (Thioesterase superfamily member 6)	THEM6 C8orf55 PSEC0098	Homo sapiens (Human)	5	0.989851	0.333887	2.38058	0.000703384
THIK_HUMAN	P09110	reviewed	3-ketoacyl-CoA thiolase, peroxisomal (EC 2.3.1.16) (Acetyl-CoA acyltransferase) (Beta-ketothiolase) (Peroxisomal 3-oxoacyl-CoA thiolase)	ACAA1 ACAA PTHIO	Homo sapiens (Human)	9	1.15932	0.549439	1.45919	1.81478e-06
THIL_HUMAN	P24752	reviewed	Acetyl-CoA acetyltransferase, mitochondrial (EC 2.3.1.9) (Acetoacetyl-CoA thiolase) (T2)	ACAT1 ACAT MAT	Homo sapiens (Human)	15	1.01791	0.441861	1.47045	0.00127043
THIM_HUMAN	P42765	reviewed	3-ketoacyl-CoA thiolase, mitochondrial (EC 2.3.1.16) (Acetyl-CoA acyltransferase) (Beta-ketothiolase) (Mitochondrial 3-oxoacyl-CoA thiolase) (T1)	ACAA2	Homo sapiens (Human)	11	1.17874	0.443831	1.74418	2.96841e-05
THRB_HUMAN	P00734	reviewed	Prothrombin (EC 3.4.21.5) (Coagulation factor II) [Cleaved into: Activation peptide fragment 1; Activation peptide fragment 2; Thrombin light chain; Thrombin heavy chain]	F2	Homo sapiens (Human)	2	0.787294	0.542813	2.4123	0.00592884
THY1_HUMAN	P04216	reviewed	Thy-1 membrane glycoprotein (CDw90) (Thy-1 antigen) (CD antigen CD90)	THY1	Homo sapiens (Human)	2	0.968634	0.323359	1.55091	0.00263968
TIM14_HUMAN	Q96DA6	reviewed	Mitochondrial import inner membrane translocase subunit TIM14 (DnaJ homolog subfamily C member 19)	DNAJC19 TIM14 TIMM14	Homo sapiens (Human)	2	0.985558	0.457267	1.60832	0.0409364
TIM16_HUMAN	Q9Y3D7	reviewed	Mitochondrial import inner membrane translocase subunit TIM16 (Mitochondria-associated granulocyte macrophage CSF-signaling molecule) (Presequence translocated-associated motor subunit PAM16)	PAM16 MAGMAS TIM16 TIMM16 CGI-136	Homo sapiens (Human)	2	1.29497	0.148573	1.46683	0.0189704
TM109_HUMAN	Q9BVC6	reviewed	Transmembrane protein 109 (Mitsugumin-23) (Mg23)	TMEM109	Homo sapiens (Human)	2	1.10756	0.946014	2.33346	0.00677587
TM14C_HUMAN	Q9P0S9	reviewed	Transmembrane protein 14C	TMEM14C C6orf53 HSPC194	Homo sapiens (Human)	2	1.06537	0.873213	2.21953	3.40484e-05
TM160_HUMAN	Q9NX00	reviewed	Transmembrane protein 160	TMEM160	Homo sapiens (Human)	2	1.00046	0.50918	2.03087	0.00376425
TM165_HUMAN	Q9HC07	reviewed	Transmembrane protein 165 (Transmembrane protein PT27) (Transmembrane protein TPARL)	TMEM165 TPARL	Homo sapiens (Human)	4	0.883208	0.0528782	1.40702	0.00617982
TM209_HUMAN	Q96SK2	reviewed	Transmembrane protein 209	TMEM209	Homo sapiens (Human)	8	1.35406	0.0566435	1.86533	0.00189846
TM214_HUMAN	Q6NUQ4	reviewed	Transmembrane protein 214	TMEM214 PP446	Homo sapiens (Human)	14	1.27554	0.216211	1.9574	2.54304e-05
TM222_HUMAN	Q9H0R3	reviewed	Transmembrane protein 222	TMEM222 C1orf160	Homo sapiens (Human)	2	1.04475	0.6021	4.03406	3.77961e-07
TM245_HUMAN	Q9H330	reviewed	Transmembrane protein 245 (Protein CG-2)	TMEM245 C9orf5	Homo sapiens (Human)	2	0.914458	0.0733071	1.88606	5.55392e-06
TM55B_HUMAN	Q86T03	reviewed	Type 1 phosphatidylinositol 4,5-bisphosphate 4-phosphatase (Type 1 PtdIns-4,5-P2 4-Ptase) (EC 3.1.3.78) (PtdIns-4,5-P2 4-Ptase I) (Transmembrane protein 55B)	PIP4P1 C14orf9 TMEM55B	Homo sapiens (Human)	3	0.956038	0.220787	1.49198	0.00152681
TM9S1_HUMAN	O15321	reviewed	Transmembrane 9 superfamily member 1 (MP70 protein family member) (hMP70)	TM9SF1	Homo sapiens (Human)	2	0.838645	0.127852	2.28608	0.000155694
TM9S2_HUMAN	Q99805	reviewed	Transmembrane 9 superfamily member 2 (p76)	TM9SF2	Homo sapiens (Human)	5	0.776783	0.057941	1.76915	0.000233277
TM9S3_HUMAN	Q9HD45	reviewed	Transmembrane 9 superfamily member 3 (EP70-P-iso) (SM-11044-binding protein)	TM9SF3 SMBP UNQ245/PRO282	Homo sapiens (Human)	5	0.96141	0.100648	1.77202	0.000157827
TM9S4_HUMAN	Q92544	reviewed	Transmembrane 9 superfamily member 4 (Tumor cannibalism associated protein 1)	TM9SF4 KIAA0255 TUCAP1	Homo sapiens (Human)	9	0.725898	0.0118484	1.59935	0.00687754
TMCO1_HUMAN	Q9UM00	reviewed	Calcium load-activated calcium channel (CLAC channel) (Transmembrane and coiled-coil domain-containing protein 1) (Transmembrane and coiled-coil domains protein 4) (Xenogeneic cross-immune protein PCIA3)	TMCO1 TMCC4 PNAS-10 PNAS-136 UNQ151/PRO177	Homo sapiens (Human)	2	1.02148	0.542707	2.43862	0.00135374
TMED2_HUMAN	Q15363	reviewed	Transmembrane emp24 domain-containing protein 2 (Membrane protein p24A) (p24) (p24 family protein beta-1) (p24beta1)	TMED2 RNP24	Homo sapiens (Human)	2	1.17358	0.198503	2.41285	0.000289208
TMED3_HUMAN	Q9Y3Q3	reviewed	Transmembrane emp24 domain-containing protein 3 (Membrane protein p24B) (p24 family protein gamma-4) (p24gamma4) (p26)	TMED3 C15orf22 UNQ5357/PRO1078	Homo sapiens (Human)	1	1.05924	0.883819	2.24142	0.0223048
TMED4_HUMAN	Q7Z7H5	reviewed	Transmembrane emp24 domain-containing protein 4 (Endoplasmic reticulum stress-response protein 25) (ERS25) (GMP25iso) (Putative NF-kappa-B-activating protein 156) (p24 family protein alpha-3) (p24alpha3)	TMED4 ERS25	Homo sapiens (Human)	5	0.929217	0.0657335	1.42867	2.74974e-05
TMED5_HUMAN	Q9Y3A6	reviewed	Transmembrane emp24 domain-containing protein 5 (p24 family protein gamma-2) (p24gamma2) (p28)	TMED5 CGI-100 UNQ397/PRO733	Homo sapiens (Human)	2	1.02063	0.47382	2.29086	0.00108668
TMED7_HUMAN	Q9Y3B3	reviewed	Transmembrane emp24 domain-containing protein 7 (p24 family protein gamma-3) (p24gamma3) (p27)	TMED7 CGI-109	Homo sapiens (Human)	4	1.09243	0.976931	1.63959	3.01252e-05
TMED9_HUMAN	Q9BVK6	reviewed	Transmembrane emp24 domain-containing protein 9 (GMP25) (Glycoprotein 25L2) (p24 family protein alpha-2) (p24alpha2) (p25)	TMED9 GP25L2	Homo sapiens (Human)	4	0.948752	0.210329	1.74105	0.0132575
TMEDA_HUMAN	P49755	reviewed	Transmembrane emp24 domain-containing protein 10 (21 kDa transmembrane-trafficking protein) (S31III125) (S31I125) (Tmp-21-I) (Transmembrane protein Tmp21) (p23) (p24 family protein delta-1) (p24delta1) (p24delta)	TMED10 TMP21	Homo sapiens (Human)	5	0.992781	0.356823	2.19651	0.00342215
TMM11_HUMAN	P17152	reviewed	Transmembrane protein 11, mitochondrial (Protein PM1) (Protein PMI)	TMEM11 C17orf35 PM1	Homo sapiens (Human)	2	1.08374	0.91013	2.10057	0.000184708
TMM33_HUMAN	P57088	reviewed	Transmembrane protein 33 (Protein DB83) (SHINC-3)	TMEM33 DB83	Homo sapiens (Human)	3	0.848585	0.103976	2.02783	0.00408521
TMM43_HUMAN	Q9BTV4	reviewed	Transmembrane protein 43 (Protein LUMA)	TMEM43 UNQ2564/PRO6244	Homo sapiens (Human)	12	1.02616	0.480416	2.6481	7.32958e-06
TMM68_HUMAN	Q96MH6	reviewed	Transmembrane protein 68	TMEM68	Homo sapiens (Human)	3	0.82602	0.0737938	1.7697	0.0018999
TMM70_HUMAN	Q9BUB7	reviewed	Transmembrane protein 70, mitochondrial	TMEM70	Homo sapiens (Human)	4	1.07134	0.799037	2.32845	3.69893e-08
TMM97_HUMAN	Q5BJF2	reviewed	Sigma intracellular receptor 2 (Sigma-2 receptor) (Sigma2 receptor) (Meningioma-associated protein 30) (Transmembrane protein 97)	TMEM97 MAC30 S2R	Homo sapiens (Human)	3	1.09317	0.925428	2.80079	0.000243524
TMM9B_HUMAN	Q9NQ34	reviewed	Transmembrane protein 9B	TMEM9B C11orf15 UNQ712/PRO1375	Homo sapiens (Human)	1	0.94151	0.546589	1.51399	0.0276674
TMX1_HUMAN	Q9H3N1	reviewed	Thioredoxin-related transmembrane protein 1 (Thioredoxin domain-containing protein 1) (Transmembrane Trx-related protein)	TMX1 TMX TXNDC TXNDC1 PSEC0085 UNQ235/PRO268	Homo sapiens (Human)	8	1.14085	0.703843	1.96795	0.000166108
TMX2_HUMAN	Q9Y320	reviewed	Thioredoxin-related transmembrane protein 2 (Cell proliferation-inducing gene 26 protein) (Thioredoxin domain-containing protein 14)	TMX2 TXNDC14 CGI-31 My009 PIG26 PSEC0045 UNQ237/PRO270	Homo sapiens (Human)	8	1.08172	0.877538	2.08479	0.000303161
TMX3_HUMAN	Q96JJ7	reviewed	Protein disulfide-isomerase TMX3 (EC 5.3.4.1) (Thioredoxin domain-containing protein 10) (Thioredoxin-related transmembrane protein 3)	TMX3 KIAA1830 TXNDC10	Homo sapiens (Human)	10	1.1774	0.0164755	2.39101	0.00101054
TMX4_HUMAN	Q9H1E5	reviewed	Thioredoxin-related transmembrane protein 4 (Thioredoxin domain-containing protein 13)	TMX4 KIAA1162 TXNDC13 PSEC0095 UNQ475/PRO938	Homo sapiens (Human)	2	1.13515	0.87976	2.84561	0.00109043
TOIP1_HUMAN	Q5JTV8	reviewed	Torsin-1A-interacting protein 1 (Lamin-associated protein 1B) (LAP1B)	TOR1AIP1 LAP1	Homo sapiens (Human)	10	1.06468	0.536336	1.89414	0.00177156
TOM20_HUMAN	Q15388	reviewed	Mitochondrial import receptor subunit TOM20 homolog (Mitochondrial 20 kDa outer membrane protein) (Outer mitochondrial membrane receptor Tom20)	TOMM20 KIAA0016	Homo sapiens (Human)	2	1.2826	0.266945	2.08807	0.00328932
TOM22_HUMAN	Q9NS69	reviewed	Mitochondrial import receptor subunit TOM22 homolog (hTom22) (1C9-2) (Translocase of outer membrane 22 kDa subunit homolog)	TOMM22 TOM22	Homo sapiens (Human)	4	1.38117	0.162429	3.72284	8.09089e-05
TOM40_HUMAN	O96008	reviewed	Mitochondrial import receptor subunit TOM40 homolog (Protein Haymaker) (Translocase of outer membrane 40 kDa subunit homolog) (p38.5)	TOMM40 C19orf1 PEREC1 TOM40	Homo sapiens (Human)	8	1.24074	0.24311	2.90745	0.000708257
TOP2A_HUMAN	P11388	reviewed	DNA topoisomerase 2-alpha (EC 5.99.1.3) (DNA topoisomerase II, alpha isozyme)	TOP2A TOP2	Homo sapiens (Human)	31	1.15211	0.360174	1.53871	0.00159989
TOPB1_HUMAN	Q92547	reviewed	DNA topoisomerase 2-binding protein 1 (DNA topoisomerase II-beta-binding protein 1) (TopBP1) (DNA topoisomerase II-binding protein 1)	TOPBP1 KIAA0259	Homo sapiens (Human)	7	1.10087	0.922028	1.71796	0.0244709
TOR1A_HUMAN	O14656	reviewed	Torsin-1A (Dystonia 1 protein) (Torsin ATPase-1A) (EC 3.6.4.-) (Torsin family 1 member A)	TOR1A DQ2 DYT1 TA TORA	Homo sapiens (Human)	6	1.00068	0.371271	1.82204	0.00132831
TPC_HUMAN	Q9HC21	reviewed	Mitochondrial thiamine pyrophosphate carrier (Mitochondrial uncoupling protein 1) (Solute carrier family 25 member 19)	SLC25A19 DNC MUP1	Homo sapiens (Human)	4	1.37707	0.142627	1.62847	0.00703398
TRABD_HUMAN	Q9H4I3	reviewed	TraB domain-containing protein (Protein TTG2)	TRABD TTG2 PP2447	Homo sapiens (Human)	2	1.21606	0.578865	1.43281	0.00695841
TRADD_HUMAN	Q15628	reviewed	Tumor necrosis factor receptor type 1-associated DEATH domain protein (TNFR1-associated DEATH domain protein) (TNFRSF1A-associated via death domain)	TRADD	Homo sapiens (Human)	3	1.20904	0.24211	2.50208	0.00185882
TRAF6_HUMAN	Q9Y4K3	reviewed	TNF receptor-associated factor 6 (EC 2.3.2.27) (E3 ubiquitin-protein ligase TRAF6) (Interleukin-1 signal transducer) (RING finger protein 85) (RING-type E3 ubiquitin transferase TRAF6)	TRAF6 RNF85	Homo sapiens (Human)	3	1.3743	0.0995079	1.55842	0.000855148
TRAP1_HUMAN	Q12931	reviewed	Heat shock protein 75 kDa, mitochondrial (HSP 75) (TNFR-associated protein 1) (Tumor necrosis factor type 1 receptor-associated protein) (TRAP-1)	TRAP1 HSP75	Homo sapiens (Human)	13	0.949781	0.0333694	1.51065	0.000102433
TREX1_HUMAN	Q9NSU2	reviewed	Three-prime repair exonuclease 1 (EC 3.1.11.2) (3'-5' exonuclease TREX1) (Deoxyribonuclease III) (DNase III)	TREX1	Homo sapiens (Human)	2	1.11483	0.959048	2.09042	0.0320751
TRI18_HUMAN	O15344	reviewed	E3 ubiquitin-protein ligase Midline-1 (EC 2.3.2.27) (Midin) (Putative transcription factor XPRF) (RING finger protein 59) (RING finger protein Midline-1) (RING-type E3 ubiquitin transferase Midline-1) (Tripartite motif-containing protein 18)	MID1 FXY RNF59 TRIM18 XPRF	Homo sapiens (Human)	4	0.862973	0.10526	2.57496	0.000552686
TRI26_HUMAN	Q12899	reviewed	Tripartite motif-containing protein 26 (EC 2.3.2.27) (Acid finger protein) (AFP) (RING finger protein 95) (Zinc finger protein 173)	TRIM26 RNF95 ZNF173	Homo sapiens (Human)	7	0.934496	0.189927	2.34107	0.000222127
TRI29_HUMAN	Q14134	reviewed	Tripartite motif-containing protein 29 (Ataxia telangiectasia group D-associated protein)	TRIM29 ATDC	Homo sapiens (Human)	18	0.917701	0.255177	1.74424	0.412695
TSN1_HUMAN	O60635	reviewed	Tetraspanin-1 (Tspan-1) (Tetraspan NET-1) (Tetraspanin TM4-C)	TSPAN1	Homo sapiens (Human)	1	0.993177	0.752025	2.29539	0.0556365
TSN14_HUMAN	Q8NG11	reviewed	Tetraspanin-14 (Tspan-14) (DC-TM4F2) (Transmembrane 4 superfamily member 14)	TSPAN14 TM4SF14	Homo sapiens (Human)	3	0.930946	0.795704	1.55706	0.0148345
TSPO_HUMAN	P30536	reviewed	Translocator protein (Mitochondrial benzodiazepine receptor) (PKBS) (Peripheral-type benzodiazepine receptor) (PBR)	TSPO BZRP MBR	Homo sapiens (Human)	2	1.04832	0.784395	2.19847	0.00653003
TTC13_HUMAN	Q8NBP0	reviewed	Tetratricopeptide repeat protein 13 (TPR repeat protein 13)	TTC13 PSEC0076	Homo sapiens (Human)	2	1.03306	0.679556	2.81321	0.00126082
TV23B_HUMAN	Q9NYZ1	reviewed	Golgi apparatus membrane protein TVP23 homolog B	TVP23B FAM18B FAM18B1 CGI-148 NPD008	Homo sapiens (Human)	2	1.34242	0.169135	1.90947	0.0457045
TX264_HUMAN	Q9Y6I9	reviewed	Testis-expressed protein 264 (Putative secreted protein Zsig11)	TEX264 ZSIG11 UNQ337/PRO536	Homo sapiens (Human)	4	1.23499	0.229338	1.53349	0.00389535
TXD12_HUMAN	O95881	reviewed	Thioredoxin domain-containing protein 12 (EC 1.8.4.2) (Endoplasmic reticulum resident protein 18) (ER protein 18) (ERp18) (Endoplasmic reticulum resident protein 19) (ER protein 19) (ERp19) (Thioredoxin-like protein p19) (hTLP19)	TXNDC12 TLP19 UNQ713/PRO1376	Homo sapiens (Human)	5	0.988075	0.342134	1.75266	0.00717241
TXND5_HUMAN	Q8NBS9	reviewed	Thioredoxin domain-containing protein 5 (Endoplasmic reticulum resident protein 46) (ER protein 46) (ERp46) (Thioredoxin-like protein p46)	TXNDC5 TLP46 UNQ364/PRO700	Homo sapiens (Human)	15	1.0187	0.292833	1.67023	0.00109328
TXTP_HUMAN	P53007	reviewed	Tricarboxylate transport protein, mitochondrial (Citrate transport protein) (CTP) (Solute carrier family 25 member 1) (Tricarboxylate carrier protein)	SLC25A1 SLC20A3	Homo sapiens (Human)	6	0.988345	0.0834125	2.01307	0.00163154
TYW3_HUMAN	Q6IPR3	reviewed	tRNA wybutosine-synthesizing protein 3 homolog (tRNA-yW-synthesizing protein 3) (EC 2.1.1.282) (tRNA(Phe) 7-((3-amino-3-carboxypropyl)-4-demethylwyosine(37)-N(4))-methyltransferase)	TYW3 C1orf171	Homo sapiens (Human)	3	0.981922	0.369953	1.60124	0.00309598
U2AF1_HUMAN	Q01081	reviewed	Splicing factor U2AF 35 kDa subunit (U2 auxiliary factor 35 kDa subunit) (U2 small nuclear RNA auxiliary factor 1) (U2 snRNP auxiliary factor small subunit)	U2AF1 U2AF35 U2AFBP FP793	Homo sapiens (Human)	7	1.13774	0.269502	1.71504	0.00398883
UB2R1_HUMAN	P49427	reviewed	Ubiquitin-conjugating enzyme E2 R1 (EC 2.3.2.23) ((E3-independent) E2 ubiquitin-conjugating enzyme R1) (EC 2.3.2.24) (E2 ubiquitin-conjugating enzyme R1) (Ubiquitin-conjugating enzyme E2-32 kDa complementing) (Ubiquitin-conjugating enzyme E2-CDC34) (Ubiquitin-protein ligase R1)	CDC34 UBCH3 UBE2R1	Homo sapiens (Human)	3	1.15498	0.66457	2.27431	0.000714121
UBE2C_HUMAN	O00762	reviewed	Ubiquitin-conjugating enzyme E2 C (EC 2.3.2.23) ((E3-independent) E2 ubiquitin-conjugating enzyme C) (EC 2.3.2.24) (E2 ubiquitin-conjugating enzyme C) (UbcH10) (Ubiquitin carrier protein C) (Ubiquitin-protein ligase C)	UBE2C UBCH10	Homo sapiens (Human)	3	0.81426	0.0527049	2.05677	0.000432037
UBS3B_HUMAN	Q8TF42	reviewed	Ubiquitin-associated and SH3 domain-containing protein B (EC 3.1.3.48) (Cbl-interacting protein p70) (Suppressor of T-cell receptor signaling 1) (STS-1) (T-cell ubiquitin ligand 2) (TULA-2) (Tyrosine-protein phosphatase STS1/TULA2)	UBASH3B KIAA1959 STS1	Homo sapiens (Human)	4	1.14606	0.671436	2.05333	0.023474
UCK2_HUMAN	Q9BZX2	reviewed	Uridine-cytidine kinase 2 (UCK 2) (EC 2.7.1.48) (Cytidine monophosphokinase 2) (Testis-specific protein TSA903) (Uridine monophosphokinase 2)	UCK2 UMPK	Homo sapiens (Human)	4	0.720396	0.00239421	1.48232	0.0310121
UCKL1_HUMAN	Q9NWZ5	reviewed	Uridine-cytidine kinase-like 1 (EC 2.7.1.48)	UCKL1 URKL1 F538	Homo sapiens (Human)	2	1.1171	0.870443	1.93344	0.0185178
UCRI_HUMAN	P47985	reviewed	Cytochrome b-c1 complex subunit Rieske, mitochondrial (EC 1.10.2.2) (Complex III subunit 5) (Cytochrome b-c1 complex subunit 5) (Rieske iron-sulfur protein) (RISP) (Rieske protein UQCRFS1) (Ubiquinol-cytochrome c reductase iron-sulfur subunit) [Cleaved into: Cytochrome b-c1 complex subunit 9 (Su9) (Subunit 9) (8 kDa subunit 9) (Complex III subunit IX) (Cytochrome b-c1 complex subunit 11) (Ubiquin…	UQCRFS1	Homo sapiens (Human)	6	1.06753	0.743718	1.97004	0.00571024
UFSP2_HUMAN	Q9NUQ7	reviewed	Ufm1-specific protease 2 (UfSP2) (EC 3.4.22.-)	UFSP2 C4orf20	Homo sapiens (Human)	7	0.93698	0.0624501	1.66993	0.000509217
UGDH_HUMAN	O60701	reviewed	UDP-glucose 6-dehydrogenase (UDP-Glc dehydrogenase) (UDP-GlcDH) (UDPGDH) (EC 1.1.1.22)	UGDH	Homo sapiens (Human)	12	1.16661	0.142223	1.43618	0.00159463
UGGG1_HUMAN	Q9NYU2	reviewed	UDP-glucose:glycoprotein glucosyltransferase 1 (UGT1) (hUGT1) (EC 2.4.1.-) (UDP--Glc:glycoprotein glucosyltransferase) (UDP-glucose ceramide glucosyltransferase-like 1)	UGGT1 GT UGCGL1 UGGT UGT1 UGTR	Homo sapiens (Human)	24	0.975369	0.10631	1.57422	0.003632
UGGG2_HUMAN	Q9NYU1	reviewed	UDP-glucose:glycoprotein glucosyltransferase 2 (UGT2) (hUGT2) (EC 2.4.1.-) (UDP--Glc:glycoprotein glucosyltransferase 2) (UDP-glucose ceramide glucosyltransferase-like 1)	UGGT2 UGCGL2 UGT2	Homo sapiens (Human)	8	0.899043	0.0326742	1.66969	0.0127233
UHRF1_HUMAN	Q96T88	reviewed	E3 ubiquitin-protein ligase UHRF1 (EC 2.3.2.27) (Inverted CCAAT box-binding protein of 90 kDa) (Nuclear protein 95) (Nuclear zinc finger protein Np95) (HuNp95) (hNp95) (RING finger protein 106) (RING-type E3 ubiquitin transferase UHRF1) (Transcription factor ICBP90) (Ubiquitin-like PHD and RING finger domain-containing protein 1) (hUHRF1) (Ubiquitin-like-containing PHD and RING finger domains pro…	UHRF1 ICBP90 NP95 RNF106	Homo sapiens (Human)	20	1.10432	0.854635	1.64498	0.00367884
UHRF2_HUMAN	Q96PU4	reviewed	E3 ubiquitin-protein ligase UHRF2 (EC 2.3.2.27) (Np95/ICBP90-like RING finger protein) (Np95-like RING finger protein) (Nuclear protein 97) (Nuclear zinc finger protein Np97) (RING finger protein 107) (RING-type E3 ubiquitin transferase UHRF2) (Ubiquitin-like PHD and RING finger domain-containing protein 2) (Ubiquitin-like-containing PHD and RING finger domains protein 2)	UHRF2 NIRF RNF107	Homo sapiens (Human)	4	1.34182	0.0809159	1.57045	6.67984e-05
UPK3L_HUMAN	B0FP48	reviewed	Uroplakin-3b-like protein 1	UPK3BL1 UPLP	Homo sapiens (Human)	2	0.971292	0.503788	1.73073	0.0123388
UQCC1_HUMAN	Q9NVA1	reviewed	Ubiquinol-cytochrome-c reductase complex assembly factor 1 (Basic FGF-repressed Zic-binding protein) (bFGF-repressed Zic-binding protein) (bFZb) (Ubiquinol-cytochrome c reductase complex chaperone CBP3 homolog)	UQCC1 BZFB C20orf44 UQCC	Homo sapiens (Human)	3	0.948454	0.0890098	2.00453	0.000109785
UQCC2_HUMAN	Q9BRT2	reviewed	Ubiquinol-cytochrome-c reductase complex assembly factor 2 (Breast cancer-associated protein SGA-81M) (Mitochondrial nucleoid factor 1) (Mitochondrial protein M19)	UQCC2 C6orf125 MNF1	Homo sapiens (Human)	3	1.25193	0.12873	2.13968	0.000502669
URB2_HUMAN	Q14146	reviewed	Unhealthy ribosome biogenesis protein 2 homolog	URB2 KIAA0133	Homo sapiens (Human)	10	1.06885	0.733422	1.69562	0.00221555
USMG5_HUMAN	Q96IX5	reviewed	Up-regulated during skeletal muscle growth protein 5 (ATP synthase membrane subunit DAPIT) (Diabetes-associated protein in insulin-sensitive tissues) (HCV F-transactivated protein 2)	ATP5MD DAPIT HCVFTP2 USMG5 PD04912	Homo sapiens (Human)	2	0.816843	0.0115126	2.0369	0.00365579
UXS1_HUMAN	Q8NBZ7	reviewed	UDP-glucuronic acid decarboxylase 1 (EC 4.1.1.35) (UDP-glucuronate decarboxylase 1) (UGD) (UXS-1)	UXS1 UNQ2538/PRO6079	Homo sapiens (Human)	2	1.01767	0.61199	2.37678	1.16142e-07
VA0D1_HUMAN	P61421	reviewed	V-type proton ATPase subunit d 1 (V-ATPase subunit d 1) (32 kDa accessory protein) (V-ATPase 40 kDa accessory protein) (V-ATPase AC39 subunit) (p39) (Vacuolar proton pump subunit d 1)	ATP6V0D1 ATP6D VPATPD	Homo sapiens (Human)	5	0.958309	0.290706	2.35484	0.00182538
VATE1_HUMAN	P36543	reviewed	V-type proton ATPase subunit E 1 (V-ATPase subunit E 1) (V-ATPase 31 kDa subunit) (p31) (Vacuolar proton pump subunit E 1)	ATP6V1E1 ATP6E ATP6E2	Homo sapiens (Human)	4	1.04461	0.540938	1.43927	0.000119153
VDAC1_HUMAN	P21796	reviewed	Voltage-dependent anion-selective channel protein 1 (VDAC-1) (hVDAC1) (Outer mitochondrial membrane protein porin 1) (Plasmalemmal porin) (Porin 31HL) (Porin 31HM)	VDAC1 VDAC	Homo sapiens (Human)	14	1.13538	0.544384	2.2829	0.000799048
VDAC2_HUMAN	P45880	reviewed	Voltage-dependent anion-selective channel protein 2 (VDAC-2) (hVDAC2) (Outer mitochondrial membrane protein porin 2)	VDAC2	Homo sapiens (Human)	7	1.15447	0.493551	2.50683	6.57619e-05
VDAC3_HUMAN	Q9Y277	reviewed	Voltage-dependent anion-selective channel protein 3 (VDAC-3) (hVDAC3) (Outer mitochondrial membrane protein porin 3)	VDAC3	Homo sapiens (Human)	8	1.03289	0.519535	2.20493	1.97288e-05
VEZA_HUMAN	Q9HBM0	reviewed	Vezatin	VEZT	Homo sapiens (Human)	2	0.779259	0.216471	1.53271	0.0286548
VKORL_HUMAN	Q8N0U8	reviewed	Vitamin K epoxide reductase complex subunit 1-like protein 1 (VKORC1-like protein 1) (EC 1.17.4.4)	VKORC1L1	Homo sapiens (Human)	2	1.1556	0.120913	2.1267	0.00370081
VMA21_HUMAN	Q3ZAQ7	reviewed	Vacuolar ATPase assembly integral membrane protein VMA21 (Myopathy with excessive autophagy protein)	VMA21 MEAX XMEA	Homo sapiens (Human)	2	1.15966	0.0342154	2.66279	0.00404817
VPP1_HUMAN	Q93050	reviewed	V-type proton ATPase 116 kDa subunit a isoform 1 (V-ATPase 116 kDa isoform a1) (Clathrin-coated vesicle/synaptic vesicle proton pump 116 kDa subunit) (Vacuolar adenosine triphosphatase subunit Ac116) (Vacuolar proton pump subunit 1) (Vacuolar proton translocating ATPase 116 kDa subunit a isoform 1)	ATP6V0A1 ATP6N1 ATP6N1A VPP1	Homo sapiens (Human)	9	0.919125	0.026963	2.46537	0.00018983
VPP2_HUMAN	Q9Y487	reviewed	V-type proton ATPase 116 kDa subunit a isoform 2 (V-ATPase 116 kDa isoform a2) (Lysosomal H(+)-transporting ATPase V0 subunit a2) (TJ6) (Vacuolar proton translocating ATPase 116 kDa subunit a isoform 2)	ATP6V0A2	Homo sapiens (Human)	3	0.884479	0.0280313	2.19109	0.00209197
VPP3_HUMAN	Q13488	reviewed	V-type proton ATPase 116 kDa subunit a isoform 3 (V-ATPase 116 kDa isoform a3) (Osteoclastic proton pump 116 kDa subunit) (OC-116 kDa) (OC116) (T-cell immune regulator 1) (T-cell immune response cDNA7 protein) (TIRC7) (Vacuolar proton translocating ATPase 116 kDa subunit a isoform 3)	TCIRG1 ATP6N1C ATP6V0A3	Homo sapiens (Human)	5	1.14137	0.903172	5.51795	0.00838552
VPS16_HUMAN	Q9H269	reviewed	Vacuolar protein sorting-associated protein 16 homolog (hVPS16)	VPS16	Homo sapiens (Human)	7	0.957588	0.333066	1.41877	0.000863546
VPS18_HUMAN	Q9P253	reviewed	Vacuolar protein sorting-associated protein 18 homolog (hVPS18)	VPS18 KIAA1475	Homo sapiens (Human)	2	0.805493	0.407595	1.92092	0.0945412
VWA8_HUMAN	A3KMH1	reviewed	von Willebrand factor A domain-containing protein 8	VWA8 KIAA0564	Homo sapiens (Human)	17	1.25295	0.114044	1.67547	0.00286611
WDR11_HUMAN	Q9BZH6	reviewed	WD repeat-containing protein 11 (Bromodomain and WD repeat-containing protein 2) (WD repeat-containing protein 15)	WDR11 BRWD2 KIAA1351 WDR15	Homo sapiens (Human)	19	0.958696	0.0693409	1.50541	0.000344436
WDR12_HUMAN	Q9GZL7	reviewed	Ribosome biogenesis protein WDR12 (WD repeat-containing protein 12)	WDR12	Homo sapiens (Human)	9	1.10038	0.830457	1.79781	0.000182659
WDR18_HUMAN	Q9BV38	reviewed	WD repeat-containing protein 18	WDR18	Homo sapiens (Human)	5	1.2059	0.393185	1.40274	0.000650528
WDR3_HUMAN	Q9UNX4	reviewed	WD repeat-containing protein 3	WDR3	Homo sapiens (Human)	17	0.81842	0.036396	2.02702	0.000562
WDR6_HUMAN	Q9NNW5	reviewed	WD repeat-containing protein 6	WDR6	Homo sapiens (Human)	5	0.850108	0.120898	1.71201	4.0518e-05
WDR74_HUMAN	Q6RFH5	reviewed	WD repeat-containing protein 74 (NOP seven-associated protein 1)	WDR74 NSA1	Homo sapiens (Human)	5	1.23132	0.079289	2.1659	2.3769e-05
WDR76_HUMAN	Q9H967	reviewed	WD repeat-containing protein 76	WDR76	Homo sapiens (Human)	3	0.870779	0.108918	2.07533	0.00254772
WFS1_HUMAN	O76024	reviewed	Wolframin	WFS1	Homo sapiens (Human)	9	1.27379	0.0539943	1.41868	0.00699153
WLS_HUMAN	Q5T9L3	reviewed	Protein wntless homolog (Integral membrane protein GPR177) (Protein evenness interrupted homolog) (EVI) (Putative NF-kappa-B-activating protein 373)	WLS C1orf139 GPR177 UNQ85/PRO18667	Homo sapiens (Human)	3	0.797986	0.00177917	1.77942	6.80198e-06
WRIP1_HUMAN	Q96S55	reviewed	ATPase WRNIP1 (EC 3.6.1.3) (Werner helicase-interacting protein 1)	WRNIP1 WHIP	Homo sapiens (Human)	11	1.14182	0.334791	1.41668	0.00816979
XXLT1_HUMAN	Q8NBI6	reviewed	Xyloside xylosyltransferase 1 (EC 2.4.2.n3) (UDP-xylose:alpha-xyloside alpha-1,3-xylosyltransferase)	XXYLT1 C3orf21 PSEC0251	Homo sapiens (Human)	4	1.02898	0.809943	2.31773	0.00471789
XYLK_HUMAN	O75063	reviewed	Glycosaminoglycan xylosylkinase (EC 2.7.1.-) (Xylose kinase)	FAM20B KIAA0475	Homo sapiens (Human)	3	1.05491	0.882657	1.92984	0.0157445
YIPF1_HUMAN	Q9Y548	reviewed	Protein YIPF1 (YIP1 family member 1)	YIPF1	Homo sapiens (Human)	2	1.07702	0.972765	2.01991	0.0146036
YIPF5_HUMAN	Q969M3	reviewed	Protein YIPF5 (Five-pass transmembrane protein localizing in the Golgi apparatus and the endoplasmic reticulum 5) (Smooth muscle cell-associated protein 5) (SMAP-5) (YIP1 family member 5) (YPT-interacting protein 1 A)	YIPF5 FINGER5 YIP1A PP12723 SB140 UNQ3123/PRO10275	Homo sapiens (Human)	2	1.12362	0.704601	1.70714	5.95037e-05
ZCCHV_HUMAN	Q7Z2W4	reviewed	Zinc finger CCCH-type antiviral protein 1 (ADP-ribosyltransferase diphtheria toxin-like 13) (ARTD13) (Zinc finger CCCH domain-containing protein 2) (Zinc finger antiviral protein) (ZAP)	ZC3HAV1 ZC3HDC2 PRO1677	Homo sapiens (Human)	24	1.25672	0.175151	1.41712	0.000541747
ZDH13_HUMAN	Q8IUH4	reviewed	Palmitoyltransferase ZDHHC13 (EC 2.3.1.225) (Huntingtin-interacting protein 14-related protein) (HIP14-related protein) (Huntingtin-interacting protein HIP3RP) (Putative MAPK-activating protein PM03) (Putative NF-kappa-B-activating protein 209) (Zinc finger DHHC domain-containing protein 13) (DHHC-13)	ZDHHC13 HIP14L HIP3RP	Homo sapiens (Human)	6	0.996731	0.208047	1.55347	0.0350385
ZEB1_HUMAN	P37275	reviewed	Zinc finger E-box-binding homeobox 1 (NIL-2-A zinc finger protein) (Negative regulator of IL2) (Transcription factor 8) (TCF-8)	ZEB1 AREB6 TCF8	Homo sapiens (Human)	4	1.39488	0.0250787	1.45287	0.00501969
ZFY16_HUMAN	Q7Z3T8	reviewed	Zinc finger FYVE domain-containing protein 16 (Endofin) (Endosome-associated FYVE domain protein)	ZFYVE16 KIAA0305	Homo sapiens (Human)	7	0.936434	0.0208168	1.64579	0.00124237
ZNT1_HUMAN	Q9Y6M5	reviewed	Zinc transporter 1 (ZnT-1) (Solute carrier family 30 member 1)	SLC30A1 ZNT1	Homo sapiens (Human)	4	0.862442	0.063195	2.11105	0.00268651
ZNT7_HUMAN	Q8NEW0	reviewed	Zinc transporter 7 (ZnT-7) (Solute carrier family 30 member 7) (Znt-like transporter 2)	SLC30A7 ZNT7 ZNTL2	Homo sapiens (Human)	3	1.01682	0.560985	2.05261	0.00167139
ARI3A_HUMAN	Q99856	reviewed	AT-rich interactive domain-containing protein 3A (ARID domain-containing protein 3A) (B-cell regulator of IgH transcription) (Bright) (Dead ringer-like protein 1) (E2F-binding protein 1)	ARID3A DRIL1 DRIL3 DRX E2FBP1	Homo sapiens (Human)	2	6.39103	0.0013033	0.572338	0.0762464
CXB5_HUMAN	O95377	reviewed	Gap junction beta-5 protein (Connexin-31.1) (Cx31.1)	GJB5	Homo sapiens (Human)	1	2.36089	0.248165	0.248176	0.110175
FAT1_HUMAN	Q14517	reviewed	Protocadherin Fat 1 (Cadherin family member 7) (Cadherin-related tumor suppressor homolog) (Protein fat homolog) [Cleaved into: Protocadherin Fat 1, nuclear form]	FAT1 CDHF7 FAT	Homo sapiens (Human)	4	1.64747	0.477263	0.340531	0.000669811
NKTR_HUMAN	P30414	reviewed	NK-tumor recognition protein (NK-TR protein) (Natural-killer cells cyclophilin-related protein) (Peptidyl-prolyl cis-trans isomerase NKTR) (PPIase) (EC 5.2.1.8) (Rotamase)	NKTR	Homo sapiens (Human)	3	2.27882	0.0071912	0.562976	0.0513436
PTMA_HUMAN	P06454	reviewed	Prothymosin alpha [Cleaved into: Prothymosin alpha, N-terminally processed; Thymosin alpha-1]	PTMA TMSA	Homo sapiens (Human)	4	2.12761	0.054324	0.463904	0.00103303
SPB4_HUMAN	P48594	reviewed	Serpin B4 (Leupin) (Peptidase inhibitor 11) (PI-11) (Squamous cell carcinoma antigen 2) (SCCA-2)	SERPINB4 PI11 SCCA2	Homo sapiens (Human)	2	1.57142	0.64922	0.0120837	0.320981
UBP8_HUMAN	P40818	reviewed	Ubiquitin carboxyl-terminal hydrolase 8 (EC 3.4.19.12) (Deubiquitinating enzyme 8) (Ubiquitin isopeptidase Y) (hUBPy) (Ubiquitin thioesterase 8) (Ubiquitin-specific-processing protease 8)	USP8 KIAA0055 UBPY	Homo sapiens (Human)	3	1.81529	0.0103362	0.598479	0.138517
VGLL4_HUMAN	Q14135	reviewed	Transcription cofactor vestigial-like protein 4 (Vgl-4)	VGLL4 KIAA0121	Homo sapiens (Human)	1	46.5788	0.757132	0.301176	0.382022
DUS23_HUMAN	Q9BVJ7	reviewed	Dual specificity protein phosphatase 23 (EC 3.1.3.16) (EC 3.1.3.48) (Low molecular mass dual specificity phosphatase 3) (LDP-3) (VH1-like phosphatase Z)	DUSP23 LDP3 VHZ	Homo sapiens (Human)	2	60.1843	0.380669	0.0230769	0.835167
RMI1_HUMAN	Q9H9A7	reviewed	RecQ-mediated genome instability protein 1 (BLM-associated protein of 75 kDa) (BLAP75) (FAAP75)	RMI1 C9orf76	Homo sapiens (Human)	1	218481	0.0434701	0.0230447	0.947443
ZN646_HUMAN	O15015	reviewed	Zinc finger protein 646	ZNF646 KIAA0296	Homo sapiens (Human)	2	2.06399	0.323791	0.00659664	0.0567881
CRIP1_HUMAN	P50238	reviewed	Cysteine-rich protein 1 (CRP-1) (Cysteine-rich heart protein) (CRHP) (hCRHP) (Cysteine-rich intestinal protein) (CRIP)	CRIP1 CRIP CRP1	Homo sapiens (Human)	2	1.6672	0.730656	0.400871	0.0715098
GRL1A_HUMAN	P0CAP2	reviewed	DNA-directed RNA polymerase II subunit GRINL1A (DNA-directed RNA polymerase II subunit M) (Glutamate receptor-like protein 1A)	POLR2M GRINL1A	Homo sapiens (Human)	3	2.4122	0.0133861	0.608453	0.194558
HMGN2_HUMAN	P05204	reviewed	Non-histone chromosomal protein HMG-17 (High mobility group nucleosome-binding domain-containing protein 2)	HMGN2 HMG17	Homo sapiens (Human)	3	2.58941	0.153598	0.704762	0.344973
LASP1_HUMAN	Q14847	reviewed	LIM and SH3 domain protein 1 (LASP-1) (Metastatic lymph node gene 50 protein) (MLN 50)	LASP1 MLN50	Homo sapiens (Human)	9	1.6043	0.0276631	0.523386	0.00866208
RCAS1_HUMAN	O00559	reviewed	Receptor-binding cancer antigen expressed on SiSo cells (Cancer-associated surface antigen RCAS1) (Estrogen receptor-binding fragment-associated gene 9 protein)	EBAG9 RCAS1	Homo sapiens (Human)	3	1.92784	0.022594	0.251525	0.00217214
SAMD1_HUMAN	Q6SPF0	reviewed	Atherin (Sterile alpha motif domain-containing protein 1) (SAM domain-containing protein 1)	SAMD1	Homo sapiens (Human)	2	3.9075	0.0015341	0.58555	0.00716831
SLAI2_HUMAN	Q9P270	reviewed	SLAIN motif-containing protein 2	SLAIN2 KIAA1458	Homo sapiens (Human)	3	2.22533	0.00507704	0.331921	0.0181982
SPB6_HUMAN	P35237	reviewed	Serpin B6 (Cytoplasmic antiproteinase) (CAP) (Peptidase inhibitor 6) (PI-6) (Placental thrombin inhibitor)	SERPINB6 PI6 PTI	Homo sapiens (Human)	13	4.76744	0.000702385	0.633354	0.00248556
SPT2_HUMAN	Q68D10	reviewed	Protein SPT2 homolog (Protein KU002155) (SPT2 domain-containing protein 1)	SPTY2D1	Homo sapiens (Human)	2	1.40897	0.547014	0.560053	0.0761573
STX3_HUMAN	Q13277	reviewed	Syntaxin-3	STX3 STX3A	Homo sapiens (Human)	2	2.13388	0.112582	0.522199	0.620458
SVBP_HUMAN	Q8N300	reviewed	Small vasohibin-binding protein (Coiled coil domain-containing protein 23)	SVBP CCDC23	Homo sapiens (Human)	2	1.50778	0.239989	0.602133	0.12914
XDH_HUMAN	P47989	reviewed	Xanthine dehydrogenase/oxidase [Includes: Xanthine dehydrogenase (XD) (EC 1.17.1.4); Xanthine oxidase (XO) (EC 1.17.3.2) (Xanthine oxidoreductase) (XOR)]	XDH XDHA	Homo sapiens (Human)	1	40.3693	0.79602	0.015582	0.682096
ZDHC5_HUMAN	Q9C0B5	reviewed	Palmitoyltransferase ZDHHC5 (EC 2.3.1.225) (Zinc finger DHHC domain-containing protein 5) (DHHC-5) (Zinc finger protein 375)	ZDHHC5 KIAA1748 ZNF375	Homo sapiens (Human)	3	1.91245	0.0739468	0.332551	0.00116859
AF17_HUMAN	P55198	reviewed	Protein AF-17 (ALL1-fused gene from chromosome 17 protein)	MLLT6 AF17	Homo sapiens (Human)	2	1.47472	0.412208	0.363681	0.0538477
RBM47_HUMAN	A0AV96	reviewed	RNA-binding protein 47 (RNA-binding motif protein 47)	RBM47	Homo sapiens (Human)	1	3175.51	0.27657	0.0262364	0.780333
4EBP2_HUMAN	Q13542	reviewed	Eukaryotic translation initiation factor 4E-binding protein 2 (4E-BP2) (eIF4E-binding protein 2)	EIF4EBP2	Homo sapiens (Human)	2	3.8769	0.0300925	0.0180561	0.907581
GAB1_HUMAN	Q13480	reviewed	GRB2-associated-binding protein 1 (GRB2-associated binder 1) (Growth factor receptor bound protein 2-associated protein 1)	GAB1	Homo sapiens (Human)	2	3.45347	0.157463	0.569075	0.405169
GALM_HUMAN	Q96C23	reviewed	Aldose 1-epimerase (EC 5.1.3.3) (Galactose mutarotase)	GALM BLOCK25	Homo sapiens (Human)	1	1.45524	0.420934	0.386901	0.0363838
NADC_HUMAN	Q15274	reviewed	Nicotinate-nucleotide pyrophosphorylase [carboxylating] (EC 2.4.2.19) (Quinolinate phosphoribosyltransferase [decarboxylating]) (QAPRTase) (QPRTase)	QPRT	Homo sapiens (Human)	2	1.98079	0.136285	0.290252	0.64182
SCHI1_HUMAN	P0DPB3	reviewed	Schwannomin-interacting protein 1 (SCHIP-1)	SCHIP1	Homo sapiens (Human)	2	2.36599	0.801202	0.329839	0.0132624
ZBT12_HUMAN	Q9Y330	reviewed	Zinc finger and BTB domain-containing protein 12 (Protein G10)	ZBTB12 C6orf46 G10 NG35	Homo sapiens (Human)	1	3.52362	0.453087	0.061858	0.030564
CN142_HUMAN	Q9BXV9	reviewed	EKC/KEOPS complex subunit GON7	GON7 C14orf142	Homo sapiens (Human)	2	1.42741	0.106838	0.708504	0.00612805
IMPCT_HUMAN	Q9P2X3	reviewed	Protein IMPACT (Imprinted and ancient gene protein homolog)	IMPACT	Homo sapiens (Human)	2	2.22881	0.0190597	0.659111	0.250191
UD16_HUMAN	P19224	reviewed	UDP-glucuronosyltransferase 1-6 (UDPGT 1-6) (UGT1*6) (UGT1-06) (UGT1.6) (EC 2.4.1.17) (Phenol-metabolizing UDP-glucuronosyltransferase) (UDP-glucuronosyltransferase 1-F) (UGT-1F) (UGT1F) (UDP-glucuronosyltransferase 1A6)	UGT1A6 GNT1 UGT1	Homo sapiens (Human)	2	3607.85	0.135615	0.029383	0.452168
CY561_HUMAN	P49447	reviewed	Cytochrome b561 (Cytochrome b-561)	CYB561	Homo sapiens (Human)	1	3.11981	0.184647	0.619941	0.310073
F174B_HUMAN	Q3ZCQ3	reviewed	Membrane protein FAM174B	FAM174B	Homo sapiens (Human)	2	1.6291	0.38972	0.633318	0.44108
HMGN5_HUMAN	P82970	reviewed	High mobility group nucleosome-binding domain-containing protein 5 (Nucleosome-binding protein 1)	HMGN5 NSBP1	Homo sapiens (Human)	2	1.48864	0.028632	0.458793	0.0012359
NADAP_HUMAN	Q9BWU0	reviewed	Kanadaptin (Human lung cancer oncogene 3 protein) (HLC-3) (Kidney anion exchanger adapter protein) (Solute carrier family 4 anion exchanger member 1 adapter protein)	SLC4A1AP HLC3	Homo sapiens (Human)	14	1.51409	0.00322647	0.511412	0.010446
RECQ5_HUMAN	O94762	reviewed	ATP-dependent DNA helicase Q5 (EC 3.6.4.12) (DNA helicase, RecQ-like type 5) (RecQ5) (RecQ protein-like 5)	RECQL5 RECQ5	Homo sapiens (Human)	2	54.0397	0.642849	0.0198106	0.632026
SHOC2_HUMAN	Q9UQ13	reviewed	Leucine-rich repeat protein SHOC-2 (Protein soc-2 homolog) (Protein sur-8 homolog)	SHOC2 KIAA0862	Homo sapiens (Human)	2	2.13298	0.0258827	0.573173	0.179939
SOSB1_HUMAN	Q9BQ15	reviewed	SOSS complex subunit B1 (Nucleic acid-binding protein 2) (Oligonucleotide/oligosaccharide-binding fold-containing protein 2B) (Sensor of single-strand DNA complex subunit B1) (Sensor of ssDNA subunit B1) (SOSS-B1) (Single-stranded DNA-binding protein 1) (hSSB1)	NABP2 OBFC2B SSB1 LP3587	Homo sapiens (Human)	2	1.52138	0.261365	0.640502	0.446703
TAF10_HUMAN	Q12962	reviewed	Transcription initiation factor TFIID subunit 10 (STAF28) (Transcription initiation factor TFIID 30 kDa subunit) (TAF(II)30) (TAFII-30) (TAFII30)	TAF10 TAF2A TAF2H TAFII30	Homo sapiens (Human)	2	1.71603	0.0923997	0.679436	0.0922698
TTC28_HUMAN	Q96AY4	reviewed	Tetratricopeptide repeat protein 28 (TPR repeat protein 28) (TPR repeat-containing big gene cloned at Keio)	TTC28 KIAA1043 TPRBK	Homo sapiens (Human)	1	1.9446	0.071316	0.216027	0.000510511
ADA28_HUMAN	Q9UKQ2	reviewed	Disintegrin and metalloproteinase domain-containing protein 28 (ADAM 28) (EC 3.4.24.-) (Epididymal metalloproteinase-like, disintegrin-like, and cysteine-rich protein II) (eMDC II) (Metalloproteinase-like, disintegrin-like, and cysteine-rich protein L) (MDC-L)	ADAM28 ADAM23 MDCL	Homo sapiens (Human)	1	1.77451	0.200584	0.29664	0.124705
ASHWN_HUMAN	Q9BVC5	reviewed	Ashwin	C2orf49	Homo sapiens (Human)	4	1.52877	0.104462	0.642516	0.0359775
BUD13_HUMAN	Q9BRD0	reviewed	BUD13 homolog	BUD13	Homo sapiens (Human)	4	1.43232	0.00600043	0.586904	0.00894001
CAC1E_HUMAN	Q15878	reviewed	Voltage-dependent R-type calcium channel subunit alpha-1E (Brain calcium channel II) (BII) (Calcium channel, L type, alpha-1 polypeptide, isoform 6) (Voltage-gated calcium channel subunit alpha Cav2.3)	CACNA1E CACH6 CACNL1A6	Homo sapiens (Human)	2	1.97694	0.0475263	0.302033	0.00828901
CDN2A_HUMAN	P42771	reviewed	Cyclin-dependent kinase inhibitor 2A (Cyclin-dependent kinase 4 inhibitor A) (CDK4I) (Multiple tumor suppressor 1) (MTS-1) (p16-INK4a) (p16-INK4) (p16INK4A)	CDKN2A CDKN2 MTS1	Homo sapiens (Human)	2	1.91104	0.195789	0.576357	0.221641
CDV3_HUMAN	Q9UKY7	reviewed	Protein CDV3 homolog	CDV3 H41	Homo sapiens (Human)	11	1.40191	0.0541426	0.629331	0.0043387
CHMP5_HUMAN	Q9NZZ3	reviewed	Charged multivesicular body protein 5 (Chromatin-modifying protein 5) (SNF7 domain-containing protein 2) (Vacuolar protein sorting-associated protein 60) (Vps60) (hVps60)	CHMP5 C9orf83 SNF7DC2 CGI-34 HSPC177 PNAS-114 PNAS-2	Homo sapiens (Human)	3	1.42444	0.0622016	0.693738	0.0333395
COPRS_HUMAN	Q9NQ92	reviewed	Coordinator of PRMT5 and differentiation stimulator (Cooperator of PRMT5) (Protein TTP1)	COPRS C17orf79 COPR5	Homo sapiens (Human)	2	2.85618	0.000213894	0.539111	0.00979627
CRBG3_HUMAN	Q68DQ2	reviewed	Very large A-kinase anchor protein (vlAKAP) (Beta/gamma crystallin domain-containing protein 3)	CRYBG3	Homo sapiens (Human)	2	1.5046	0.139319	0.0802797	0.0189345
CWC15_HUMAN	Q9P013	reviewed	Spliceosome-associated protein CWC15 homolog	CWC15 C11orf5 AD-002 HSPC148	Homo sapiens (Human)	2	1.87792	0.108263	0.409085	0.0759529
FBN1_HUMAN	P35555	reviewed	Fibrillin-1 [Cleaved into: Asprosin]	FBN1 FBN	Homo sapiens (Human)	3	41.0168	0.663034	0.450874	0.624258
FBX2_HUMAN	Q9UK22	reviewed	F-box only protein 2	FBXO2 FBX2	Homo sapiens (Human)	3	1.50163	0.370613	0.682337	0.103387
GASP2_HUMAN	Q96D09	reviewed	G-protein coupled receptor-associated sorting protein 2 (GASP-2)	GPRASP2	Homo sapiens (Human)	3	1.56958	0.0458704	0.34642	0.00422918
GL1AD_HUMAN	Q6EEV4	reviewed	DNA-directed RNA polymerase II subunit GRINL1A, isoforms 4/5 (DNA-directed RNA polymerase II subunit M, isoforms 4/5)	POLR2M GRINL1A	Homo sapiens (Human)	2	1.45575	0.0213933	0.358777	0.00341247
HN1_HUMAN	Q9UK76	reviewed	Jupiter microtubule associated homolog 1 (Androgen-regulated protein 2) (Hematological and neurological expressed 1 protein) [Cleaved into: Jupiter microtubule associated homolog 1, N-terminally processed]	JPT1 ARM2 HN1	Homo sapiens (Human)	4	1.42801	0.0344879	0.546776	0.00225179
HORN_HUMAN	Q86YZ3	reviewed	Hornerin	HRNR S100A18	Homo sapiens (Human)	5	1.60152	0.0480797	0.679247	0.0842798
IBP7_HUMAN	Q16270	reviewed	Insulin-like growth factor-binding protein 7 (IBP-7) (IGF-binding protein 7) (IGFBP-7) (IGFBP-rP1) (MAC25 protein) (PGI2-stimulating factor) (Prostacyclin-stimulating factor) (Tumor-derived adhesion factor) (TAF)	IGFBP7 MAC25 PSF	Homo sapiens (Human)	1	70.6297	0.297867	0.015726	0.37997
INPP_HUMAN	P49441	reviewed	Inositol polyphosphate 1-phosphatase (IPP) (IPPase) (EC 3.1.3.57)	INPP1	Homo sapiens (Human)	2	1.67233	0.00909901	0.368893	0.0155369
K1C9_HUMAN	P35527	reviewed	Keratin, type I cytoskeletal 9 (Cytokeratin-9) (CK-9) (Keratin-9) (K9)	KRT9	Homo sapiens (Human)	10	1.46458	0.0905487	0.576364	0.0633414
MT1A_HUMAN	P04731	reviewed	Metallothionein-1A (MT-1A) (Metallothionein-IA) (MT-IA)	MT1A MT1S	Homo sapiens (Human)	3	1.71685	0.298443	0.446299	0.0033714
MXRA7_HUMAN	P84157	reviewed	Matrix-remodeling-associated protein 7	MXRA7	Homo sapiens (Human)	2	1.5831	0.018872	0.494866	2.64659e-05
NALP4_HUMAN	Q96MN2	reviewed	NACHT, LRR and PYD domains-containing protein 4 (Cancer/testis antigen 58) (CT58) (PAAD and NACHT-containing protein 2) (PAN2) (PYRIN and NACHT-containing protein 2) (PYRIN-containing APAF1-like protein 4) (PYPAF4) (Ribonuclease inhibitor 2)	NLRP4 NALP4 PAN2 PYPAF4 RNH2	Homo sapiens (Human)	2	1.53665	0.319363	0.518287	0.15424
PP14B_HUMAN	Q96C90	reviewed	Protein phosphatase 1 regulatory subunit 14B (Phospholipase C-beta-3 neighbouring gene protein)	PPP1R14B PLCB3N PNG	Homo sapiens (Human)	3	1.62208	0.00069035	0.446197	0.00460107
PPR18_HUMAN	Q6NYC8	reviewed	Phostensin (Protein phosphatase 1 F-actin cytoskeleton-targeting subunit) (Protein phosphatase 1 regulatory subunit 18)	PPP1R18 HKMT1098 KIAA1949	Homo sapiens (Human)	12	1.41255	0.0264091	0.659716	0.0329715
PQBP1_HUMAN	O60828	reviewed	Polyglutamine-binding protein 1 (PQBP-1) (38 kDa nuclear protein containing a WW domain) (Npw38) (Polyglutamine tract-binding protein 1)	PQBP1 NPW38 JM26	Homo sapiens (Human)	4	1.91387	0.00234321	0.602323	0.0274361
REEP5_HUMAN	Q00765	reviewed	Receptor expression-enhancing protein 5 (Polyposis locus protein 1) (Protein TB2)	REEP5 C5orf18 DP1 TB2	Homo sapiens (Human)	4	1.57588	0.0430874	0.532805	0.00457834
SASH1_HUMAN	O94885	reviewed	SAM and SH3 domain-containing protein 1 (Proline-glutamate repeat-containing protein)	SASH1 KIAA0790 PEPE1	Homo sapiens (Human)	2	1.42305	0.178871	0.23086	0.0279899
TENS3_HUMAN	Q68CZ2	reviewed	Tensin-3 (Tensin-like SH2 domain-containing protein 1) (Tumor endothelial marker 6)	TNS3 TEM6 TENS1 TPP	Homo sapiens (Human)	5	1.50991	0.503238	0.692917	0.223891
TYB10_HUMAN	P63313	reviewed	Thymosin beta-10	TMSB10 PTMB10 THYB10	Homo sapiens (Human)	2	1.58762	0.348318	0.338583	0.0554505
VGLL1_HUMAN	Q99990	reviewed	Transcription cofactor vestigial-like protein 1 (Vgl-1) (Protein TONDU)	VGLL1 TDU	Homo sapiens (Human)	4	1.49967	0.0702326	0.579075	0.0532749
VPS11_HUMAN	Q9H270	reviewed	Vacuolar protein sorting-associated protein 11 homolog (hVPS11) (RING finger protein 108)	VPS11 RNF108 PP3476	Homo sapiens (Human)	5	1.47998	0.0738388	0.698297	0.000109454
ZBT24_HUMAN	O43167	reviewed	Zinc finger and BTB domain-containing protein 24 (Zinc finger protein 450)	ZBTB24 KIAA0441 ZNF450	Homo sapiens (Human)	1	1.48353	0.141183	0.352255	0.00139871
ZCH18_HUMAN	Q86VM9	reviewed	Zinc finger CCCH domain-containing protein 18 (Nuclear protein NHN1)	ZC3H18 NHN1	Homo sapiens (Human)	5	1.42213	0.151954	0.708014	0.0139319
JAG1_HUMAN	P78504	reviewed	Protein jagged-1 (Jagged1) (hJ1) (CD antigen CD339)	JAG1 JAGL1	Homo sapiens (Human)	2	0.629999	0.363156	0.0230005	0.574075
F102A_HUMAN	Q5T9C2	reviewed	Protein FAM102A (Early estrogen-induced gene 1 protein)	FAM102A C9orf132 EEIG1	Homo sapiens (Human)	2	0.588592	0.205403	0.20449	0.0234165
GATA3_HUMAN	P23771	reviewed	Trans-acting T-cell-specific transcription factor GATA-3 (GATA-binding factor 3)	GATA3	Homo sapiens (Human)	1	0.000324013	0.245608	0.0230703	0.59457
FWCH1_HUMAN	Q4VC44	reviewed	FLYWCH-type zinc finger-containing protein 1	FLYWCH1 KIAA1552	Homo sapiens (Human)	1	0.00917271	0.03695	0.0153984	0.324659
SGO1_HUMAN	Q5FBB7	reviewed	Shugoshin 1 (Serologically defined breast cancer antigen NY-BR-85) (Shugoshin-like 1)	SGO1 SGOL1	Homo sapiens (Human)	1	0.64755	0.480473	0.0341868	0.977087
AGFG2_HUMAN	O95081	reviewed	Arf-GAP domain and FG repeat-containing protein 2 (HIV-1 Rev-binding protein-like protein) (Rev/Rex activation domain-binding protein related) (RAB-R)	AGFG2 HRBL RABR	Homo sapiens (Human)	2	0.707877	0.533307	0.00016968	0.24999
CTF8A_HUMAN	P0CG12	reviewed	Chromosome transmission fidelity protein 8 homolog isoform 2 (Decreased expression in renal and prostate cancer protein)	CHTF8 DERPC	Homo sapiens (Human)	2	0.318339	0.0258555	0.0411151	0.0173431
FCF1_HUMAN	Q9Y324	reviewed	rRNA-processing protein FCF1 homolog	FCF1 C14orf111 CGI-35	Homo sapiens (Human)	2	0.353677	0.023669	0.636888	0.0043725
NRDE2_HUMAN	Q9H7Z3	reviewed	Protein NRDE2 homolog	NRDE2 C14orf102	Homo sapiens (Human)	2	0.230815	0.102614	0.692247	0.313778
PHLB2_HUMAN	Q86SQ0	reviewed	Pleckstrin homology-like domain family B member 2 (Protein LL5-beta)	PHLDB2 LL5B	Homo sapiens (Human)	14	0.437117	0.0824937	0.340617	0.144345
PIAS4_HUMAN	Q8N2W9	reviewed	E3 SUMO-protein ligase PIAS4 (EC 2.3.2.27) (PIASy) (Protein inhibitor of activated STAT protein 4) (Protein inhibitor of activated STAT protein gamma) (PIAS-gamma) (RING-type E3 ubiquitin transferase PIAS4)	PIAS4 PIASG	Homo sapiens (Human)	1	0.546396	0.36964	0.0217467	0.36369
TIMP1_HUMAN	P01033	reviewed	Metalloproteinase inhibitor 1 (Erythroid-potentiating activity) (EPA) (Fibroblast collagenase inhibitor) (Collagenase inhibitor) (Tissue inhibitor of metalloproteinases 1) (TIMP-1)	TIMP1 CLGI TIMP	Homo sapiens (Human)	2	0.104594	0.00255868	0.598212	0.115703
ACOD_HUMAN	O00767	reviewed	Acyl-CoA desaturase (EC 1.14.19.1) (Delta(9)-desaturase) (Delta-9 desaturase) (Fatty acid desaturase) (Stearoyl-CoA desaturase) (hSCD1)	SCD	Homo sapiens (Human)	2	0.530364	0.00586678	0.398114	2.37525e-05
ARGI2_HUMAN	P78540	reviewed	Arginase-2, mitochondrial (EC 3.5.3.1) (Arginase II) (Kidney-type arginase) (Non-hepatic arginase) (Type II arginase)	ARG2	Homo sapiens (Human)	3	0.379752	0.0409461	0.17863	0.00111907
C99L2_HUMAN	Q8TCZ2	reviewed	CD99 antigen-like protein 2 (MIC2-like protein 1) (CD antigen CD99)	CD99L2 MIC2L1 UNQ1964/PRO4486	Homo sapiens (Human)	1	0.556649	0.144025	0.00566159	0.0702994
CRIM1_HUMAN	Q9NZV1	reviewed	Cysteine-rich motor neuron 1 protein (CRIM-1) (Cysteine-rich repeat-containing protein S52) [Cleaved into: Processed cysteine-rich motor neuron 1 protein]	CRIM1 S52 UNQ1886/PRO4330	Homo sapiens (Human)	3	0.321354	0.1094	0.36332	0.0247123
FND3B_HUMAN	Q53EP0	reviewed	Fibronectin type III domain-containing protein 3B (Factor for adipocyte differentiation 104) (HCV NS5A-binding protein 37)	FNDC3B FAD104 NS5ABP37 UNQ2421/PRO4979/PRO34274	Homo sapiens (Human)	4	0.257594	0.00230967	0.223472	2.14918e-05
FRMD6_HUMAN	Q96NE9	reviewed	FERM domain-containing protein 6 (Willin)	FRMD6 C14orf31	Homo sapiens (Human)	2	0.252541	0.013181	0.236221	0.00088071
JHD2C_HUMAN	Q15652	reviewed	Probable JmjC domain-containing histone demethylation protein 2C (EC 1.14.11.-) (Jumonji domain-containing protein 1C) (Thyroid receptor-interacting protein 8) (TR-interacting protein 8) (TRIP-8)	JMJD1C JHDM2C KIAA1380 TRIP8	Homo sapiens (Human)	3	0.444842	0.0734304	0.0954994	0.00588786
NUSAP_HUMAN	Q9BXS6	reviewed	Nucleolar and spindle-associated protein 1 (NuSAP)	NUSAP1 ANKT BM-037 PRO0310	Homo sapiens (Human)	4	0.38776	0.00238929	0.585721	0.0659993
ROBO1_HUMAN	Q9Y6N7	reviewed	Roundabout homolog 1 (Deleted in U twenty twenty) (H-Robo-1)	ROBO1 DUTT1	Homo sapiens (Human)	2	0.332678	0.0588354	0.210894	0.0473027
TMM59_HUMAN	Q9BXS4	reviewed	Transmembrane protein 59 (Liver membrane-bound protein)	TMEM59 C1orf8 HSPC001 UNQ169/PRO195	Homo sapiens (Human)	3	0.134411	0.0797664	0.188491	0.00217734
TRBM_HUMAN	P07204	reviewed	Thrombomodulin (TM) (Fetomodulin) (CD antigen CD141)	THBD THRM	Homo sapiens (Human)	2	0.0267162	0.442832	0.0425528	0.871413
TXNIP_HUMAN	Q9H3M7	reviewed	Thioredoxin-interacting protein (Thioredoxin-binding protein 2) (Vitamin D3 up-regulated protein 1)	TXNIP VDUP1	Homo sapiens (Human)	1	0.0164647	0.369092	0.386218	0.0564577
WWTR1_HUMAN	Q9GZV5	reviewed	WW domain-containing transcription regulator protein 1 (Transcriptional coactivator with PDZ-binding motif)	WWTR1 TAZ	Homo sapiens (Human)	3	0.666997	0.0667369	0.186482	0.0144568
A4_HUMAN	P05067	reviewed	Amyloid-beta A4 protein (ABPP) (APPI) (APP) (Alzheimer disease amyloid protein) (Amyloid precursor protein) (Amyloid-beta precursor protein) (Cerebral vascular amyloid peptide) (CVAP) (PreA4) (Protease nexin-II) (PN-II) [Cleaved into: N-APP; Soluble APP-alpha (S-APP-alpha); Soluble APP-beta (S-APP-beta); C99 (Beta-secretase C-terminal fragment) (Beta-CTF); Amyloid-beta protein 42 (Abeta42) (Beta-…	APP A4 AD1	Homo sapiens (Human)	10	0.191039	0.0013259	0.173439	0.000249088
AEBP2_HUMAN	Q6ZN18	reviewed	Zinc finger protein AEBP2 (Adipocyte enhancer-binding protein 2) (AE-binding protein 2)	AEBP2	Homo sapiens (Human)	2	0.614581	0.0969461	0.46617	0.000244064
APLP2_HUMAN	Q06481	reviewed	Amyloid-like protein 2 (APLP-2) (APPH) (Amyloid protein homolog) (CDEI box-binding protein) (CDEBP)	APLP2 APPL2	Homo sapiens (Human)	8	0.376102	0.0126068	0.50019	0.0019048
ARL4C_HUMAN	P56559	reviewed	ADP-ribosylation factor-like protein 4C (ADP-ribosylation factor-like protein 7) (ADP-ribosylation factor-like protein LAK)	ARL4C ARL7	Homo sapiens (Human)	1	0.463621	3.07507e-05	0.548974	0.019222
ATE1_HUMAN	O95260	reviewed	Arginyl-tRNA--protein transferase 1 (Arginyltransferase 1) (R-transferase 1) (EC 2.3.2.8) (Arginine-tRNA--protein transferase 1)	ATE1	Homo sapiens (Human)	6	0.653745	0.00891006	0.450349	0.00145556
BI1_HUMAN	P55061	reviewed	Bax inhibitor 1 (BI-1) (Testis-enhanced gene transcript protein) (Transmembrane BAX inhibitor motif-containing protein 6)	TMBIM6 BI1 TEGT	Homo sapiens (Human)	3	0.296883	0.013543	0.330465	8.31391e-05
BIRC2_HUMAN	Q13490	reviewed	Baculoviral IAP repeat-containing protein 2 (EC 2.3.2.27) (Cellular inhibitor of apoptosis 1) (C-IAP1) (IAP homolog B) (Inhibitor of apoptosis protein 2) (hIAP-2) (hIAP2) (RING finger protein 48) (RING-type E3 ubiquitin transferase BIRC2) (TNFR2-TRAF-signaling complex protein 2)	BIRC2 API1 MIHB RNF48	Homo sapiens (Human)	2	0.32754	0.234672	0.00317714	0.00847011
CAH12_HUMAN	O43570	reviewed	Carbonic anhydrase 12 (EC 4.2.1.1) (Carbonate dehydratase XII) (Carbonic anhydrase XII) (CA-XII) (Tumor antigen HOM-RCC-3.1.3)	CA12	Homo sapiens (Human)	2	0.458204	0.0146242	0.667472	0.000168272
CARL1_HUMAN	Q5VZK9	reviewed	F-actin-uncapping protein LRRC16A (CARMIL homolog) (Capping protein regulator and myosin 1 linker protein 1) (Capping protein, Arp2/3 and myosin-I linker homolog 1) (Capping protein, Arp2/3 and myosin-I linker protein 1) (Leucine-rich repeat-containing protein 16A)	CARMIL1 CARMIL LRRC16 LRRC16A	Homo sapiens (Human)	3	0.484999	0.0274051	0.63382	0.0557694
CHCH5_HUMAN	Q9BSY4	reviewed	Coiled-coil-helix-coiled-coil-helix domain-containing protein 5	CHCHD5 C2orf9	Homo sapiens (Human)	2	0.455591	0.0247444	0.435351	0.00812275
CHLE_HUMAN	P06276	reviewed	Cholinesterase (EC 3.1.1.8) (Acylcholine acylhydrolase) (Butyrylcholine esterase) (Choline esterase II) (Pseudocholinesterase)	BCHE CHE1	Homo sapiens (Human)	2	0.32737	0.0219713	0.287869	2.1713e-05
CHM4C_HUMAN	Q96CF2	reviewed	Charged multivesicular body protein 4c (Chromatin-modifying protein 4c) (CHMP4c) (SNF7 homolog associated with Alix 3) (SNF7-3) (hSnf7-3) (Vacuolar protein sorting-associated protein 32-3) (Vps32-3) (hVps32-3)	CHMP4C SHAX3	Homo sapiens (Human)	1	0.476463	0.258971	0.514504	0.387259
CMIP_HUMAN	Q8IY22	reviewed	C-Maf-inducing protein (c-Mip) (Truncated c-Maf-inducing protein) (Tc-Mip)	CMIP KIAA1694 TCMIP	Homo sapiens (Human)	2	0.54076	0.0733973	0.539523	0.115031
CTNL1_HUMAN	Q9UBT7	reviewed	Alpha-catulin (Alpha-catenin-related protein) (ACRP) (Catenin alpha-like protein 1)	CTNNAL1	Homo sapiens (Human)	2	0.152872	0.000185689	0.24708	0.00156377
CYTC_HUMAN	P01034	reviewed	Cystatin-C (Cystatin-3) (Gamma-trace) (Neuroendocrine basic polypeptide) (Post-gamma-globulin)	CST3	Homo sapiens (Human)	3	0.506431	0.00392748	0.574807	0.00413229
DNJB5_HUMAN	O75953	reviewed	DnaJ homolog subfamily B member 5 (Heat shock protein Hsp40-2) (Heat shock protein Hsp40-3) (Heat shock protein cognate 40) (Hsc40)	DNAJB5 HSC40	Homo sapiens (Human)	1	0.431252	0.0540575	0.327707	0.00183555
ERRFI_HUMAN	Q9UJM3	reviewed	ERBB receptor feedback inhibitor 1 (Mitogen-inducible gene 6 protein) (MIG-6)	ERRFI1 MIG6	Homo sapiens (Human)	3	0.507577	0.0354042	0.177678	9.50711e-07
EXT2_HUMAN	Q93063	reviewed	Exostosin-2 (EC 2.4.1.224) (EC 2.4.1.225) (Glucuronosyl-N-acetylglucosaminyl-proteoglycan/N-acetylglucosaminyl-proteoglycan 4-alpha-N-acetylglucosaminyltransferase) (Multiple exostoses protein 2) (Putative tumor suppressor protein EXT2)	EXT2	Homo sapiens (Human)	2	0.429075	0.00137892	0.580366	0.0292564
GTSF1_HUMAN	Q8WW33	reviewed	Gametocyte-specific factor 1 (Protein FAM112B)	GTSF1 FAM112B	Homo sapiens (Human)	4	0.489575	0.0617391	0.561463	0.00999265
HELZ_HUMAN	P42694	reviewed	Probable helicase with zinc finger domain (EC 3.6.4.-) (Down-regulated in human cancers protein)	HELZ DRHC KIAA0054	Homo sapiens (Human)	2	0.360719	0.0317827	0.538774	0.0638868
ITM2B_HUMAN	Q9Y287	reviewed	Integral membrane protein 2B (Immature BRI2) (imBRI2) (Protein E25B) (Transmembrane protein BRI) (Bri) [Cleaved into: BRI2, membrane form (Mature BRI2) (mBRI2); BRI2 intracellular domain (BRI2 ICD); BRI2C, soluble form; Bri23 peptide (Bri2-23) (ABri23) (C-terminal peptide) (P23 peptide)]	ITM2B BRI BRI2	Homo sapiens (Human)	2	0.550658	0.0146018	0.569779	0.00212524
K0754_HUMAN	O94854	reviewed	Uncharacterized protein KIAA0754	KIAA0754	Homo sapiens (Human)	2	0.517169	0.00869462	0.399562	0.00218416
K1671_HUMAN	Q9BY89	reviewed	Uncharacterized protein KIAA1671	KIAA1671	Homo sapiens (Human)	7	0.593102	0.153735	0.417261	0.0014379
KBL_HUMAN	O75600	reviewed	2-amino-3-ketobutyrate coenzyme A ligase, mitochondrial (AKB ligase) (EC 2.3.1.29) (Aminoacetone synthase) (Glycine acetyltransferase)	GCAT KBL	Homo sapiens (Human)	3	0.668789	0.0102391	0.520898	0.0138427
KDM5B_HUMAN	Q9UGL1	reviewed	Lysine-specific demethylase 5B (EC 1.14.11.-) (Cancer/testis antigen 31) (CT31) (Histone demethylase JARID1B) (Jumonji/ARID domain-containing protein 1B) (PLU-1) (Retinoblastoma-binding protein 2 homolog 1) (RBP2-H1)	KDM5B JARID1B PLU1 RBBP2H1	Homo sapiens (Human)	5	0.277352	0.00811578	0.203824	0.0129844
LAMB2_HUMAN	P55268	reviewed	Laminin subunit beta-2 (Laminin B1s chain) (Laminin-11 subunit beta) (Laminin-14 subunit beta) (Laminin-15 subunit beta) (Laminin-3 subunit beta) (Laminin-4 subunit beta) (Laminin-7 subunit beta) (Laminin-9 subunit beta) (S-laminin subunit beta) (S-LAM beta)	LAMB2 LAMS	Homo sapiens (Human)	5	0.550128	0.045645	0.616556	0.0190814
MRCKA_HUMAN	Q5VT25	reviewed	Serine/threonine-protein kinase MRCK alpha (EC 2.7.11.1) (CDC42-binding protein kinase alpha) (DMPK-like alpha) (Myotonic dystrophy kinase-related CDC42-binding kinase alpha) (MRCK alpha) (Myotonic dystrophy protein kinase-like alpha)	CDC42BPA KIAA0451	Homo sapiens (Human)	2	0.512704	0.0464617	0.518753	0.0620583
MYO10_HUMAN	Q9HD67	reviewed	Unconventional myosin-X (Unconventional myosin-10)	MYO10 KIAA0799	Homo sapiens (Human)	2	0.144615	0.0050312	0.0713375	0.00986967
NAV1_HUMAN	Q8NEY1	reviewed	Neuron navigator 1 (Pore membrane and/or filament-interacting-like protein 3) (Steerin-1) (Unc-53 homolog 1) (unc53H1)	NAV1 KIAA1151 KIAA1213 POMFIL3 STEERIN1	Homo sapiens (Human)	9	0.614098	0.0257278	0.421962	0.00583074
NDRG1_HUMAN	Q92597	reviewed	Protein NDRG1 (Differentiation-related gene 1 protein) (DRG-1) (N-myc downstream-regulated gene 1 protein) (Nickel-specific induction protein Cap43) (Reducing agents and tunicamycin-responsive protein) (RTP) (Rit42)	NDRG1 CAP43 DRG1 RTP	Homo sapiens (Human)	6	0.669861	0.0116277	0.665954	0.00569164
NFAT5_HUMAN	O94916	reviewed	Nuclear factor of activated T-cells 5 (NF-AT5) (T-cell transcription factor NFAT5) (Tonicity-responsive enhancer-binding protein) (TonE-binding protein) (TonEBP)	NFAT5 KIAA0827 TONEBP	Homo sapiens (Human)	3	0.54322	0.0146659	0.217789	0.0366513
NUMB_HUMAN	P49757	reviewed	Protein numb homolog (h-Numb) (Protein S171)	NUMB C14orf41	Homo sapiens (Human)	3	0.520828	0.0123906	0.24426	0.0192357
P3C2B_HUMAN	O00750	reviewed	Phosphatidylinositol 4-phosphate 3-kinase C2 domain-containing subunit beta (PI3K-C2-beta) (PtdIns-3-kinase C2 subunit beta) (EC 2.7.1.154) (C2-PI3K) (Phosphoinositide 3-kinase-C2-beta)	PIK3C2B	Homo sapiens (Human)	2	0.630541	0.399612	0.0159461	0.568167
PDCD4_HUMAN	Q53EL6	reviewed	Programmed cell death protein 4 (Neoplastic transformation inhibitor protein) (Nuclear antigen H731-like) (Protein 197/15a)	PDCD4 H731	Homo sapiens (Human)	7	0.465005	0.00266962	0.149134	0.00110587
PITX1_HUMAN	P78337	reviewed	Pituitary homeobox 1 (Hindlimb-expressed homeobox protein backfoot) (Homeobox protein PITX1) (Paired-like homeodomain transcription factor 1)	PITX1 BFT PTX1	Homo sapiens (Human)	1	0.467743	0.00950054	0.356446	0.00213216
SLX4I_HUMAN	Q5VYV7	reviewed	Protein SLX4IP (SLX4-interacting protein)	SLX4IP C20orf94	Homo sapiens (Human)	2	0.586339	0.104006	0.152899	0.0160443
SMAL1_HUMAN	Q9NZC9	reviewed	SWI/SNF-related matrix-associated actin-dependent regulator of chromatin subfamily A-like protein 1 (EC 3.6.4.-) (HepA-related protein) (hHARP) (Sucrose nonfermenting protein 2-like 1)	SMARCAL1 HARP	Homo sapiens (Human)	4	0.241953	0.00226323	0.502224	0.136267
SNX13_HUMAN	Q9Y5W8	reviewed	Sorting nexin-13 (RGS domain- and PHOX domain-containing protein) (RGS-PX1)	SNX13 KIAA0713	Homo sapiens (Human)	2	0.529587	0.182925	0.501318	0.0576751
SORL_HUMAN	Q92673	reviewed	Sortilin-related receptor (Low-density lipoprotein receptor relative with 11 ligand-binding repeats) (LDLR relative with 11 ligand-binding repeats) (LR11) (SorLA-1) (Sorting protein-related receptor containing LDLR class A repeats) (SorLA)	SORL1 C11orf32	Homo sapiens (Human)	6	0.646154	0.0159504	0.522026	0.00112145
VWA1_HUMAN	Q6PCB0	reviewed	von Willebrand factor A domain-containing protein 1	VWA1	Homo sapiens (Human)	1	0.530393	0.268019	0.0111392	0.33722
XCT_HUMAN	Q9UPY5	reviewed	Cystine/glutamate transporter (Amino acid transport system xc-) (Calcium channel blocker resistance protein CCBR1) (Solute carrier family 7 member 11) (xCT)	SLC7A11	Homo sapiens (Human)	2	0.685713	0.294609	0.614038	0.315966
ABCG2_HUMAN	Q9UNQ0	reviewed	ATP-binding cassette sub-family G member 2 (Breast cancer resistance protein) (CDw338) (Mitoxantrone resistance-associated protein) (Placenta-specific ATP-binding cassette transporter) (Urate exporter) (CD antigen CD338)	ABCG2 ABCP BCRP BCRP1 MXR	Homo sapiens (Human)	2	0.018345	0.901449	0.539141	0.359181
CF132_HUMAN	Q5T0Z8	reviewed	Uncharacterized protein C6orf132	C6orf132	Homo sapiens (Human)	2	0.409081	0.0475149	0.332549	0.0656661
CPSF2_HUMAN	Q9P2I0	reviewed	Cleavage and polyadenylation specificity factor subunit 2 (Cleavage and polyadenylation specificity factor 100 kDa subunit) (CPSF 100 kDa subunit)	CPSF2 CPSF100 KIAA1367	Homo sapiens (Human)	14	0.693409	0.193475	0.494762	0.0276681
DOP2_HUMAN	Q9Y3R5	reviewed	Protein dopey-2	DOP1B C21orf5 DOPEY2 KIAA0933	Homo sapiens (Human)	3	0.668694	0.00630092	0.662544	0.0484067
DTNB_HUMAN	O60941	reviewed	Dystrobrevin beta (DTN-B) (Beta-dystrobrevin)	DTNB	Homo sapiens (Human)	2	0.595176	0.0666929	0.591656	0.173777
DYM_HUMAN	Q7RTS9	reviewed	Dymeclin (Dyggve-Melchior-Clausen syndrome protein)	DYM	Homo sapiens (Human)	2	0.696003	0.0160363	0.613188	0.000542567
EMC9_HUMAN	Q9Y3B6	reviewed	ER membrane protein complex subunit 9 (Protein FAM158A)	EMC9 C14orf122 FAM158A CGI-112	Homo sapiens (Human)	1	0.00013863	0.143838	0.548788	0.575968
LRIF1_HUMAN	Q5T3J3	reviewed	Ligand-dependent nuclear receptor-interacting factor 1 (HP1-binding protein enriched in inactive X chromosome protein 1) (HBiX1) (Receptor-interacting factor 1)	LRIF1 C1orf103 RIF1	Homo sapiens (Human)	8	0.714025	0.041928	0.581577	0.0335337
MRRP3_HUMAN	O15091	reviewed	Mitochondrial ribonuclease P catalytic subunit (EC 3.1.26.5) (Mitochondrial ribonuclease P protein 3) (Mitochondrial RNase P protein 3)	KIAA0391 MRPP3	Homo sapiens (Human)	7	0.680607	0.00925409	0.676597	0.0252036
NARF_HUMAN	Q9UHQ1	reviewed	Nuclear prelamin A recognition factor (Iron-only hydrogenase-like protein 2) (IOP2)	NARF	Homo sapiens (Human)	3	0.622457	0.0238053	0.699309	0.0988748
PAHX_HUMAN	O14832	reviewed	Phytanoyl-CoA dioxygenase, peroxisomal (EC 1.14.11.18) (Phytanic acid oxidase) (Phytanoyl-CoA alpha-hydroxylase) (PhyH)	PHYH PAHX	Homo sapiens (Human)	1	0.0100042	0.158949	0.509756	0.435931
PLD3_HUMAN	Q8IV08	reviewed	Phospholipase D3 (PLD 3) (EC 3.1.4.4) (Choline phosphatase 3) (HindIII K4L homolog) (Hu-K4) (Phosphatidylcholine-hydrolyzing phospholipase D3)	PLD3	Homo sapiens (Human)	4	0.627544	0.00254316	0.688184	0.0301131
PTN3_HUMAN	P26045	reviewed	Tyrosine-protein phosphatase non-receptor type 3 (EC 3.1.3.48) (Protein-tyrosine phosphatase H1) (PTP-H1)	PTPN3 PTPH1	Homo sapiens (Human)	2	0.530905	0.0127393	0.694147	0.255336
RHG27_HUMAN	Q6ZUM4	reviewed	Rho GTPase-activating protein 27 (CIN85-associated multi-domain-containing Rho GTPase-activating protein 1) (Rho-type GTPase-activating protein 27) (SH3 domain-containing protein 20)	ARHGAP27 CAMGAP1 SH3D20 PP905	Homo sapiens (Human)	2	0.353268	0.413344	0.441042	0.154693
RIN2_HUMAN	Q8WYP3	reviewed	Ras and Rab interactor 2 (Ras association domain family 4) (Ras inhibitor JC265) (Ras interaction/interference protein 2)	RIN2 RASSF4	Homo sapiens (Human)	2	0.464708	0.0386208	0.207485	0.000874391
SATB2_HUMAN	Q9UPW6	reviewed	DNA-binding protein SATB2 (Special AT-rich sequence-binding protein 2)	SATB2 KIAA1034	Homo sapiens (Human)	2	0.65368	0.00830713	0.702448	0.0128196
SRGEF_HUMAN	Q9UGK8	reviewed	Secretion-regulating guanine nucleotide exchange factor (Deafness locus-associated putative guanine nucleotide exchange factor) (DelGEF) (Guanine nucleotide exchange factor-related protein)	SERGEF DELGEF GNEFR	Homo sapiens (Human)	2	0.574686	0.00791785	0.603535	0.00376914
THA11_HUMAN	Q96EK4	reviewed	THAP domain-containing protein 11	THAP11 HRIHFB2206	Homo sapiens (Human)	2	0.687734	0.0698281	0.508438	0.0200729
CMC4_HUMAN	P56277	reviewed	Cx9C motif-containing protein 4 (Mature T-cell proliferation 1 neighbor protein) (Mature T-cell proliferation-1 type A) (MTCP-1 type A) (Protein p8 MTCP-1) (p8MTCP1)	CMC4 C6.1B MTCP1 MTCP1NB	Homo sapiens (Human)	1	0.200086	0.00469089	0.242445	0.00347168
F111A_HUMAN	Q96PZ2	reviewed	Protein FAM111A	FAM111A KIAA1895	Homo sapiens (Human)	2	0.337921	0.0142344	0.697448	0.0971219
FA84B_HUMAN	Q96KN1	reviewed	Protein FAM84B (Breast cancer membrane protein 101) (Protein NSE2)	FAM84B BCMP101 NSE2	Homo sapiens (Human)	1	0.000527516	0.184698	0.0253773	0.646897
FSTL1_HUMAN	Q12841	reviewed	Follistatin-related protein 1 (Follistatin-like protein 1)	FSTL1 FRP	Homo sapiens (Human)	2	0.465876	0.0312676	0.550154	0.250044
HPSE_HUMAN	Q9Y251	reviewed	Heparanase (EC 3.2.1.166) (Endo-glucoronidase) (Heparanase-1) (Hpa1) [Cleaved into: Heparanase 8 kDa subunit; Heparanase 50 kDa subunit]	HPSE HEP HPA HPA1 HPR1 HPSE1 HSE1	Homo sapiens (Human)	3	0.554298	0.0462778	0.694077	0.176613
I5P2_HUMAN	P32019	reviewed	Type II inositol 1,4,5-trisphosphate 5-phosphatase (EC 3.1.3.36) (75 kDa inositol polyphosphate-5-phosphatase) (Phosphoinositide 5-phosphatase) (5PTase)	INPP5B OCRL2	Homo sapiens (Human)	1	0.654683	0.379581	0.00525767	0.273758
LRP4_HUMAN	O75096	reviewed	Low-density lipoprotein receptor-related protein 4 (LRP-4) (Multiple epidermal growth factor-like domains 7)	LRP4 KIAA0816 LRP10 MEGF7	Homo sapiens (Human)	2	0.551845	0.0105917	0.349951	0.00137075
RELL1_HUMAN	Q8IUW5	reviewed	RELT-like protein 1	RELL1 PSEC0162	Homo sapiens (Human)	2	0.684115	0.799841	0.71021	0.544766
SPIR1_HUMAN	Q08AE8	reviewed	Protein spire homolog 1 (Spir-1)	SPIRE1 KIAA1135 SPIR1	Homo sapiens (Human)	2	0.55237	0.0580279	0.548419	0.199159
STA13_HUMAN	Q9Y3M8	reviewed	StAR-related lipid transfer protein 13 (46H23.2) (Deleted in liver cancer 2 protein) (DLC-2) (Rho GTPase-activating protein) (START domain-containing protein 13) (StARD13)	STARD13 DLC2 GT650	Homo sapiens (Human)	3	0.648278	0.0595918	0.46548	0.0412178
YAF2_HUMAN	Q8IY57	reviewed	YY1-associated factor 2	YAF2	Homo sapiens (Human)	2	0.684714	0.00721152	0.633075	0.00143187
ZN516_HUMAN	Q92618	reviewed	Zinc finger protein 516	ZNF516 KIAA0222	Homo sapiens (Human)	1	0.685273	0.090899	0.406363	0.00763926
ZN609_HUMAN	O15014	reviewed	Zinc finger protein 609	ZNF609 KIAA0295	Homo sapiens (Human)	3	0.647521	0.0175217	0.255	0.00739322
ZN706_HUMAN	Q9Y5V0	reviewed	Zinc finger protein 706	ZNF706 HSPC038 PNAS-113	Homo sapiens (Human)	2	0.332238	0.0196117	0.33636	7.45943e-05
3MG_HUMAN	P29372	reviewed	DNA-3-methyladenine glycosylase (EC 3.2.2.21) (3-alkyladenine DNA glycosylase) (3-methyladenine DNA glycosidase) (ADPG) (N-methylpurine-DNA glycosylase)	MPG AAG ANPG MID1	Homo sapiens (Human)	4	0.550514	0.0836008	0.296371	0.014864
ACO11_HUMAN	Q8WXI4	reviewed	Acyl-coenzyme A thioesterase 11 (Acyl-CoA thioesterase 11) (EC 3.1.2.-) (Acyl-CoA thioester hydrolase 11) (Adipose-associated thioesterase) (Brown fat-inducible thioesterase) (BFIT)	ACOT11 BFIT KIAA0707 THEA	Homo sapiens (Human)	3	0.488414	0.243664	0.37963	0.122125
AFTIN_HUMAN	Q6ULP2	reviewed	Aftiphilin	AFTPH AFTH	Homo sapiens (Human)	3	0.628242	0.00355241	0.335569	0.0193947
AGAP3_HUMAN	Q96P47	reviewed	Arf-GAP with GTPase, ANK repeat and PH domain-containing protein 3 (AGAP-3) (CRAM-associated GTPase) (CRAG) (Centaurin-gamma-3) (Cnt-g3) (MR1-interacting protein) (MRIP-1)	AGAP3 CENTG3	Homo sapiens (Human)	3	0.65041	0.0800932	0.536676	0.0123346
ANK3_HUMAN	Q12955	reviewed	Ankyrin-3 (ANK-3) (Ankyrin-G)	ANK3	Homo sapiens (Human)	6	0.632202	0.00670425	0.525613	0.00116829
ANKR2_HUMAN	Q9GZV1	reviewed	Ankyrin repeat domain-containing protein 2 (Skeletal muscle ankyrin repeat protein) (hArpp)	ANKRD2 ARPP	Homo sapiens (Human)	2	0.55561	0.0514783	0.543992	0.130361
ANS1A_HUMAN	Q92625	reviewed	Ankyrin repeat and SAM domain-containing protein 1A (Odin)	ANKS1A ANKS1 KIAA0229 ODIN	Homo sapiens (Human)	2	0.33971	0.0110078	0.403557	0.23823
APBB1_HUMAN	O00213	reviewed	Amyloid-beta A4 precursor protein-binding family B member 1 (Protein Fe65)	APBB1 FE65 RIR	Homo sapiens (Human)	2	0.383117	0.022326	0.671223	0.246975
APC_HUMAN	P25054	reviewed	Adenomatous polyposis coli protein (Protein APC) (Deleted in polyposis 2.5)	APC DP2.5	Homo sapiens (Human)	3	0.711262	0.172227	0.554899	0.0378531
ASCC1_HUMAN	Q8N9N2	reviewed	Activating signal cointegrator 1 complex subunit 1 (ASC-1 complex subunit p50) (Trip4 complex subunit p50)	ASCC1 CGI-18	Homo sapiens (Human)	4	0.698326	0.00503161	0.408015	0.000711018
ATX10_HUMAN	Q9UBB4	reviewed	Ataxin-10 (Brain protein E46 homolog) (Spinocerebellar ataxia type 10 protein)	ATXN10 SCA10	Homo sapiens (Human)	8	0.660525	0.00144313	0.68294	0.000465958
BCAR3_HUMAN	O75815	reviewed	Breast cancer anti-estrogen resistance protein 3 (Novel SH2-containing protein 2) (SH2 domain-containing protein 3B)	BCAR3 NSP2 SH2D3B UNQ271/PRO308	Homo sapiens (Human)	13	0.596427	0.000550665	0.699849	0.0124066
BCAS3_HUMAN	Q9H6U6	reviewed	Breast carcinoma-amplified sequence 3 (GAOB1)	BCAS3	Homo sapiens (Human)	2	0.645774	0.0521999	0.437186	0.00756871
BIRC6_HUMAN	Q9NR09	reviewed	Baculoviral IAP repeat-containing protein 6 (EC 2.3.2.27) (BIR repeat-containing ubiquitin-conjugating enzyme) (BRUCE) (RING-type E3 ubiquitin transferase BIRC6) (Ubiquitin-conjugating BIR domain enzyme apollon) (APOLLON)	BIRC6 KIAA1289	Homo sapiens (Human)	18	0.593827	0.0190958	0.56655	0.00536224
BTF3_HUMAN	P20290	reviewed	Transcription factor BTF3 (Nascent polypeptide-associated complex subunit beta) (NAC-beta) (RNA polymerase B transcription factor 3)	BTF3 NACB OK/SW-cl.8	Homo sapiens (Human)	5	0.658637	0.0286461	0.490401	0.00336704
CASP6_HUMAN	P55212	reviewed	Caspase-6 (CASP-6) (EC 3.4.22.59) (Apoptotic protease Mch-2) [Cleaved into: Caspase-6 subunit p18; Caspase-6 subunit p11]	CASP6 MCH2	Homo sapiens (Human)	2	0.640768	0.00140725	0.542466	0.0107436
CCD91_HUMAN	Q7Z6B0	reviewed	Coiled-coil domain-containing protein 91 (GGA-binding partner) (p56 accessory protein)	CCDC91 GGABP HSD8	Homo sapiens (Human)	2	0.515528	0.000706577	0.29534	0.0135184
CDK4_HUMAN	P11802	reviewed	Cyclin-dependent kinase 4 (EC 2.7.11.22) (Cell division protein kinase 4) (PSK-J3)	CDK4	Homo sapiens (Human)	6	0.538161	0.000304098	0.676531	0.0749072
CDKAL_HUMAN	Q5VV42	reviewed	Threonylcarbamoyladenosine tRNA methylthiotransferase (EC 2.8.4.5) (CDK5 regulatory subunit-associated protein 1-like 1) (tRNA-t(6)A37 methylthiotransferase)	CDKAL1	Homo sapiens (Human)	7	0.560282	0.0368677	0.539957	3.68874e-05
CEP55_HUMAN	Q53EZ4	reviewed	Centrosomal protein of 55 kDa (Cep55) (Up-regulated in colon cancer 6)	CEP55 C10orf3 URCC6	Homo sapiens (Human)	2	0.698931	0.0709112	0.668762	0.377957
CSKP_HUMAN	O14936	reviewed	Peripheral plasma membrane protein CASK (hCASK) (EC 2.7.11.1) (Calcium/calmodulin-dependent serine protein kinase) (Protein lin-2 homolog)	CASK LIN2	Homo sapiens (Human)	3	0.572734	0.048086	0.226421	0.0231806
CTIF_HUMAN	O43310	reviewed	CBP80/20-dependent translation initiation factor	CTIF KIAA0427	Homo sapiens (Human)	5	0.684139	0.0340853	0.632368	0.0537083
CTL2_HUMAN	Q8IWA5	reviewed	Choline transporter-like protein 2 (Solute carrier family 44 member 2)	SLC44A2 CTL2 PSEC0210	Homo sapiens (Human)	6	0.526552	0.175538	0.685041	0.14672
CTNA1_HUMAN	P35221	reviewed	Catenin alpha-1 (Alpha E-catenin) (Cadherin-associated protein) (Renal carcinoma antigen NY-REN-13)	CTNNA1	Homo sapiens (Human)	24	0.513834	0.0119652	0.305829	0.00128663
CTNB1_HUMAN	P35222	reviewed	Catenin beta-1 (Beta-catenin)	CTNNB1 CTNNB OK/SW-cl.35 PRO2286	Homo sapiens (Human)	21	0.614065	0.000259651	0.410987	3.877e-05
DFNA5_HUMAN	O60443	reviewed	Gasdermin-E (Inversely correlated with estrogen receptor expression 1) (ICERE-1) (Non-syndromic hearing impairment protein 5) [Cleaved into: Gasdermin-E, N-terminal (GSDME-NT); Gasdermin-E, C-terminal (GSDME-CT)]	GSDME DFNA5 ICERE1	Homo sapiens (Human)	4	0.686053	0.000761773	0.506562	0.0123481
DPYD_HUMAN	Q12882	reviewed	Dihydropyrimidine dehydrogenase [NADP(+)] (DHPDHase) (DPD) (EC 1.3.1.2) (Dihydrothymine dehydrogenase) (Dihydrouracil dehydrogenase)	DPYD	Homo sapiens (Human)	16	0.622531	0.0145359	0.398156	1.65614e-07
EF2K_HUMAN	O00418	reviewed	Eukaryotic elongation factor 2 kinase (eEF-2 kinase) (eEF-2K) (EC 2.7.11.20) (Calcium/calmodulin-dependent eukaryotic elongation factor 2 kinase)	EEF2K	Homo sapiens (Human)	3	0.543943	0.0146887	0.492925	0.00273717
ERCC1_HUMAN	P07992	reviewed	DNA excision repair protein ERCC-1	ERCC1	Homo sapiens (Human)	2	0.499766	0.0134559	0.359533	0.0238682
ETS1_HUMAN	P14921	reviewed	Protein C-ets-1 (p54)	ETS1 EWSR2	Homo sapiens (Human)	2	0.662898	0.105549	0.701784	0.192434
EYA3_HUMAN	Q99504	reviewed	Eyes absent homolog 3 (EC 3.1.3.48)	EYA3	Homo sapiens (Human)	2	0.573434	0.025149	0.702166	0.305365
FADS1_HUMAN	O60427	reviewed	Fatty acid desaturase 1 (EC 1.14.19.-) (Delta(5) fatty acid desaturase) (D5D) (Delta(5) desaturase) (Delta-5 desaturase)	FADS1 FADSD5	Homo sapiens (Human)	4	0.641959	0.0222452	0.71425	0.0100347
FAK1_HUMAN	Q05397	reviewed	Focal adhesion kinase 1 (FADK 1) (EC 2.7.10.2) (Focal adhesion kinase-related nonkinase) (FRNK) (Protein phosphatase 1 regulatory subunit 71) (PPP1R71) (Protein-tyrosine kinase 2) (p125FAK) (pp125FAK)	PTK2 FAK FAK1	Homo sapiens (Human)	21	0.63669	0.000815847	0.346347	0.000692125
FDFT_HUMAN	P37268	reviewed	Squalene synthase (SQS) (SS) (EC 2.5.1.21) (FPP:FPP farnesyltransferase) (Farnesyl-diphosphate farnesyltransferase)	FDFT1	Homo sapiens (Human)	11	0.70521	0.00211382	0.65881	0.000126564
FGD6_HUMAN	Q6ZV73	reviewed	FYVE, RhoGEF and PH domain-containing protein 6 (Zinc finger FYVE domain-containing protein 24)	FGD6 KIAA1362 ZFYVE24	Homo sapiens (Human)	3	0.650784	0.013692	0.409661	0.0429817
GBRL2_HUMAN	P60520	reviewed	Gamma-aminobutyric acid receptor-associated protein-like 2 (GABA(A) receptor-associated protein-like 2) (Ganglioside expression factor 2) (GEF-2) (General protein transport factor p16) (Golgi-associated ATPase enhancer of 16 kDa) (GATE-16) (MAP1 light chain 3-related protein)	GABARAPL2 FLC3A GEF2	Homo sapiens (Human)	3	0.628974	0.00385249	0.417606	0.000689888
GLCI1_HUMAN	Q86VQ1	reviewed	Glucocorticoid-induced transcript 1 protein	GLCCI1	Homo sapiens (Human)	3	0.499895	0.0577519	0.0795437	0.0254652
HLTF_HUMAN	Q14527	reviewed	Helicase-like transcription factor (EC 2.3.2.27) (EC 3.6.4.-) (DNA-binding protein/plasminogen activator inhibitor 1 regulator) (HIP116) (RING finger protein 80) (RING-type E3 ubiquitin transferase HLTF) (SWI/SNF-related matrix-associated actin-dependent regulator of chromatin subfamily A member 3) (Sucrose nonfermenting protein 2-like 3)	HLTF HIP116A RNF80 SMARCA3 SNF2L3 ZBU1	Homo sapiens (Human)	15	0.696598	0.011277	0.501684	0.000479451
HTR5B_HUMAN	Q9P2D3	reviewed	HEAT repeat-containing protein 5B	HEATR5B KIAA1414	Homo sapiens (Human)	9	0.554496	0.00237558	0.555018	0.00176271
I13R2_HUMAN	Q14627	reviewed	Interleukin-13 receptor subunit alpha-2 (IL-13 receptor subunit alpha-2) (IL-13R subunit alpha-2) (IL-13R-alpha-2) (IL-13RA2) (Interleukin-13-binding protein) (CD antigen CD213a2)	IL13RA2 IL13R	Homo sapiens (Human)	4	0.473823	0.0136115	0.668335	0.00117519
INT6_HUMAN	Q9UL03	reviewed	Integrator complex subunit 6 (Int6) (DBI-1) (Protein DDX26) (Protein deleted in cancer 1) (DICE1)	INTS6 DBI1 DDX26 DDX26A	Homo sapiens (Human)	5	0.704167	0.0103751	0.671224	0.00106214
IREB2_HUMAN	P48200	reviewed	Iron-responsive element-binding protein 2 (IRE-BP 2) (Iron regulatory protein 2) (IRP2)	IREB2	Homo sapiens (Human)	3	0.505984	0.0677635	0.615164	0.11943
KDM4A_HUMAN	O75164	reviewed	Lysine-specific demethylase 4A (EC 1.14.11.-) (JmjC domain-containing histone demethylation protein 3A) (Jumonji domain-containing protein 2A)	KDM4A JHDM3A JMJD2 JMJD2A KIAA0677	Homo sapiens (Human)	3	0.454744	0.00770805	0.365246	0.00595694
KI20A_HUMAN	O95235	reviewed	Kinesin-like protein KIF20A (GG10_2) (Mitotic kinesin-like protein 2) (MKlp2) (Rab6-interacting kinesin-like protein) (Rabkinesin-6)	KIF20A MKLP2 RAB6KIFL	Homo sapiens (Human)	7	0.369523	0.00895483	0.649371	0.0102375
KIF14_HUMAN	Q15058	reviewed	Kinesin-like protein KIF14	KIF14 KIAA0042	Homo sapiens (Human)	3	0.466035	0.0391945	0.398534	0.000500399
KLHL9_HUMAN	Q9P2J3	reviewed	Kelch-like protein 9	KLHL9 KIAA1354	Homo sapiens (Human)	2	0.400944	0.0380222	0.624695	0.00965157
LONP2_HUMAN	Q86WA8	reviewed	Lon protease homolog 2, peroxisomal (EC 3.4.21.53) (Lon protease-like protein 2) (Lon protease 2) (Peroxisomal Lon protease) (pLon)	LONP2 LONP	Homo sapiens (Human)	3	0.364597	0.00638315	0.5922	0.0128169
LTV1_HUMAN	Q96GA3	reviewed	Protein LTV1 homolog	LTV1 C6orf93	Homo sapiens (Human)	4	0.586049	0.0170666	0.532974	0.00841269
MAGI3_HUMAN	Q5TCQ9	reviewed	Membrane-associated guanylate kinase, WW and PDZ domain-containing protein 3 (Membrane-associated guanylate kinase inverted 3) (MAGI-3)	MAGI3 KIAA1634	Homo sapiens (Human)	2	0.628854	0.0358711	0.227559	0.00432337
MARH6_HUMAN	O60337	reviewed	E3 ubiquitin-protein ligase MARCH6 (EC 2.3.2.27) (Doa10 homolog) (Membrane-associated RING finger protein 6) (Membrane-associated RING-CH protein VI) (MARCH-VI) (Protein TEB-4) (RING finger protein 176) (RING-type E3 ubiquitin transferase MARCH6)	MARCH6 KIAA0597 RNF176 TEB4	Homo sapiens (Human)	2	0.342683	0.0235899	0.283596	0.0229843
MAST4_HUMAN	O15021	reviewed	Microtubule-associated serine/threonine-protein kinase 4 (EC 2.7.11.1)	MAST4 KIAA0303	Homo sapiens (Human)	3	0.673471	0.0520806	0.531597	0.00976133
MBNL1_HUMAN	Q9NR56	reviewed	Muscleblind-like protein 1 (Triplet-expansion RNA-binding protein)	MBNL1 EXP KIAA0428 MBNL	Homo sapiens (Human)	4	0.696815	0.00465552	0.518814	0.00316735
MBNL2_HUMAN	Q5VZF2	reviewed	Muscleblind-like protein 2 (Muscleblind-like protein 1) (Muscleblind-like protein-like) (Muscleblind-like protein-like 39)	MBNL2 MBLL MBLL39 MLP1	Homo sapiens (Human)	4	0.705	0.00435171	0.515189	0.00208305
MCRS1_HUMAN	Q96EZ8	reviewed	Microspherule protein 1 (58 kDa microspherule protein) (Cell cycle-regulated factor p78) (INO80 complex subunit J) (MCRS2)	MCRS1 INO80Q MSP58	Homo sapiens (Human)	2	0.655488	0.0508559	0.660849	0.0811038
MEF2D_HUMAN	Q14814	reviewed	Myocyte-specific enhancer factor 2D	MEF2D	Homo sapiens (Human)	2	0.710571	0.0913244	0.278121	0.00739585
MET15_HUMAN	A6NJ78	reviewed	Probable methyltransferase-like protein 15 (EC 2.1.1.-) (Methyltransferase 5 domain-containing protein 1)	METTL15 METT5D1	Homo sapiens (Human)	3	0.47128	0.0222004	0.474877	0.194602
MMAC_HUMAN	Q9Y4U1	reviewed	Methylmalonic aciduria and homocystinuria type C protein (EC 1.16.1.-) (CblC) (Cyanocobalamin reductase (cyanide-eliminating))	MMACHC	Homo sapiens (Human)	2	0.432535	0.0379831	0.599661	0.171491
MMAD_HUMAN	Q9H3L0	reviewed	Methylmalonic aciduria and homocystinuria type D protein, mitochondrial (CblD)	MMADHC C2orf25 CL25022 HSPC161 My011	Homo sapiens (Human)	2	0.262867	0.00888669	0.157603	0.0037699
MPIP3_HUMAN	P30307	reviewed	M-phase inducer phosphatase 3 (EC 3.1.3.48) (Dual specificity phosphatase Cdc25C)	CDC25C	Homo sapiens (Human)	3	0.515689	0.0753674	0.376081	0.00629179
MTFR1_HUMAN	Q15390	reviewed	Mitochondrial fission regulator 1 (Chondrocyte protein with a poly-proline region)	MTFR1 CHPPR FAM54A2 KIAA0009	Homo sapiens (Human)	2	0.598638	0.0453499	0.335694	0.00014104
MTMR2_HUMAN	Q13614	reviewed	Myotubularin-related protein 2 (Phosphatidylinositol-3,5-bisphosphate 3-phosphatase) (EC 3.1.3.95) (Phosphatidylinositol-3-phosphate phosphatase) (EC 3.1.3.64)	MTMR2 KIAA1073	Homo sapiens (Human)	3	0.709826	0.0258031	0.593633	0.079653
MUTA_HUMAN	P22033	reviewed	Methylmalonyl-CoA mutase, mitochondrial (MCM) (EC 5.4.99.2) (Methylmalonyl-CoA isomerase)	MUT	Homo sapiens (Human)	6	0.671888	0.0166574	0.543105	0.00156217
MZT2A_HUMAN	Q6P582	reviewed	Mitotic-spindle organizing protein 2A (Mitotic-spindle organizing protein associated with a ring of gamma-tubulin 2A)	MZT2A FAM128A MOZART2A	Homo sapiens (Human)	1	0.680436	0.285308	0.640752	0.186333
NDC80_HUMAN	O14777	reviewed	Kinetochore protein NDC80 homolog (Highly expressed in cancer protein) (Kinetochore protein Hec1) (HsHec1) (Kinetochore-associated protein 2) (Retinoblastoma-associated protein HEC)	NDC80 HEC HEC1 KNTC2	Homo sapiens (Human)	5	0.375375	0.00283407	0.655167	0.0136656
NDK3_HUMAN	Q13232	reviewed	Nucleoside diphosphate kinase 3 (NDK 3) (NDP kinase 3) (EC 2.7.4.6) (DR-nm23) (Nucleoside diphosphate kinase C) (NDPKC) (nm23-H3)	NME3	Homo sapiens (Human)	2	0.71084	0.0426522	0.669042	0.0510191
NDUA2_HUMAN	O43678	reviewed	NADH dehydrogenase [ubiquinone] 1 alpha subcomplex subunit 2 (Complex I-B8) (CI-B8) (NADH-ubiquinone oxidoreductase B8 subunit)	NDUFA2	Homo sapiens (Human)	2	0.602612	0.0220077	0.614905	0.0062128
NDUA9_HUMAN	Q16795	reviewed	NADH dehydrogenase [ubiquinone] 1 alpha subcomplex subunit 9, mitochondrial (Complex I-39kD) (CI-39kD) (NADH-ubiquinone oxidoreductase 39 kDa subunit)	NDUFA9 NDUFS2L	Homo sapiens (Human)	11	0.683133	0.0110204	0.701052	0.00174543
NECT4_HUMAN	Q96NY8	reviewed	Nectin-4 (Ig superfamily receptor LNIR) (Nectin cell adhesion molecule 4) (Poliovirus receptor-related protein 4) [Cleaved into: Processed poliovirus receptor-related protein 4]	NECTIN4 LNIR PRR4 PVRL4	Homo sapiens (Human)	4	0.682888	0.60374	0.706266	0.440142
NUF2_HUMAN	Q9BZD4	reviewed	Kinetochore protein Nuf2 (hNuf2) (hNuf2R) (hsNuf2) (Cell division cycle-associated protein 1)	NUF2 CDCA1 NUF2R	Homo sapiens (Human)	4	0.439592	0.00525783	0.700713	0.132043
P2R3A_HUMAN	Q06190	reviewed	Serine/threonine-protein phosphatase 2A regulatory subunit B'' subunit alpha (PP2A subunit B isoform PR72/PR130) (PP2A subunit B isoform R3 isoform) (PP2A subunit B isoforms B''-PR72/PR130) (PP2A subunit B isoforms B72/B130) (Serine/threonine-protein phosphatase 2A 72/130 kDa regulatory subunit B)	PPP2R3A PPP2R3	Homo sapiens (Human)	2	0.524393	0.0284547	0.663091	0.0313661
PARD3_HUMAN	Q8TEW0	reviewed	Partitioning defective 3 homolog (PAR-3) (PARD-3) (Atypical PKC isotype-specific-interacting protein) (ASIP) (CTCL tumor antigen se2-5) (PAR3-alpha)	PARD3 PAR3 PAR3A	Homo sapiens (Human)	13	0.542426	0.00571096	0.39651	5.12539e-05
PKN2_HUMAN	Q16513	reviewed	Serine/threonine-protein kinase N2 (EC 2.7.11.13) (PKN gamma) (Protein kinase C-like 2) (Protein-kinase C-related kinase 2)	PKN2 PRK2 PRKCL2	Homo sapiens (Human)	17	0.710298	0.0124488	0.68636	0.0026448
PKP4_HUMAN	Q99569	reviewed	Plakophilin-4 (p0071)	PKP4	Homo sapiens (Human)	2	0.430852	0.0394445	0.543566	0.123848
PLCB1_HUMAN	Q9NQ66	reviewed	1-phosphatidylinositol 4,5-bisphosphate phosphodiesterase beta-1 (EC 3.1.4.11) (PLC-154) (Phosphoinositide phospholipase C-beta-1) (Phospholipase C-I) (PLC-I) (Phospholipase C-beta-1) (PLC-beta-1)	PLCB1 KIAA0581	Homo sapiens (Human)	2	0.578457	0.00702977	0.266045	0.000122737
PMS2_HUMAN	P54278	reviewed	Mismatch repair endonuclease PMS2 (EC 3.1.-.-) (DNA mismatch repair protein PMS2) (PMS1 protein homolog 2)	PMS2 PMSL2	Homo sapiens (Human)	5	0.701614	0.0205719	0.653883	0.129941
POMP_HUMAN	Q9Y244	reviewed	Proteasome maturation protein (Proteassemblin) (Protein UMP1 homolog) (hUMP1) (Voltage-gated K channel beta subunit 4.1)	POMP C13orf12 UMP1 HSPC014 HSPC036 PNAS-110	Homo sapiens (Human)	4	0.396069	0.00379198	0.219396	0.000581874
PPCEL_HUMAN	Q4J6C6	reviewed	Prolyl endopeptidase-like (EC 3.4.21.-) (Prolylendopeptidase-like)	PREPL KIAA0436	Homo sapiens (Human)	4	0.606064	0.00108902	0.378914	0.000295454
PRI2_HUMAN	P49643	reviewed	DNA primase large subunit (EC 2.7.7.-) (DNA primase 58 kDa subunit) (p58)	PRIM2 PRIM2A	Homo sapiens (Human)	5	0.605642	0.00844753	0.606547	0.0153935
PRP17_HUMAN	O60508	reviewed	Pre-mRNA-processing factor 17 (Cell division cycle 40 homolog) (EH-binding protein 3) (Ehb3) (PRP17 homolog) (hPRP17)	CDC40 EHB3 PRP17 PRPF17	Homo sapiens (Human)	4	0.686534	0.0944703	0.560256	0.0625471
PRR11_HUMAN	Q96HE9	reviewed	Proline-rich protein 11	PRR11	Homo sapiens (Human)	2	0.469996	0.0358475	0.630667	0.0701519
PYRD1_HUMAN	Q8WU10	reviewed	Pyridine nucleotide-disulfide oxidoreductase domain-containing protein 1 (EC 1.8.1.-)	PYROXD1	Homo sapiens (Human)	2	0.63332	0.0595093	0.584539	0.00239716
R3HD1_HUMAN	Q15032	reviewed	R3H domain-containing protein 1	R3HDM1 KIAA0029 R3HDM	Homo sapiens (Human)	2	0.60872	0.0555605	0.317477	0.0126523
RBPMS_HUMAN	Q93062	reviewed	RNA-binding protein with multiple splicing (RBP-MS) (Heart and RRM expressed sequence) (Hermes)	RBPMS HERMES	Homo sapiens (Human)	2	0.626797	0.0168453	0.49251	0.00022984
RCCD1_HUMAN	A6NED2	reviewed	RCC1 domain-containing protein 1	RCCD1	Homo sapiens (Human)	2	0.689693	0.0086696	0.368669	0.0030929
RIOK2_HUMAN	Q9BVS4	reviewed	Serine/threonine-protein kinase RIO2 (EC 2.7.11.1) (RIO kinase 2)	RIOK2 RIO2	Homo sapiens (Human)	5	0.635651	0.0118436	0.648756	0.0255972
RN181_HUMAN	Q9P0P0	reviewed	E3 ubiquitin-protein ligase RNF181 (EC 2.3.2.27) (RING finger protein 181) (RING-type E3 ubiquitin transferase RNF181)	RNF181 HSPC238	Homo sapiens (Human)	2	0.713328	0.0181087	0.334193	3.11262e-05
RRP36_HUMAN	Q96EU6	reviewed	Ribosomal RNA processing protein 36 homolog	RRP36 C6orf153 HSPC253	Homo sapiens (Human)	2	0.562687	0.0305703	0.638859	0.0211616
RTF2_HUMAN	Q9BY42	reviewed	Protein RTF2 homolog (Replication termination factor 2 domain-containing protein 1)	RTFDC1 C20orf43 AD-007 CDA05 HSPC164 HSPC169	Homo sapiens (Human)	7	0.556576	0.015923	0.521977	0.0202933
S10A2_HUMAN	P29034	reviewed	Protein S100-A2 (CAN19) (Protein S-100L) (S100 calcium-binding protein A2)	S100A2 S100L	Homo sapiens (Human)	3	0.673824	0.480675	0.286482	0.178176
S14L1_HUMAN	Q92503	reviewed	SEC14-like protein 1	SEC14L1 SEC14L	Homo sapiens (Human)	1	0.26442	0.00054649	0.658406	0.00254251
SERC1_HUMAN	Q9NRX5	reviewed	Serine incorporator 1 (Tumor differentially expressed protein 1-like) (Tumor differentially expressed protein 2)	SERINC1 KIAA1253 TDE1L TDE2 UNQ396/PRO732	Homo sapiens (Human)	3	0.545401	0.0275819	0.631226	0.0287918
SMAD1_HUMAN	Q15797	reviewed	Mothers against decapentaplegic homolog 1 (MAD homolog 1) (Mothers against DPP homolog 1) (JV4-1) (Mad-related protein 1) (SMAD family member 1) (SMAD 1) (Smad1) (hSMAD1) (Transforming growth factor-beta-signaling protein 1) (BSP-1)	SMAD1 BSP1 MADH1 MADR1	Homo sapiens (Human)	3	0.393803	0.011117	0.211733	0.000476151
SMAD2_HUMAN	Q15796	reviewed	Mothers against decapentaplegic homolog 2 (MAD homolog 2) (Mothers against DPP homolog 2) (JV18-1) (Mad-related protein 2) (hMAD-2) (SMAD family member 2) (SMAD 2) (Smad2) (hSMAD2)	SMAD2 MADH2 MADR2	Homo sapiens (Human)	4	0.616666	0.0212214	0.418551	0.000583758
SMAD3_HUMAN	P84022	reviewed	Mothers against decapentaplegic homolog 3 (MAD homolog 3) (Mad3) (Mothers against DPP homolog 3) (hMAD-3) (JV15-2) (SMAD family member 3) (SMAD 3) (Smad3) (hSMAD3)	SMAD3 MADH3	Homo sapiens (Human)	3	0.537401	0.0100109	0.351894	0.00218971
SNX17_HUMAN	Q15036	reviewed	Sorting nexin-17	SNX17 KIAA0064	Homo sapiens (Human)	5	0.493194	0.0021538	0.703925	0.0467245
SRGP2_HUMAN	O75044	reviewed	SLIT-ROBO Rho GTPase-activating protein 2 (srGAP2) (Formin-binding protein 2) (Rho GTPase-activating protein 34)	SRGAP2 ARHGAP34 FNBP2 KIAA0456 SRGAP2A	Homo sapiens (Human)	2	0.486645	0.0515753	0.52237	0.029935
STK3_HUMAN	Q13188	reviewed	Serine/threonine-protein kinase 3 (EC 2.7.11.1) (Mammalian STE20-like protein kinase 2) (MST-2) (STE20-like kinase MST2) (Serine/threonine-protein kinase Krs-1) [Cleaved into: Serine/threonine-protein kinase 3 36kDa subunit (MST2/N); Serine/threonine-protein kinase 3 20kDa subunit (MST2/C)]	STK3 KRS1 MST2	Homo sapiens (Human)	11	0.533543	0.0133447	0.548127	0.00180341
SYNJ2_HUMAN	O15056	reviewed	Synaptojanin-2 (EC 3.1.3.36) (Synaptic inositol 1,4,5-trisphosphate 5-phosphatase 2)	SYNJ2 KIAA0348	Homo sapiens (Human)	3	0.570113	0.0550984	0.359249	0.000831897
TAF7_HUMAN	Q15545	reviewed	Transcription initiation factor TFIID subunit 7 (RNA polymerase II TBP-associated factor subunit F) (Transcription initiation factor TFIID 55 kDa subunit) (TAF(II)55) (TAFII-55) (TAFII55)	TAF7 TAF2F TAFII55	Homo sapiens (Human)	2	0.614156	0.167835	0.487008	0.0731997
TEX30_HUMAN	Q5JUR7	reviewed	Testis-expressed protein 30	TEX30 C13orf27	Homo sapiens (Human)	4	0.445716	0.000504247	0.469741	0.00405355
TIM8B_HUMAN	Q9Y5J9	reviewed	Mitochondrial import inner membrane translocase subunit Tim8 B (DDP-like protein) (Deafness dystonia protein 2)	TIMM8B DDP2 DDPL TIM8B	Homo sapiens (Human)	2	0.629918	0.00233267	0.392744	0.00818102
TM1L2_HUMAN	Q6ZVM7	reviewed	TOM1-like protein 2 (Target of Myb-like protein 2)	TOM1L2	Homo sapiens (Human)	2	0.390641	0.0599501	0.00422786	0.177018
TMA7_HUMAN	Q9Y2S6	reviewed	Translation machinery-associated protein 7 (Coiled-coil domain-containing protein 72)	TMA7 CCDC72 HSPC016 HSPC330	Homo sapiens (Human)	3	0.564482	0.00565508	0.242285	0.00718549
TOP1_HUMAN	P11387	reviewed	DNA topoisomerase 1 (EC 5.99.1.2) (DNA topoisomerase I)	TOP1	Homo sapiens (Human)	20	0.607171	0.0247991	0.553904	0.000577723
TOP1M_HUMAN	Q969P6	reviewed	DNA topoisomerase I, mitochondrial (TOP1mt) (EC 5.99.1.2)	TOP1MT	Homo sapiens (Human)	3	0.575812	0.0190355	0.568834	0.00194531
TRPS1_HUMAN	Q9UHF7	reviewed	Zinc finger transcription factor Trps1 (Tricho-rhino-phalangeal syndrome type I protein) (Zinc finger protein GC79)	TRPS1	Homo sapiens (Human)	4	0.566556	0.228122	0.19345	0.0430242
TRUB1_HUMAN	Q8WWH5	reviewed	Probable tRNA pseudouridine synthase 1 (EC 5.4.99.-)	TRUB1 PUS4	Homo sapiens (Human)	3	0.632635	0.0328705	0.470632	0.0176213
UT14A_HUMAN	Q9BVJ6	reviewed	U3 small nucleolar RNA-associated protein 14 homolog A (Antigen NY-CO-16) (Serologically defined colon cancer antigen 16)	UTP14A SDCCAG16	Homo sapiens (Human)	9	0.662479	0.000139108	0.557808	0.0126526
VP37B_HUMAN	Q9H9H4	reviewed	Vacuolar protein sorting-associated protein 37B (hVps37B) (ESCRT-I complex subunit VPS37B)	VPS37B	Homo sapiens (Human)	3	0.703608	0.0862384	0.676888	0.125201
WDR54_HUMAN	Q9H977	reviewed	WD repeat-containing protein 54	WDR54	Homo sapiens (Human)	4	0.639777	0.030225	0.580778	0.00791623
ZC3H1_HUMAN	O60293	reviewed	Zinc finger C3H1 domain-containing protein (Coiled-coil domain-containing protein 131) (Proline/serine-rich coiled-coil protein 2)	ZFC3H1 CCDC131 KIAA0546 PSRC2	Homo sapiens (Human)	4	0.697052	0.151558	0.704508	0.311667
ZFAN5_HUMAN	O76080	reviewed	AN1-type zinc finger protein 5 (Zinc finger A20 domain-containing protein 2) (Zinc finger protein 216)	ZFAND5 ZA20D2 ZNF216	Homo sapiens (Human)	4	0.450952	0.00953552	0.341584	0.00595734
ZN117_HUMAN	Q03924	reviewed	Zinc finger protein 117 (Provirus-linked krueppel) (h-PLK) (Zinc finger protein HPF9)	ZNF117	Homo sapiens (Human)	2	0.65409	0.0516633	0.632961	0.00588911
ZN143_HUMAN	P52747	reviewed	Zinc finger protein 143 (SPH-binding factor) (Selenocysteine tRNA gene transcription-activating factor) (hStaf)	ZNF143 SBF STAF	Homo sapiens (Human)	2	0.556311	0.0161756	0.378599	0.00925228
ZN292_HUMAN	O60281	reviewed	Zinc finger protein 292	ZNF292 KIAA0530	Homo sapiens (Human)	4	0.658042	0.128483	0.675653	0.126289
ZN598_HUMAN	Q86UK7	reviewed	E3 ubiquitin-protein ligase ZNF598 (EC 2.3.2.27) (Zinc finger protein 598)	ZNF598	Homo sapiens (Human)	9	0.333308	0.441595	0.580625	0.186645
ZN644_HUMAN	Q9H582	reviewed	Zinc finger protein 644 (Zinc finger motif enhancer-binding protein 2) (Zep-2)	ZNF644 KIAA1221 ZEP2	Homo sapiens (Human)	2	0.656637	0.0479506	0.454637	0.069341
I20RB_HUMAN	Q6UXL0	reviewed	Interleukin-20 receptor subunit beta (IL-20 receptor subunit beta) (IL-20R-beta) (IL-20RB) (Fibronectin type III domain containing 6) (FNDC6) (IL-20R2)	IL20RB DIRS1 UNQ557/PRO1114	Homo sapiens (Human)	2	1.18316	0.697496	0.65193	0.000378258
JAK3_HUMAN	P52333	reviewed	Tyrosine-protein kinase JAK3 (EC 2.7.10.2) (Janus kinase 3) (JAK-3) (Leukocyte janus kinase) (L-JAK)	JAK3	Homo sapiens (Human)	1	1.27006	0.833749	0.000727532	0.221204
TANC1_HUMAN	Q9C0D5	reviewed	Protein TANC1 (Tetratricopeptide repeat, ankyrin repeat and coiled-coil domain-containing protein 1)	TANC1 KIAA1728	Homo sapiens (Human)	2	1.26372	0.527277	0.600574	0.00973299
BCL9_HUMAN	O00512	reviewed	B-cell CLL/lymphoma 9 protein (B-cell lymphoma 9 protein) (Bcl-9) (Protein legless homolog)	BCL9	Homo sapiens (Human)	2	0.904845	0.627932	0.685432	0.484951
PKHA7_HUMAN	Q6IQ23	reviewed	Pleckstrin homology domain-containing family A member 7 (PH domain-containing family A member 7)	PLEKHA7	Homo sapiens (Human)	2	1.11889	0.404672	0.25639	0.209727
TNAP3_HUMAN	P21580	reviewed	Tumor necrosis factor alpha-induced protein 3 (TNF alpha-induced protein 3) (EC 2.3.2.-) (EC 3.4.19.12) (OTU domain-containing protein 7C) (Putative DNA-binding protein A20) (Zinc finger protein A20) [Cleaved into: A20p50; A20p37]	TNFAIP3 OTUD7C	Homo sapiens (Human)	2	1.27631	0.422114	0.597645	0.0966751
ASAP2_HUMAN	O43150	reviewed	Arf-GAP with SH3 domain, ANK repeat and PH domain-containing protein 2 (Development and differentiation-enhancing factor 2) (Paxillin-associated protein with ARF GAP activity 3) (PAG3) (Pyk2 C-terminus-associated protein) (PAP)	ASAP2 DDEF2 KIAA0400	Homo sapiens (Human)	2	1.13447	0.867768	0.376067	0.0130688
CCD43_HUMAN	Q96MW1	reviewed	Coiled-coil domain-containing protein 43	CCDC43	Homo sapiens (Human)	1	1.24973	0.453294	0.639132	0.00851835
CENPR_HUMAN	Q13352	reviewed	Centromere protein R (CENP-R) (Beta-3-endonexin) (Integrin beta-3-binding protein) (Nuclear receptor-interacting factor 3)	ITGB3BP CENPR NRIF3	Homo sapiens (Human)	2	1.08457	0.922089	0.695787	0.53403
GSE1_HUMAN	Q14687	reviewed	Genetic suppressor element 1	GSE1 KIAA0182	Homo sapiens (Human)	2	0.859844	0.428567	0.00941956	0.100302
SAS10_HUMAN	Q9NQZ2	reviewed	Something about silencing protein 10 (Charged amino acid-rich leucine zipper 1) (CRL1) (Disrupter of silencing SAS10) (UTP3 homolog)	UTP3 CRLZ1 SAS10	Homo sapiens (Human)	2	1.39558	0.397854	0.528731	0.136033
WDTC1_HUMAN	Q8N5D0	reviewed	WD and tetratricopeptide repeats protein 1	WDTC1 KIAA1037	Homo sapiens (Human)	2	0.868187	0.556046	0.45129	0.148264
ZFN2B_HUMAN	Q8WV99	reviewed	AN1-type zinc finger protein 2B (Arsenite-inducible RNA-associated protein-like protein) (AIRAP-like protein)	ZFAND2B AIRAPL	Homo sapiens (Human)	2	1.39421	0.187267	0.248888	0.0401836
ZN830_HUMAN	Q96NB3	reviewed	Zinc finger protein 830 (Coiled-coil domain-containing protein 16)	ZNF830 CCDC16	Homo sapiens (Human)	4	1.03235	0.734325	0.508119	0.00986748
MYCPP_HUMAN	Q7Z401	reviewed	C-myc promoter-binding protein (DENN domain-containing protein 4A)	DENND4A IRLB MYCPBP	Homo sapiens (Human)	4	0.952252	0.761541	0.520664	0.0108303
STXB2_HUMAN	Q15833	reviewed	Syntaxin-binding protein 2 (Protein unc-18 homolog 2) (Unc18-2) (Protein unc-18 homolog B) (Unc-18B)	STXBP2 UNC18B	Homo sapiens (Human)	2	0.940125	0.971475	0.683743	0.574374
TINAL_HUMAN	Q9GZM7	reviewed	Tubulointerstitial nephritis antigen-like (Glucocorticoid-inducible protein 5) (Oxidized LDL-responsive gene 2 protein) (OLRG-2) (Tubulointerstitial nephritis antigen-related protein) (TIN Ag-related protein) (TIN-Ag-RP)	TINAGL1 GIS5 LCN7 OLRG2 TINAGL PP6614 PSEC0088 UNQ204/PRO230	Homo sapiens (Human)	1	1.06643	0.78556	0.027293	0.827422
AROS_HUMAN	Q86WX3	reviewed	Active regulator of SIRT1 (40S ribosomal protein S19-binding protein 1) (RPS19-binding protein 1) (S19BP)	RPS19BP1 AROS	Homo sapiens (Human)	2	0.756847	0.0519641	0.36889	0.011596
AS3MT_HUMAN	Q9HBK9	reviewed	Arsenite methyltransferase (EC 2.1.1.137) (Methylarsonite methyltransferase) (S-adenosyl-L-methionine:arsenic(III) methyltransferase)	AS3MT CYT19	Homo sapiens (Human)	1	0.86358	0.539652	0.000381669	0.316798
CHCH2_HUMAN	Q9Y6H1	reviewed	Coiled-coil-helix-coiled-coil-helix domain-containing protein 2 (Aging-associated gene 10 protein) (HCV NS2 trans-regulated protein) (NS2TP)	CHCHD2 C7orf17 AAG10	Homo sapiens (Human)	2	0.742479	0.0507317	0.347924	0.00015206
EST2_HUMAN	O00748	reviewed	Cocaine esterase (EC 3.1.1.84) (Carboxylesterase 2) (CE-2) (hCE-2) (EC 3.1.1.1) (Methylumbelliferyl-acetate deacetylase 2) (EC 3.1.1.56)	CES2 ICE	Homo sapiens (Human)	7	1.24383	0.513202	0.636166	0.4714
NS1BP_HUMAN	Q9Y6Y0	reviewed	Influenza virus NS1A-binding protein (NS1-BP) (NS1-binding protein) (Aryl hydrocarbon receptor-associated protein 3) (Kelch-like protein 39)	IVNS1ABP ARA3 FLARA3 KIAA0850 KLHL39 NS1 NS1BP HSPC068	Homo sapiens (Human)	2	0.757348	0.220743	0.47893	0.0815015
RBMS2_HUMAN	Q15434	reviewed	RNA-binding motif, single-stranded-interacting protein 2 (Suppressor of CDC2 with RNA-binding motif 3)	RBMS2 SCR3	Homo sapiens (Human)	2	0.80841	0.197339	0.357193	0.000662522
ADCY3_HUMAN	O60266	reviewed	Adenylate cyclase type 3 (EC 4.6.1.1) (ATP pyrophosphate-lyase 3) (Adenylate cyclase type III) (AC-III) (Adenylate cyclase, olfactive type) (Adenylyl cyclase 3) (AC3)	ADCY3 KIAA0511	Homo sapiens (Human)	2	0.884834	0.504087	0.514856	0.395909
FADS2_HUMAN	O95864	reviewed	Fatty acid desaturase 2 (EC 1.14.19.3) (Acyl-CoA 6-desaturase) (Delta(6) fatty acid desaturase) (D6D) (Delta(6) desaturase) (Delta-6 desaturase)	FADS2	Homo sapiens (Human)	2	1.03899	0.904985	0.0127585	0.37129
FIL1L_HUMAN	Q4L180	reviewed	Filamin A-interacting protein 1-like (130 kDa GPBP-interacting protein) (90 kDa GPBP-interacting protein) (Protein down-regulated in ovarian cancer 1) (DOC-1)	FILIP1L COL4A3BPIP DOC1 GIP90	Homo sapiens (Human)	1	1.0477	0.990722	0.133863	0.0169334
HDAC4_HUMAN	P56524	reviewed	Histone deacetylase 4 (HD4) (EC 3.5.1.98)	HDAC4 KIAA0288	Homo sapiens (Human)	2	0.731101	0.0121425	0.367175	2.60985e-05
HJURP_HUMAN	Q8NCD3	reviewed	Holliday junction recognition protein (14-3-3-associated AKT substrate) (Fetal liver-expressing gene 1 protein) (Up-regulated in lung cancer 9)	HJURP FAKTS FLEG1 URLC9	Homo sapiens (Human)	2	0.77899	0.0386398	0.568378	0.0398058
KMT2D_HUMAN	O14686	reviewed	Histone-lysine N-methyltransferase 2D (Lysine N-methyltransferase 2D) (EC 2.1.1.43) (ALL1-related protein) (Myeloid/lymphoid or mixed-lineage leukemia protein 2)	KMT2D ALR MLL2 MLL4	Homo sapiens (Human)	4	0.732822	0.239508	0.703714	0.111642
MPZL2_HUMAN	O60487	reviewed	Myelin protein zero-like protein 2 (Epithelial V-like antigen 1)	MPZL2 EVA EVA1 UNQ606/PRO1192	Homo sapiens (Human)	2	0.764888	0.0941075	0.475039	0.191431
NEDD8_HUMAN	Q15843	reviewed	NEDD8 (Neddylin) (Neural precursor cell expressed developmentally down-regulated protein 8) (NEDD-8) (Ubiquitin-like protein Nedd8)	NEDD8	Homo sapiens (Human)	2	1.04987	0.923817	0.572821	0.00771689
RBG1L_HUMAN	Q5R372	reviewed	Rab GTPase-activating protein 1-like	RABGAP1L HHL KIAA0471	Homo sapiens (Human)	2	0.962884	0.532367	0.348226	0.0668077
T22D1_HUMAN	Q15714	reviewed	TSC22 domain family protein 1 (Cerebral protein 2) (Regulatory protein TSC-22) (TGFB-stimulated clone 22 homolog) (Transforming growth factor beta-1-induced transcript 4 protein)	TSC22D1 KIAA1994 TGFB1I4 TSC22 hucep-2	Homo sapiens (Human)	5	0.959027	0.68005	0.59869	0.0278164
[truncated: 4,131 more rows]

## Sheet: HT cell
	Entry	Status	Protein names	Gene names	Organism	PepNum	cr_ratio_HT_24	p value_HT_24	cr_ ratio_HT_48	p value_HT_48
CCNE2_HUMAN	O96020	reviewed	G1/S-specific cyclin-E2	CCNE2	Homo sapiens (Human)	2	4.81831	0.0010383	2.5587	0.0256278								note:
[truncated: 5,901 more rows]

## Sheet: raw data
	Entry	Status	Protein names	Gene names	Organism	PepNum	HT_24C_01	HT_24C_02	HT_24C_03	HT_24F_01	HT_24F_02	HT_24F_03	HT_48C_01	HT_48C_02	HT_48C_03	HT_48F_01	HT_48F_02	HT_48F_03	UM_24C_01	UM_24C_02	UM_24C_03	UM_24F_01	UM_24F_02	UM_24F_03	UM_48C_01	UM_48C_02	UM_48C_03	UM_48F_01	UM_48F_02	UM_48F_03	HT_24C	HT_24F	HT_48C	HT_48F	UM_24C	UM_24F	UM_48C	UM_48F	ratio_HT_24	ratio_HT_48	ratio_UM_24	ratio_UM_48	ratio_HT_24	ratio_HT_48	ratio_UM_24	ratio_UM_48	HT_24C_01	HT_24C_02	HT_24C_03
[truncated: 5,903 more rows]
[truncated: 41 more columns]
