# Supplementary material for: Mutant Kras as a Biomarker Plays a Favorable Role in FL118-Induced Apoptosis, Reactive Oxygen Species (ROS) Production and Modulation of Survivin, Mcl-1 and XIAP in Human Bladder Cancer
Source: Cancers (Basel). 2020 Nov 18;12(11):3413. doi: 10.3390/cancers12113413 (PMC7698790; doi:10.3390/cancers12113413)
Supplement: Supplementary file 1 [file cancers-12-03413-s001.zip › cancers-1002631 -suppl-final/Table S2 Table S3 Table S4.xlsx]

## Sheet: Table S2
GenPept/UniProt/Swiss-Prot Accession	Protein names	Gene names	cr_ratio_HT_24h	p value_HT_24h	cr_ratio_UM_24h	p value_UM_24h	cr_ ratio_HT_48h	p value_HT_48h	cr_ratio_UM_48h	p value_UM_48h
P05067	Amyloid-beta A4 protein (ABPP) (APPI) (APP) (Alzheimer disease amyloid protein) (Amyloid precursor protein) (Amyloid-beta precursor protein) (Cerebral vascular amyloid peptide) (CVAP) (PreA4) (Protease nexin-II) (PN-II) [Cleaved into: N-APP; Soluble APP-alpha (S-APP-alpha); Soluble APP-beta (S-APP-beta); C99 (Beta-secretase C-terminal fragment) (Beta-CTF); Amyloid-beta protein 42 (Abeta42) (Beta-…	APP A4 AD1	0.692925	0.00598647	0.191039	0.0013259	0.546934	8.11079e-05	0.173439	0.000249088		HT: HT1376
P10244	Myb-related protein B (B-Myb) (Myb-like protein 2)	MYBL2 BMYB	3.99356	0.000975934	3.27132	0.00613271	3.83987	0.0203348	159.588	0.0117175		UM: UMUC3
P04183	Thymidine kinase, cytosolic (EC 2.7.1.21)	TK1	2.01063	0.00182478	2.02728	0.000308614	2.45435	1.06259e-05	3.11615	0.000318724
Q9UJM3	ERBB receptor feedback inhibitor 1 (Mitogen-inducible gene 6 protein) (MIG-6)	ERRFI1 MIG6	1.4433	0.0414596	0.507577	0.0354042	0.877862	0.0349592	0.177678	9.50711e-07
P17676	CCAAT/enhancer-binding protein beta (C/EBP beta) (Liver activator protein) (LAP) (Liver-enriched inhibitory protein) (LIP) (Nuclear factor NF-IL6) (Transcription factor 5) (TCF-5)	CEBPB TCF5 PP9092	1.50519	0.0232559	3.64089	6.7277e-05	1.1601	0.6527	1.75608	0.00123322
O00767	Acyl-CoA desaturase (EC 1.14.19.1) (Delta(9)-desaturase) (Delta-9 desaturase) (Fatty acid desaturase) (Stearoyl-CoA desaturase) (hSCD1)	SCD	0.590061	0.00372951	0.530364	0.00586678	0.649973	0.0186316	0.398114	2.37525e-05
Q14807	Kinesin-like protein KIF22 (Kinesin-like DNA-binding protein) (Kinesin-like protein 4)	KIF22 KID KNSL4	1.43611	0.00642131	1.76316	0.00717347	1.21297	0.185797	1.8897	0.000446174
Q99808	Equilibrative nucleoside transporter 1 (Equilibrative nitrobenzylmercaptopurine riboside-sensitive nucleoside transporter) (Equilibrative NBMPR-sensitive nucleoside transporter) (Nucleoside transporter, es-type) (Solute carrier family 29 member 1)	SLC29A1 ENT1	1.55259	0.0229395	0.970593	0.152775	1.51995	0.0436663	2.10237	0.00583118
P30307	M-phase inducer phosphatase 3 (EC 3.1.3.48) (Dual specificity phosphatase Cdc25C)	CDC25C	0.604591	0.00114577	0.515689	0.0753674	0.727737	0.00318934	0.376081	0.00629179
P42575	Caspase-2 (CASP-2) (EC 3.4.22.55) (Neural precursor cell expressed developmentally down-regulated protein 2) (NEDD-2) (Protease ICH-1) [Cleaved into: Caspase-2 subunit p18; Caspase-2 subunit p13; Caspase-2 subunit p12]	CASP2 ICH1 NEDD2	1.5504	0.0164955	1.26595	0.0165523	1.13891	0.81174	2.61914	0.0275869
Q9H6U6	Breast carcinoma-amplified sequence 3 (GAOB1)	BCAS3	0.593665	0.0302679	0.645774	0.0521999	0.579364	0.183241	0.437186	0.00756871
Q9NPA3	Mid1-interacting protein 1 (Gastrulation-specific G12-like protein) (Mid1-interacting G12-like protein) (Protein STRAIT11499) (Spot 14-related protein) (S14R) (Spot 14-R)	MID1IP1 MIG12	0.576745	0.0200429	0.759862	0.145919	0.790253	0.217825	1.96664	0.0343785
Q9NRZ9	Lymphoid-specific helicase (EC 3.6.4.-) (Proliferation-associated SNF2-like protein) (SWI/SNF2-related matrix-associated actin-dependent regulator of chromatin subfamily A member 6)	HELLS PASG SMARCA6 Nbla10143	1.47023	0.000686383	0.693424	0.00634403	1.22508	0.147945	0.860777	0.219702
O75496	Geminin	GMNN	3.18027	0.00192262	1.52071	0.150352	2.40801	7.71367e-05	1.02949	0.418576
P07996	Thrombospondin-1 (Glycoprotein G)	THBS1 TSP TSP1	0.622951	0.00795306	0.550964	0.101315	0.590581	0.00378781	3.75788	0.0619306
O00468	Agrin [Cleaved into: Agrin N-terminal 110 kDa subunit; Agrin C-terminal 110 kDa subunit; Agrin C-terminal 90 kDa fragment (C90); Agrin C-terminal 22 kDa fragment (C22)]	AGRN AGRIN	0.691575	0.000111949	0.701062	0.0939135	0.651006	0.00086722	0.86456	0.421572
P20248	Cyclin-A2 (Cyclin-A) (Cyclin A)	CCNA2 CCN1 CCNA	2.57833	0.00167119	1.31348	0.217149	3.23732	7.51896e-06	1.02648	0.384869
O43663	Protein regulator of cytokinesis 1	PRC1	1.59033	0.000164932	0.901357	0.214568	1.68196	0.00299674	0.895445	0.473795
Q9H4H8	Protein FAM83D (Spindle protein CHICA)	FAM83D C20orf129	0.645935	0.0128938	0.673253	0.084123	0.665624	0.12699	0.847678	0.327752
O00716	Transcription factor E2F3 (E2F-3)	E2F3 KIAA0075	3.01549	0.0224116	1.19628	0.539152	1.67125	0.139778	0.65373	0.30477
P35625	Metalloproteinase inhibitor 3 (Protein MIG-5) (Tissue inhibitor of metalloproteinases 3) (TIMP-3)	TIMP3	0.701308	0.00285008	1.4421	0.514107	0.893507	0.0624547	1.08938	0.158698
Q00653	Nuclear factor NF-kappa-B p100 subunit (DNA-binding factor KBF2) (H2TF1) (Lymphocyte translocation chromosome 10 protein) (Nuclear factor of kappa light polypeptide gene enhancer in B-cells 2) (Oncogene Lyt-10) (Lyt10) [Cleaved into: Nuclear factor NF-kappa-B p52 subunit]	NFKB2 LYT10	1.37673	0.0170654	2.68246	0.000131633	1.68002	0.00016291	2.6791	3.1052e-07
Q13501	Sequestosome-1 (EBI3-associated protein of 60 kDa) (EBIAP) (p60) (Phosphotyrosine-independent ligand for the Lck SH2 domain of 62 kDa) (Ubiquitin-binding protein p62)	SQSTM1 ORCA OSIL	0.876697	0.00922839	2.66314	3.49346e-05	0.513688	8.90084e-06	4.14761	3.88198e-07
Q00978	Interferon regulatory factor 9 (IRF-9) (IFN-alpha-responsive transcription factor subunit) (ISGF3 p48 subunit) (Interferon-stimulated gene factor 3 gamma) (ISGF-3 gamma) (Transcriptional regulator ISGF3 subunit gamma)	IRF9 ISGF3G	0.884776	0.514333	10.0617	4.40125e-05	2.14076	0.023444	5.33298	0.00102612
P05161	Ubiquitin-like protein ISG15 (Interferon-induced 15 kDa protein) (Interferon-induced 17 kDa protein) (IP17) (Ubiquitin cross-reactive protein) (hUCRP)	ISG15 G1P2 UCRP	0.983206	0.142586	8.40466	0.00759405	1.55984	0.067279	16.6827	0.000614198
P17275	Transcription factor jun-B	JUNB	1.35069	0.0058393	2.85612	0.00042013	0.89653	0.00875785	1.46461	0.0067438
Q06481	Amyloid-like protein 2 (APLP-2) (APPH) (Amyloid protein homolog) (CDEI box-binding protein) (CDEBP)	APLP2 APPL2	0.931941	0.121561	0.376102	0.0126068	0.804189	0.0344687	0.50019	0.0019048
P15407	Fos-related antigen 1 (FRA-1)	FOSL1 FRA1	0.745981	0.104909	1.94282	0.0473267	0.739508	0.289085	1.52707	0.00136394
P09914	Interferon-induced protein with tetratricopeptide repeats 1 (IFIT-1) (Interferon-induced 56 kDa protein) (IFI-56K) (P56)	IFIT1 G10P1 IFI56 IFNAI1 ISG56	0.727266	0.0532433	11.339	0.0047111	1.6085	0.0932192	22.956	2.91271e-09
Q16763	Ubiquitin-conjugating enzyme E2 S (EC 2.3.2.23) (E2 ubiquitin-conjugating enzyme S) (E2-EPF) (Ubiquitin carrier protein S) (Ubiquitin-conjugating enzyme E2-24 kDa) (Ubiquitin-conjugating enzyme E2-EPF5) (Ubiquitin-protein ligase S)	UBE2S E2EPF OK/SW-cl.73	1.21808	0.347684	1.57047	0.00266695	1.09687	0.941213	2.9236	0.000416674
P37268	Squalene synthase (SQS) (SS) (EC 2.5.1.21) (FPP:FPP farnesyltransferase) (Farnesyl-diphosphate farnesyltransferase)	FDFT1	0.732296	0.000852339	0.70521	0.00211382	0.660666	7.06896e-05	0.65881	0.000126564
Q16666	Gamma-interferon-inducible protein 16 (Ifi-16) (Interferon-inducible myeloid differentiation transcriptional activator)	IFI16 IFNGIP1	1.04922	0.977361	1.59757	0.0110694	1.47197	0.00441469	2.35921	1.54961e-06
P00973	2'-5'-oligoadenylate synthase 1 ((2-5')oligo(A) synthase 1) (2-5A synthase 1) (EC 2.7.7.84) (E18/E16) (p46/p42 OAS)	OAS1 OIAS	1.1697	0.780991	85747	0.00664097	2.58578	5.93281e-05	62.1218	0.000433873
Q8WYP3	Ras and Rab interactor 2 (Ras association domain family 4) (Ras inhibitor JC265) (Ras interaction/interference protein 2)	RIN2 RASSF4	1.15827	0.494357	0.464708	0.0386208	2.10971	0.000680287	0.207485	0.000874391
P52630	Signal transducer and activator of transcription 2 (p113)	STAT2	1.0662	0.943566	2.75715	0.0278975	2.28748	0.00162894	2.24279	0.00146525
Q05397	Focal adhesion kinase 1 (FADK 1) (EC 2.7.10.2) (Focal adhesion kinase-related nonkinase) (FRNK) (Protein phosphatase 1 regulatory subunit 71) (PPP1R71) (Protein-tyrosine kinase 2) (p125FAK) (pp125FAK)	PTK2 FAK FAK1	0.857383	0.00104019	0.63669	0.000815847	0.943594	0.0350758	0.346347	0.000692125
Q01628	Interferon-induced transmembrane protein 3 (Dispanin subfamily A member 2b) (DSPA2b) (Interferon-inducible protein 1-8U)	IFITM3	0.75544	0.0273378	2.2892	0.027338	0.90194	0.267373	7.23534	0.00194851
P56270	Myc-associated zinc finger protein (MAZI) (Pur-1) (Purine-binding transcription factor) (Serum amyloid A-activating factor-1) (SAF-1) (Transcription factor Zif87) (ZF87) (Zinc finger protein 801)	MAZ ZNF801	1.22785	0.0121191	1.63815	0.00177271	0.917299	0.0635034	2.33152	6.18382e-06
Q9Y287	Integral membrane protein 2B (Immature BRI2) (imBRI2) (Protein E25B) (Transmembrane protein BRI) (Bri) [Cleaved into: BRI2, membrane form (Mature BRI2) (mBRI2); BRI2 intracellular domain (BRI2 ICD); BRI2C, soluble form; Bri23 peptide (Bri2-23) (ABri23) (C-terminal peptide) (P23 peptide)]	ITM2B BRI BRI2	0.863174	0.115224	0.550658	0.0146018	0.73308	0.00605728	0.569779	0.00212524
Q13188	Serine/threonine-protein kinase 3 (EC 2.7.11.1) (Mammalian STE20-like protein kinase 2) (MST-2) (STE20-like kinase MST2) (Serine/threonine-protein kinase Krs-1) [Cleaved into: Serine/threonine-protein kinase 3 36kDa subunit (MST2/N); Serine/threonine-protein kinase 3 20kDa subunit (MST2/C)]	STK3 KRS1 MST2	0.934898	0.060313	0.533543	0.0133447	0.946143	0.136135	0.548127	0.00180341
P35222	Catenin beta-1 (Beta-catenin)	CTNNB1 CTNNB OK/SW-cl.35 PRO2286	1.00643	0.373278	0.614065	0.000259651	1.16026	0.497123	0.410987	3.877e-05
Q93062	RNA-binding protein with multiple splicing (RBP-MS) (Heart and RRM expressed sequence) (Hermes)	RBPMS HERMES	1.08151	0.654873	0.626797	0.0168453	0.855239	0.456564	0.49251	0.00022984
P42224	Signal transducer and activator of transcription 1-alpha/beta (Transcription factor ISGF-3 components p91/p84)	STAT1	1.01863	0.312423	1.89043	0.000455414	1.26801	0.10021	2.70766	3.48272e-07
Q9NZQ7	Programmed cell death 1 ligand 1 (PD-L1) (PDCD1 ligand 1) (Programmed death ligand 1) (B7 homolog 1) (B7-H1) (CD antigen CD274)	CD274 B7H1 PDCD1L1 PDCD1LG1 PDL1	1.31815	0.156745	8.95749	0.0298526	0.671295	0.0805905	18.6352	0.0186221
P13473	Lysosome-associated membrane glycoprotein 2 (LAMP-2) (Lysosome-associated membrane protein 2) (CD107 antigen-like family member B) (LGP-96) (CD antigen CD107b)	LAMP2	0.961724	0.10322	0.624274	0.027273	0.924834	0.14457	1.48644	0.00593404
P49757	Protein numb homolog (h-Numb) (Protein S171)	NUMB C14orf41	1.15157	0.503071	0.520828	0.0123906	0.976468	0.394999	0.24426	0.0192357
P51159	Ras-related protein Rab-27A (Rab-27) (GTP-binding protein Ram)	RAB27A RAB27	1.24343	0.0625269	1.86648	0.0202353	1.54736	0.0518879	1.57098	0.000423532
Q03518	Antigen peptide transporter 1 (APT1) (ATP-binding cassette sub-family B member 2) (Peptide supply factor 1) (Peptide transporter PSF1) (PSF-1) (Peptide transporter TAP1) (Peptide transporter involved in antigen processing 1) (Really interesting new gene 4 protein)	TAP1 ABCB2 PSF1 RING4 Y3	1.10214	0.233146	2.1107	0.0101653	1.14398	0.340402	3.18436	1.93177e-06
P01137	Transforming growth factor beta-1 proprotein [Cleaved into: Latency-associated peptide (LAP); Transforming growth factor beta-1 (TGF-beta-1)]	TGFB1 TGFB	0.887672	0.669492	1.55951	0.0184104	0.984758	0.639586	1.61228	0.000907649
Q96GD4	Aurora kinase B (EC 2.7.11.1) (Aurora 1) (Aurora- and IPL1-like midbody-associated protein 1) (AIM-1) (Aurora/IPL1-related kinase 2) (ARK-2) (Aurora-related kinase 2) (STK-1) (Serine/threonine-protein kinase 12) (Serine/threonine-protein kinase 5) (Serine/threonine-protein kinase aurora-B)	AURKB AIK2 AIM1 AIRK2 ARK2 STK1 STK12 STK5	1.21436	0.0706184	1.00439	0.265622	1.88954	0.00087768	2.3233	0.00179428
P11388	DNA topoisomerase 2-alpha (EC 5.99.1.3) (DNA topoisomerase II, alpha isozyme)	TOP2A TOP2	1.0955	0.337971	1.15211	0.360174	1.47596	0.00107911	1.53871	0.00159989
P20591	Interferon-induced GTP-binding protein Mx1 (Interferon-induced protein p78) (IFI-78K) (Interferon-regulated resistance GTP-binding protein MxA) (Myxoma resistance protein 1) (Myxovirus resistance protein 1) [Cleaved into: Interferon-induced GTP-binding protein Mx1, N-terminally processed]	MX1	0.917863	0.0944229	0.877278	0.0230902	1.84124	0.00577262	0.472976	0.00592329
O15439	Multidrug resistance-associated protein 4 (ATP-binding cassette sub-family C member 4) (MRP/cMOAT-related ABC transporter) (Multi-specific organic anion transporter B) (MOAT-B)	ABCC4 MRP4	1.14115	0.505272	1.03473	0.643408	1.59192	0.0128726	1.60007	0.000234978
Q9NRR4	Ribonuclease 3 (EC 3.1.26.3) (Protein Drosha) (Ribonuclease III) (RNase III) (p241)	DROSHA RN3 RNASE3L RNASEN	1.33298	0.42158	1.06974	0.930977	1.6367	0.0426618	4.12356	0.0406182
P29317	Ephrin type-A receptor 2 (EC 2.7.10.1) (Epithelial cell kinase) (Tyrosine-protein kinase receptor ECK)	EPHA2 ECK	0.991939	0.488885	1.07555	0.791886	0.669961	0.00310496	1.47551	0.000178497
P15104	Glutamine synthetase (GS) (EC 6.3.1.2) (Glutamate--ammonia ligase) (Palmitoyltransferase GLUL) (EC 2.3.1.225)	GLUL GLNS	1.05253	0.92104	0.910633	0.0958084	1.84276	0.00717582	0.486149	0.00090679
Q8N726	Tumor suppressor ARF (Alternative reading frame) (ARF) (Cyclin-dependent kinase inhibitor 2A) (p14ARF)	CDKN2A CDKN2 MLM	0.961827	0.121026	5.05928	0.123247	0.713637	0.0114019	3.49587	0.0313049
Q8N8N7	Prostaglandin reductase 2 (PRG-2) (EC 1.3.1.48) (15-oxoprostaglandin 13-reductase) (Zinc-binding alcohol dehydrogenase domain-containing protein 1)	PTGR2 ZADH1	0.998968	0.417208	1.05697	0.641719	1.41294	0.0277655	0.713298	0.0305942
Q9UEY8	Gamma-adducin (Adducin-like protein 70)	ADD3 ADDL	0.851694	0.66864	0.789818	4.78312e-06	1.40295	0.68765	0.382542	0.000416261
Q9C004	Protein sprouty homolog 4 (Spry-4)	SPRY4	1.2124	0.444176	1.07934	0.863946	0.945387	0.297409	0.232272	0.0107022
P35869	Aryl hydrocarbon receptor (Ah receptor) (AhR) (Class E basic helix-loop-helix protein 76) (bHLHe76)	AHR BHLHE76	0.796486	0.0113587	1.19048	0.584898	1.04822	0.418976	1.94883	0.00204503
P84090	Enhancer of rudimentary homolog	ERH	1.01219	0.355141	1.14064	0.696806	0.981215	0.301646	0.676705	0.00968464
Q9UIQ6	Leucyl-cystinyl aminopeptidase (Cystinyl aminopeptidase) (EC 3.4.11.3) (Insulin-regulated membrane aminopeptidase) (Insulin-responsive aminopeptidase) (IRAP) (Oxytocinase) (OTase) (Placental leucine aminopeptidase) (P-LAP) [Cleaved into: Leucyl-cystinyl aminopeptidase, pregnancy serum form]	LNPEP OTASE	0.993873	0.0152517	1.07535	0.792215	0.882187	0.0410502	1.65317	0.00544277
P31431	Syndecan-4 (SYND4) (Amphiglycan) (Ryudocan core protein)	SDC4	0.887687	0.0130608	0.664015	0.087901	0.779788	0.00149745	2.38018	0.00374536
Q15075	Early endosome antigen 1 (Endosome-associated protein p162) (Zinc finger FYVE domain-containing protein 2)	EEA1 ZFYVE2	0.910318	0.0147943	0.961688	0.205895	1.01368	0.390648	0.633587	0.00453712
Q96HE7	ERO1-like protein alpha (ERO1-L) (ERO1-L-alpha) (EC 1.8.4.-) (Endoplasmic oxidoreductin-1-like protein) (Endoplasmic reticulum oxidoreductase alpha) (Oxidoreductin-1-L-alpha)	ERO1A ERO1L UNQ434/PRO865	1.13484	0.0166994	0.964887	0.0518103	1.07642	0.579713	1.90921	0.000139594
P00338	L-lactate dehydrogenase A chain (LDH-A) (EC 1.1.1.27) (Cell proliferation-inducing gene 19 protein) (LDH muscle subunit) (LDH-M) (Renal carcinoma antigen NY-REN-59)	LDHA PIG19	0.94302	0.215733	0.860099	0.0818983	0.858953	0.0370534	0.581651	5.57916e-05
Q15758	Neutral amino acid transporter B(0) (ATB(0)) (Baboon M7 virus receptor) (RD114/simian type D retrovirus receptor) (Sodium-dependent neutral amino acid transporter type 2) (Solute carrier family 1 member 5)	SLC1A5 ASCT2 M7V1 RDR RDRC	1.07289	0.630638	1.14829	0.523591	0.795098	0.00425085	1.60725	0.000187717
O43491	Band 4.1-like protein 2 (Generally expressed protein 4.1) (4.1G)	EPB41L2	1.04226	0.889499	0.92874	0.0821383	0.775734	0.043502	0.558445	0.0069723
P02786	Transferrin receptor protein 1 (TR) (TfR) (TfR1) (Trfr) (T9) (p90) (CD antigen CD71) [Cleaved into: Transferrin receptor protein 1, serum form (sTfR)]	TFRC	0.968331	0.0759513	0.892923	0.078046	0.841909	0.000358138	1.80956	1.42286e-05
Q16706	Alpha-mannosidase 2 (EC 3.2.1.114) (Golgi alpha-mannosidase II) (AMan II) (Man II) (Mannosidase alpha class 2A member 1) (Mannosyl-oligosaccharide 1,3-1,6-alpha-mannosidase)	MAN2A1 MANA2	1.12942	0.43836	0.81441	0.00117152	0.850089	0.0941486	1.87682	0.00830098
P55010	Eukaryotic translation initiation factor 5 (eIF-5)	EIF5	1.02948	0.69299	1.0688	0.613959	1.01349	0.13191	1.61872	0.00170834
Q8WX93	Palladin (SIH002) (Sarcoma antigen NY-SAR-77)	PALLD KIAA0992 CGI-151	1.10929	0.604233	0.865753	0.0165464	0.970543	0.159205	0.563843	0.00607041
P48506	Glutamate--cysteine ligase catalytic subunit (EC 6.3.2.2) (GCS heavy chain) (Gamma-ECS) (Gamma-glutamylcysteine synthetase)	GCLC GLCL GLCLC	1.01788	0.465472	1.15713	0.594536	0.99336	0.084332	0.668633	0.000898045
P49721	Proteasome subunit beta type-2 (EC 3.4.25.1) (Macropain subunit C7-I) (Multicatalytic endopeptidase complex subunit C7-I) (Proteasome component C7-I)	PSMB2	0.976734	0.216914	0.981913	0.218706	0.961222	0.0965392	0.55963	2.29061e-05
Q07889	Son of sevenless homolog 1 (SOS-1)	SOS1	1.04437	0.862601	1.0133	0.746679	1.33389	0.342804	0.567817	6.2859e-05
Q9UBB9	Tuftelin-interacting protein 11 (Septin and tuftelin-interacting protein 1) (STIP-1)	TFIP11 STIP HSPC006	1.17156	0.164621	1.0477	0.602857	1.1375	0.880319	1.5445	0.00146698
Q12834	Cell division cycle protein 20 homolog (p55CDC)	CDC20	0.860793	0.0210786	0.888706	0.0291064	0.91034	0.0258921	1.59418	0.0118134
P13796	Plastin-2 (L-plastin) (LC64P) (Lymphocyte cytosolic protein 1) (LCP-1)	LCP1 PLS2	0.810192	0.0149489	0.911707	0.0444207	0.825917	0.0075802	0.52206	0.00333471
P04150	Glucocorticoid receptor (GR) (Nuclear receptor subfamily 3 group C member 1)	NR3C1 GRL	0.935224	0.03999	0.791946	0.0120737	0.907374	0.0184366	0.673035	0.0267938
Q01082	Spectrin beta chain, non-erythrocytic 1 (Beta-II spectrin) (Fodrin beta chain) (Spectrin, non-erythroid beta chain 1)	SPTBN1 SPTB2	0.754427	0.041238	0.797464	0.00606261	0.817629	0.0120968	0.584394	0.00110664
Q09666	Neuroblast differentiation-associated protein AHNAK (Desmoyokin)	AHNAK PM227	0.829385	0.000330504	0.913746	0.118453	0.866547	0.0021839	0.347262	0.00120025
Q01518	Adenylyl cyclase-associated protein 1 (CAP 1)	CAP1 CAP	0.860182	0.0236871	1.04032	0.610527	0.90722	0.0303373	0.647836	0.000153198
O75369	Filamin-B (FLN-B) (ABP-278) (ABP-280 homolog) (Actin-binding-like protein) (Beta-filamin) (Filamin homolog 1) (Fh1) (Filamin-3) (Thyroid autoantigen) (Truncated actin-binding protein) (Truncated ABP)	FLNB FLN1L FLN3 TABP TAP	0.898357	0.0361088	0.914827	0.128404	0.873393	0.0373209	0.689959	0.00099688
O00461	Golgi integral membrane protein 4 (Golgi integral membrane protein, cis) (GIMPc) (Golgi phosphoprotein 4) (Golgi-localized phosphoprotein of 130 kDa) (Golgi phosphoprotein of 130 kDa)	GOLIM4 GIMPC GOLPH4 GPP130	0.87216	0.0198231	0.902597	0.221677	0.843139	0.00143483	1.41388	0.0239081
P55084	Trifunctional enzyme subunit beta, mitochondrial (TP-beta) [Includes: 3-ketoacyl-CoA thiolase (EC 2.3.1.16) (Acetyl-CoA acyltransferase) (Beta-ketothiolase)]	HADHB MSTP029	0.948317	0.0458908	1.08787	0.951922	0.94185	0.00540702	1.56692	0.000302435
P11021	Endoplasmic reticulum chaperone BiP (EC 3.6.4.10) (78 kDa glucose-regulated protein) (GRP-78) (Binding-immunoglobulin protein) (BiP) (Heat shock protein 70 family protein 5) (HSP70 family protein 5) (Heat shock protein family A member 5) (Immunoglobulin heavy chain-binding protein)	HSPA5 GRP78	0.91717	0.00958656	1.18482	0.372424	0.802253	0.00183916	2.05136	0.000456825
Q9Y4L1	Hypoxia up-regulated protein 1 (150 kDa oxygen-regulated protein) (ORP-150) (170 kDa glucose-regulated protein) (GRP-170)	HYOU1 GRP170 ORP150	0.914287	0.00652692	1.04355	0.556967	0.887809	0.0222044	1.88987	0.000741027
P07942	Laminin subunit beta-1 (Laminin B1 chain) (Laminin-1 subunit beta) (Laminin-10 subunit beta) (Laminin-12 subunit beta) (Laminin-2 subunit beta) (Laminin-6 subunit beta) (Laminin-8 subunit beta)	LAMB1	0.756487	0.00163481	1.01931	0.29664	0.835216	0.00959938	2.2357	0.00188453
P09382	Galectin-1 (Gal-1) (14 kDa laminin-binding protein) (HLBP14) (14 kDa lectin) (Beta-galactoside-binding lectin L-14-I) (Galaptin) (HBL) (HPL) (Lactose-binding lectin 1) (Lectin galactoside-binding soluble 1) (Putative MAPK-activating protein PM12) (S-Lac lectin 1)	LGALS1	0.755153	0.000454191	1.04698	0.707609	0.793576	0.000117874	0.707321	0.00555269
P35232	Prohibitin	PHB	0.914361	0.0244561	1.04769	0.681889	0.979637	0.0177572	2.16485	0.00521925
Q8WW33	Gametocyte-specific factor 1 (Protein FAM112B)	GTSF1 FAM112B	0.855078	0.0416004	0.489575	0.0617391	0.901533	0.0329609	0.561463	0.00999265
Q9UHD8	Septin-9 (MLL septin-like fusion protein MSF-A) (MLL septin-like fusion protein) (Ovarian/Breast septin) (Ov/Br septin) (Septin D1)	SEPT9 KIAA0991 MSF	0.89133	0.0364028	0.964607	0.151036	0.881583	0.00543941	0.587861	0.0048176
Q96TA1	Niban-like protein 1 (Meg-3) (Melanoma invasion by ERK) (MINERVA) (Protein FAM129B)	FAM129B C9orf88	0.853695	0.0229649	0.787119	0.0298578	0.911533	0.0716404	0.454751	0.00130813
P78347	General transcription factor II-I (GTFII-I) (TFII-I) (Bruton tyrosine kinase-associated protein 135) (BAP-135) (BTK-associated protein 135) (SRF-Phox1-interacting protein) (SPIN) (Williams-Beuren syndrome chromosomal region 6 protein)	GTF2I BAP135 WBSCR6	0.967955	0.0148163	0.892685	0.0455094	1.05948	0.463939	0.705713	0.0014987
P04083	Annexin A1 (Annexin I) (Annexin-1) (Calpactin II) (Calpactin-2) (Chromobindin-9) (Lipocortin I) (Phospholipase A2 inhibitory protein) (p35)	ANXA1 ANX1 LPC1	0.881738	0.0199157	1.02465	0.497314	0.983554	0.09161	0.666106	8.71184e-05
P47756	F-actin-capping protein subunit beta (CapZ beta)	CAPZB	0.90649	0.0178516	1.02829	0.373504	0.982016	0.0747756	0.670817	0.000690478
P06733	Alpha-enolase (EC 4.2.1.11) (2-phospho-D-glycerate hydro-lyase) (C-myc promoter-binding protein) (Enolase 1) (MBP-1) (MPB-1) (Non-neural enolase) (NNE) (Phosphopyruvate hydratase) (Plasminogen-binding protein)	ENO1 ENO1L1 MBPB1 MPB1	0.901933	0.000788964	0.96565	0.262066	0.997243	0.232774	0.605107	0.000186368
P46940	Ras GTPase-activating-like protein IQGAP1 (p195)	IQGAP1 KIAA0051	0.932542	0.0474313	0.853515	0.0718518	1.05246	0.423389	0.613535	5.93037e-06
P61970	Nuclear transport factor 2 (NTF-2) (Placental protein 15) (PP15)	NUTF2 NTF2	0.965762	0.0335142	0.964605	0.11124	0.973617	0.145388	0.589011	0.00117459
P26447	Protein S100-A4 (Calvasculin) (Metastasin) (Placental calcium-binding protein) (Protein Mts1) (S100 calcium-binding protein A4)	S100A4 CAPL MTS1	0.944663	0.0244946	0.967347	0.696495	1.02763	0.146478	1.43844	0.0183488
P27105	Erythrocyte band 7 integral membrane protein (Protein 7.2b) (Stomatin)	STOM BND7 EPB72	0.88923	0.0368534	1.01092	0.632219	0.967975	0.108226	1.78117	0.000282274
P23193	Transcription elongation factor A protein 1 (Transcription elongation factor S-II protein 1) (Transcription elongation factor TFIIS.o)	TCEA1 GTF2S TFIIS	0.995194	0.0116141	0.917424	0.137002	1.07507	0.53632	0.488432	0.00041933
P31930	Cytochrome b-c1 complex subunit 1, mitochondrial (Complex III subunit 1) (Core protein I) (Ubiquinol-cytochrome-c reductase complex core protein 1)	UQCRC1	0.946739	0.00752028	1.00296	0.306267	0.992861	0.0702331	1.89847	0.00149241
P22695	Cytochrome b-c1 complex subunit 2, mitochondrial (Complex III subunit 2) (Core protein II) (Ubiquinol-cytochrome-c reductase complex core protein 2)	UQCRC2	0.948511	0.042136	1.00352	0.28414	0.94569	0.0584099	1.94596	0.0037117
Q8WTV0	Scavenger receptor class B member 1 (SRB1) (CD36 and LIMPII analogous 1) (CLA-1) (CD36 antigen-like 1) (Collagen type I receptor, thrombospondin receptor-like 1) (SR-BI) (CD antigen CD36)	SCARB1 CD36L1 CLA1	1.00739	0.70764	0.92151	0.000307178	0.801655	0.0130984	2.04971	0.00106751
P68104	Elongation factor 1-alpha 1 (EF-1-alpha-1) (Elongation factor Tu) (EF-Tu) (Eukaryotic elongation factor 1 A-1) (eEF1A-1) (Leukocyte receptor cluster member 7)	EEF1A1 EEF1A EF1A LENG7	0.936637	0.0649987	1.18933	0.106651	0.881669	0.0123907	1.65066	2.19452e-05
P30101	Protein disulfide-isomerase A3 (EC 5.3.4.1) (58 kDa glucose-regulated protein) (58 kDa microsomal protein) (p58) (Disulfide isomerase ER-60) (Endoplasmic reticulum resident protein 57) (ER protein 57) (ERp57) (Endoplasmic reticulum resident protein 60) (ER protein 60) (ERp60)	PDIA3 ERP57 ERP60 GRP58	0.983388	0.120252	0.995951	0.292135	0.928249	0.00423886	1.65236	0.000490814
P62879	Guanine nucleotide-binding protein G(I)/G(S)/G(T) subunit beta-2 (G protein subunit beta-2) (Transducin beta chain 2)	GNB2	1.01911	0.526586	0.964127	0.023031	0.964358	0.0436376	1.40063	0.000718472
O15226	NF-kappa-B-repressing factor (NFkB-repressing factor) (Protein ITBA4) (Transcription factor NRF)	NKRF ITBA4 NRF	1.03978	0.794173	1.37574	0.00852574	0.814886	0.00986758	1.70091	0.00711717
P46937	Transcriptional coactivator YAP1 (Yes-associated protein 1) (Protein yorkie homolog) (Yes-associated protein YAP65 homolog)	YAP1 YAP65	0.968863	0.0870044	0.907716	0.0489844	0.963924	0.0217781	0.619587	0.00447188
O75915	PRA1 family protein 3 (ADP-ribosylation factor-like protein 6-interacting protein 5) (ARL-6-interacting protein 5) (Aip-5) (Cytoskeleton-related vitamin A-responsive protein) (Dermal papilla-derived protein 11) (GTRAP3-18) (Glutamate transporter EAAC1-interacting protein) (JM5) (Prenylated Rab acceptor protein 2) (Protein JWa) (Putative MAPK-activating protein PM27)	ARL6IP5 DERP11 JWA PRA2 PRAF3 HSPC127	0.849289	0.0623981	1.0352	0.53683	0.897613	0.0130331	1.50555	0.000391464
Q13315	Serine-protein kinase ATM (EC 2.7.11.1) (Ataxia telangiectasia mutated) (A-T mutated)	ATM	1.01805	0.727092	0.863039	0.0504064	1.37108	0.0415429	1.47723	0.00251366
Q9Y6E2	Basic leucine zipper and W2 domain-containing protein 2	BZW2 HSPC028 MSTP017	0.890268	0.0826272	0.960441	0.245549	0.916697	0.00759323	0.604791	0.000471818
P24941	Cyclin-dependent kinase 2 (EC 2.7.11.22) (Cell division protein kinase 2) (p33 protein kinase)	CDK2 CDKN2	1.13443	0.0939021	1.15734	0.42392	1.27903	0.0232928	1.58263	0.000555556
O75390	Citrate synthase, mitochondrial (EC 2.3.3.1) (Citrate (Si)-synthase)	CS	0.965206	0.0740848	1.08499	0.938239	0.97983	0.0200289	1.53662	0.00132648
Q8N3D4	EH domain-binding protein 1-like protein 1	EHBP1L1	1.10404	0.475609	1.19571	0.160324	1.32045	0.00451785	0.536747	0.00333865
P62993	Growth factor receptor-bound protein 2 (Adapter protein GRB2) (Protein Ash) (SH2/SH3 adapter GRB2)	GRB2 ASH	0.974194	0.263008	1.02578	0.180506	1.01132	0.0267402	0.653377	0.00088683
P17096	High mobility group protein HMG-I/HMG-Y (HMG-I(Y)) (High mobility group AT-hook protein 1) (High mobility group protein A1) (High mobility group protein R)	HMGA1 HMGIY	1.05002	0.878603	0.859874	0.11411	0.899548	0.0422627	0.639013	0.0128245
P10809	60 kDa heat shock protein, mitochondrial (EC 3.6.4.9) (60 kDa chaperonin) (Chaperonin 60) (CPN60) (Heat shock protein 60) (HSP-60) (Hsp60) (HuCHA60) (Mitochondrial matrix protein P1) (P60 lymphocyte protein)	HSPD1 HSP60	1.05527	0.940742	1.08045	0.865615	0.997061	0.0290899	2.48714	2.46908e-05
P11279	Lysosome-associated membrane glycoprotein 1 (LAMP-1) (Lysosome-associated membrane protein 1) (CD107 antigen-like family member A) (CD antigen CD107a)	LAMP1	0.988943	0.511015	1.05393	0.630054	0.931928	0.0452729	1.70944	0.000565005
Q9Y6C9	Mitochondrial carrier homolog 2 (Met-induced mitochondrial protein)	MTCH2 MIMP HSPC032	1.00392	0.0710466	1.10688	0.815553	0.971379	0.0223875	2.15597	8.72506e-05
Q96IZ0	PRKC apoptosis WT1 regulator protein (Prostate apoptosis response 4 protein) (Par-4)	PAWR PAR4	0.965173	0.46366	0.899973	0.152535	0.834224	0.0226443	0.328515	0.0106326
P14618	Pyruvate kinase PKM (EC 2.7.1.40) (Cytosolic thyroid hormone-binding protein) (CTHBP) (Opa-interacting protein 3) (OIP-3) (Pyruvate kinase 2/3) (Pyruvate kinase muscle isozyme) (Thyroid hormone-binding protein 1) (THBP1) (Tumor M2-PK) (p58)	PKM OIP3 PK2 PK3 PKM2	0.911432	0.0965264	1.02588	0.385649	0.873818	0.0254924	0.664724	0.00356419
Q15287	RNA-binding protein with serine-rich domain 1 (SR-related protein LDC2)	RNPS1 LDC2	1.16934	0.136215	1.2331	0.131638	1.00371	0.019506	1.41661	0.00295255
Q9H2K8	Serine/threonine-protein kinase TAO3 (EC 2.7.11.1) (Cutaneous T-cell lymphoma-associated antigen HD-CL-09) (CTCL-associated antigen HD-CL-09) (Dendritic cell-derived protein kinase) (JNK/SAPK-inhibitory kinase) (Jun kinase-inhibitory kinase) (Kinase from chicken homolog A) (hKFC-A) (Thousand and one amino acid protein 3)	TAOK3 DPK JIK KDS MAP3K18	0.853131	0.0690318	0.834414	0.0518161	0.883184	0.00092614	0.629221	0.00103045
Q9P0L0	Vesicle-associated membrane protein-associated protein A (VAMP-A) (VAMP-associated protein A) (VAP-A) (33 kDa VAMP-associated protein) (VAP-33)	VAPA VAP33	0.938557	0.0555845	1.09893	0.954786	0.875941	0.0281406	0.709781	0.0101658
P31946	14-3-3 protein beta/alpha (Protein 1054) (Protein kinase C inhibitor protein 1) (KCIP-1) [Cleaved into: 14-3-3 protein beta/alpha, N-terminally processed]	YWHAB	0.962786	0.272686	1.00651	0.284672	0.9588	0.0109586	0.588387	0.00159995
P61981	14-3-3 protein gamma (Protein kinase C inhibitor protein 1) (KCIP-1) [Cleaved into: 14-3-3 protein gamma, N-terminally processed]	YWHAG	0.952878	0.192192	1.02291	0.415979	0.941264	0.00674035	0.634064	0.00335007
P27348	14-3-3 protein theta (14-3-3 protein T-cell) (14-3-3 protein tau) (Protein HS1)	YWHAQ	0.965926	0.295002	0.99335	0.232595	0.974156	0.0186767	0.58884	0.00112425
P63104	14-3-3 protein zeta/delta (Protein kinase C inhibitor protein 1) (KCIP-1)	YWHAZ	0.933863	0.155609	0.956907	0.081036	0.943443	0.0263757	0.56929	0.00218459
P19525	Interferon-induced, double-stranded RNA-activated protein kinase (EC 2.7.11.1) (Eukaryotic translation initiation factor 2-alpha kinase 2) (eIF-2A protein kinase 2) (Interferon-inducible RNA-dependent protein kinase) (P1/eIF-2A protein kinase) (Protein kinase RNA-activated) (PKR) (Protein kinase R) (Tyrosine-protein kinase EIF2AK2) (EC 2.7.10.2) (p68 kinase)	EIF2AK2 PKR PRKR	1.08362	0.224653	1.38038	0.0164546	1.35694	0.0690353	1.89285	0.000301435
P14923	Junction plakoglobin (Catenin gamma) (Desmoplakin III) (Desmoplakin-3)	JUP CTNNG DP3	0.944047	0.0852107	0.748386	0.0328313	1.05258	0.533201	0.583275	0.00123352
P40763	Signal transducer and activator of transcription 3 (Acute-phase response factor)	STAT3 APRF	0.991172	0.442237	0.734003	0.0221245	1.13216	0.743217	0.693773	0.000577537
P61769	Beta-2-microglobulin [Cleaved into: Beta-2-microglobulin form pI 5.3]	B2M CDABP0092 HDCMA22P	1.10216	0.668037	1.22614	0.343359	1.24402	0.164211	2.14977	0.00108809
O60716	Catenin delta-1 (Cadherin-associated Src substrate) (CAS) (p120 catenin) (p120(ctn)) (p120(cas))	CTNND1 KIAA0384	0.962737	0.123518	0.843363	0.150593	1.15552	0.33897	0.550106	0.000792872
Q9UHY7	Enolase-phosphatase E1 (EC 3.1.3.77) (2,3-diketo-5-methylthio-1-phosphopentane phosphatase) (MASA homolog)	ENOPH1 MASA MSTP145	1.00178	0.455066	0.895764	0.312154	1.00433	0.217694	0.589039	0.00578918
P04062	Glucosylceramidase (EC 3.2.1.45) (Acid beta-glucosidase) (Alglucerase) (Beta-glucocerebrosidase) (Beta-GC) (D-glucosyl-N-acylsphingosine glucohydrolase) (Imiglucerase)	GBA GC GLUC	1.04105	0.506067	0.990903	0.0905157	0.989857	0.168394	1.75506	2.96938e-05
P06865	Beta-hexosaminidase subunit alpha (EC 3.2.1.52) (Beta-N-acetylhexosaminidase subunit alpha) (Hexosaminidase subunit A) (N-acetyl-beta-glucosaminidase subunit alpha)	HEXA	0.955115	0.26441	0.930511	0.051253	1.1132	0.819458	1.48794	6.93846e-05
O95140	Mitofusin-2 (EC 3.6.5.-) (Transmembrane GTPase MFN2)	MFN2 CPRP1 KIAA0214	1.11051	0.292452	1.12914	0.511443	1.19047	0.32873	1.5046	0.00229625
O43175	D-3-phosphoglycerate dehydrogenase (3-PGDH) (EC 1.1.1.95) (2-oxoglutarate reductase) (EC 1.1.1.399) (Malate dehydrogenase) (EC 1.1.1.37)	PHGDH PGDH3	0.971238	0.424316	1.00794	0.522753	1.02092	0.255885	0.530151	0.00578836
P61619	Protein transport protein Sec61 subunit alpha isoform 1 (Sec61 alpha-1)	SEC61A1 SEC61A	1.08086	0.727705	0.904905	0.0998382	0.980317	0.155049	2.40582	0.00284405
Q9Y6M5	Zinc transporter 1 (ZnT-1) (Solute carrier family 30 member 1)	SLC30A1 ZNT1	1.04441	0.859547	0.862442	0.063195	0.970093	0.222409	2.11105	0.00268651
Q9Y4K3	TNF receptor-associated factor 6 (EC 2.3.2.27) (E3 ubiquitin-protein ligase TRAF6) (Interleukin-1 signal transducer) (RING finger protein 85) (RING-type E3 ubiquitin transferase TRAF6)	TRAF6 RNF85	0.881673	0.0974276	1.3743	0.0995079	0.948853	0.605061	1.55842	0.000855148
Q12959	Disks large homolog 1 (Synapse-associated protein 97) (SAP-97) (SAP97) (hDlg)	DLG1	1.04201	0.768291	0.784935	0.0333589	1.06947	0.548844	0.522867	0.0100961
O43504	Ragulator complex protein LAMTOR5 (Hepatitis B virus X-interacting protein) (HBV X-interacting protein) (HBX-interacting protein) (Late endosomal/lysosomal adaptor and MAPK and MTOR activator 5)	LAMTOR5 HBXIP XIP	0.908335	0.0503554	0.77595	0.0307547	0.940005	0.153309	0.640332	0.00265664
O95819	Mitogen-activated protein kinase kinase kinase kinase 4 (EC 2.7.11.1) (HPK/GCK-like kinase HGK) (MAPK/ERK kinase kinase kinase 4) (MEK kinase kinase 4) (MEKKK 4) (Nck-interacting kinase)	MAP4K4 HGK KIAA0687 NIK	0.955203	0.0672087	0.78685	0.00255817	1.17086	0.279315	0.659484	0.00187067
P13591	Neural cell adhesion molecule 1 (N-CAM-1) (NCAM-1) (CD antigen CD56)	NCAM1 NCAM	1.02075	0.401258	0.82468	0.0329052	1.06665	0.743965	0.684817	0.00276614
Q8IVL6	Prolyl 3-hydroxylase 3 (EC 1.14.11.7) (Leprecan-like protein 2) (Protein B)	P3H3 LEPREL2	54.9343	0.367215	0.834257	0.0396373	92.1349	0.06375	2.33721	0.00400343
Q13464	Rho-associated protein kinase 1 (EC 2.7.11.1) (Renal carcinoma antigen NY-REN-35) (Rho-associated, coiled-coil-containing protein kinase 1) (Rho-associated, coiled-coil-containing protein kinase I) (ROCK-I) (p160 ROCK-1) (p160ROCK)	ROCK1	1.0614	0.968586	0.779563	0.0105975	1.03592	0.108857	0.663247	0.0128785
Q9Y3Z3	Deoxynucleoside triphosphate triphosphohydrolase SAMHD1 (dNTPase) (EC 3.1.5.-) (Dendritic cell-derived IFNG-induced protein) (DCIP) (Monocyte protein 5) (MOP-5) (SAM domain and HD domain-containing protein 1) (hSAMHD1)	SAMHD1 MOP5	1.12794	0.267572	1.27732	0.0423961	1.40809	0.113699	1.61377	4.64057e-05
Q13813	Spectrin alpha chain, non-erythrocytic 1 (Alpha-II spectrin) (Fodrin alpha chain) (Spectrin, non-erythroid alpha subunit)	SPTAN1 NEAS SPTA2	0.969551	0.0784388	0.799705	0.0341861	1.03867	0.131833	0.519926	0.00147972
Q658P3	Metalloreductase STEAP3 (EC 1.16.1.-) (Dudulin-2) (Six-transmembrane epithelial antigen of prostate 3) (Tumor suppressor-activated pathway protein 6) (hTSAP6) (pHyde) (hpHyde)	STEAP3 TSAP6	0.954064	0.482676	0.860832	0.0178794	1.0236	0.571826	1.49568	0.00134763
Q14669	E3 ubiquitin-protein ligase TRIP12 (EC 2.3.2.26) (E3 ubiquitin-protein ligase for Arf) (ULF) (HECT-type E3 ubiquitin transferase TRIP12) (Thyroid receptor-interacting protein 12) (TR-interacting protein 12) (TRIP-12)	TRIP12 KIAA0045 ULF	0.973072	0.109304	0.802361	0.0478141	0.947928	0.15266	0.575408	0.00585017
P37275	Zinc finger E-box-binding homeobox 1 (NIL-2-A zinc finger protein) (Negative regulator of IL2) (Transcription factor 8) (TCF-8)	ZEB1 AREB6 TCF8	0.96472	0.56123	1.39488	0.0250787	1.01115	0.447682	1.45287	0.00501969
P33527	Multidrug resistance-associated protein 1 (ATP-binding cassette sub-family C member 1) (Leukotriene C(4) transporter) (LTC4 transporter)	ABCC1 MRP MRP1	0.855701	0.157932	0.976851	0.5418	0.917617	0.196088	1.76609	0.000154031
P28288	ATP-binding cassette sub-family D member 3 (70 kDa peroxisomal membrane protein) (PMP70)	ABCD3 PMP70 PXMP1	0.983314	0.40156	0.921204	0.146235	0.939262	0.110489	1.56461	0.00642545
Q03154	Aminoacylase-1 (ACY-1) (EC 3.5.1.14) (N-acyl-L-amino-acid amidohydrolase)	ACY1	0.814291	0.0624746	1.00365	0.368414	1.24007	0.231427	0.648014	0.000108842
P35611	Alpha-adducin (Erythrocyte adducin subunit alpha)	ADD1 ADDA	0.929109	0.237905	0.901132	0.12155	1.00263	0.326401	0.494033	0.000483127
P39687	Acidic leucine-rich nuclear phosphoprotein 32 family member A (Acidic nuclear phosphoprotein pp32) (pp32) (Leucine-rich acidic nuclear protein) (LANP) (Mapmodulin) (Potent heat-stable protein phosphatase 2A inhibitor I1PP2A) (Putative HLA-DR-associated protein I) (PHAPI)	ANP32A C15orf1 LANP MAPM PHAP1	1.08396	0.65304	1.03157	0.463023	0.96842	0.22776	0.612482	0.00133165
P27540	Aryl hydrocarbon receptor nuclear translocator (ARNT protein) (Class E basic helix-loop-helix protein 2) (bHLHe2) (Dioxin receptor, nuclear translocator) (Hypoxia-inducible factor 1-beta) (HIF-1-beta) (HIF1-beta)	ARNT BHLHE2	0.9978	0.486328	1.36451	0.413274	1.10405	0.987681	0.346219	0.00135946
O15145	Actin-related protein 2/3 complex subunit 3 (Arp2/3 complex 21 kDa subunit) (p21-ARC)	ARPC3 ARC21	0.976301	0.31438	0.954812	0.250776	0.982084	0.329534	0.698924	0.00335312
P56211	cAMP-regulated phosphoprotein 19 (ARPP-19)	ARPP19	1.0111	0.54052	1.01078	0.40927	0.992059	0.266066	0.244973	0.00974207
Q9NVI7	ATPase family AAA domain-containing protein 3A	ATAD3A	1.06521	0.831211	1.18484	0.138346	1.0911	0.831809	2.34022	1.53986e-06
P25705	ATP synthase subunit alpha, mitochondrial (ATP synthase F1 subunit alpha)	ATP5F1A ATP5A ATP5A1 ATP5AL2 ATPM	0.954093	0.0555344	1.03695	0.498869	0.9607	0.067291	1.97203	0.000725367
Q07812	Apoptosis regulator BAX (Bcl-2-like protein 4) (Bcl2-L-4)	BAX BCL2L4	0.976142	0.268123	1.17481	0.395177	1.13611	0.616284	1.84291	0.00887475
O15392	Baculoviral IAP repeat-containing protein 5 (Apoptosis inhibitor 4) (Apoptosis inhibitor survivin)	BIRC5 API4 IAP4	1.32645	0.193592	0.858559	0.267071	1.31486	0.31367	1.44009	0.0420766
P35613	Basigin (5F7) (Collagenase stimulatory factor) (Extracellular matrix metalloproteinase inducer) (EMMPRIN) (Leukocyte activation antigen M6) (OK blood group antigen) (Tumor cell-derived collagenase stimulatory factor) (TCSF) (CD antigen CD147)	BSG UNQ6505/PRO21383	0.995612	0.343868	0.962802	0.310167	0.970864	0.0505141	1.5433	0.000535171
P0DP23	Calmodulin-1	CALM1 CALM CAM CAM1	0.909099	0.142084	0.989262	0.384459	1.11301	0.855674	0.521416	0.00482633
O43852	Calumenin (Crocalbin) (IEF SSP 9302)	CALU	1.08537	0.718291	1.15858	0.0772438	0.912816	0.0638757	1.93751	2.01481e-05
Q86VP6	Cullin-associated NEDD8-dissociated protein 1 (Cullin-associated and neddylation-dissociated protein 1) (TBP-interacting protein of 120 kDa A) (TBP-interacting protein 120A) (p120 CAND1)	CAND1 KIAA0829 TIP120 TIP120A	1.02766	0.461861	1.00083	0.305918	1.07684	0.754163	0.633251	0.000181789
P16070	CD44 antigen (CDw44) (Epican) (Extracellular matrix receptor III) (ECMR-III) (GP90 lymphocyte homing/adhesion receptor) (HUTCH-I) (Heparan sulfate proteoglycan) (Hermes antigen) (Hyaluronate receptor) (Phagocytic glycoprotein 1) (PGP-1) (Phagocytic glycoprotein I) (PGP-I) (CD antigen CD44)	CD44 LHR MDU2 MDU3 MIC4	1.01769	0.594319	1.05584	0.614404	1.05863	0.358671	1.83695	0.00504001
Q99459	Cell division cycle 5-like protein (Cdc5-like protein) (Pombe cdc5-related protein)	CDC5L KIAA0432 PCDC5RP	1.09855	0.108718	1.20533	0.185875	1.039	0.0850343	0.681699	0.00913847
P19022	Cadherin-2 (CDw325) (Neural cadherin) (N-cadherin) (CD antigen CD325)	CDH2 CDHN NCAD	1.23248	0.168266	0.790968	0.0602403	1.09901	0.943396	0.594844	0.00312604
O15111	Inhibitor of nuclear factor kappa-B kinase subunit alpha (I-kappa-B kinase alpha) (IKK-A) (IKK-alpha) (IkBKA) (IkappaB kinase) (EC 2.7.11.10) (Conserved helix-loop-helix ubiquitous kinase) (I-kappa-B kinase 1) (IKK1) (Nuclear factor NF-kappa-B inhibitor kinase alpha) (NFKBIKA) (Transcription factor 16) (TCF-16)	CHUK IKKA TCF16	1.33411	0.134649	0.978399	0.148996	1.06997	0.881586	1.46708	0.00380003
Q8NE01	Metal transporter CNNM3 (Ancient conserved domain-containing protein 3) (Cyclin-M3)	CNNM3 ACDP3	1.11883	0.480609	1.00523	0.449158	0.943144	0.156489	1.52224	0.00501359
Q9ULV4	Coronin-1C (Coronin-3) (hCRNN4)	CORO1C CRN2 CRNN4	0.993249	0.424652	0.970463	0.148925	1.11438	0.819139	0.561769	0.000100738
P16220	Cyclic AMP-responsive element-binding protein 1 (CREB-1) (cAMP-responsive element-binding protein 1)	CREB1	1.05026	0.945215	1.02481	0.619566	1.01556	0.61452	0.298207	0.0043905
Q16643	Drebrin (Developmentally-regulated brain protein)	DBN1 D0S117E	0.928579	0.0525974	1.07393	0.803854	1.0601	0.357076	0.638084	0.00530874
O94760	N(G),N(G)-dimethylarginine dimethylaminohydrolase 1 (DDAH-1) (Dimethylarginine dimethylaminohydrolase 1) (EC 3.5.3.18) (DDAHI) (Dimethylargininase-1)	DDAH1 DDAH	1.13422	0.521706	0.999765	0.279806	1.07639	0.842664	0.510675	0.000784172
P31689	DnaJ homolog subfamily A member 1 (DnaJ protein homolog 2) (HSDJ) (Heat shock 40 kDa protein 4) (Heat shock protein J2) (HSJ-2) (Human DnaJ protein 2) (hDj-2)	DNAJA1 DNAJ2 HDJ2 HSJ2 HSPF4	1.07924	0.757914	0.97374	0.132388	0.983767	0.0969341	1.76097	0.000166506
Q96EY1	DnaJ homolog subfamily A member 3, mitochondrial (DnaJ protein Tid-1) (hTid-1) (Hepatocellular carcinoma-associated antigen 57) (Tumorous imaginal discs protein Tid56 homolog)	DNAJA3 HCA57 TID1	1.03347	0.742921	1.01513	0.481299	0.939305	0.084604	2.16975	0.00734898
O14681	Etoposide-induced protein 2.4 homolog (p53-induced gene 8 protein)	EI24 PIG8	1.00105	0.348137	1.25917	0.0738342	1.1257	0.698399	1.66095	0.000508108
P54760	Ephrin type-B receptor 4 (EC 2.7.10.1) (Hepatoma transmembrane kinase) (Tyrosine-protein kinase TYRO11)	EPHB4 HTK MYK1 TYRO11	0.977978	0.295789	1.39197	0.0992958	1.24682	0.161957	1.42232	0.020628
Q15910	Histone-lysine N-methyltransferase EZH2 (EC 2.1.1.43) (ENX-1) (Enhancer of zeste homolog 2) (Lysine N-methyltransferase 6)	EZH2 KMT6	1.36482	0.0983381	1.09332	0.938667	1.48476	0.0696387	1.45294	0.0151761
P16930	Fumarylacetoacetase (FAA) (EC 3.7.1.2) (Beta-diketonase) (Fumarylacetoacetate hydrolase)	FAH	0.97048	0.373228	0.991758	0.245171	1.19078	0.267536	0.490927	0.000189268
Q14254	Flotillin-2 (Epidermal surface antigen) (ESA) (Membrane component chromosome 17 surface marker 1)	FLOT2 ESA1 M17S1	0.962356	0.0676553	0.890967	0.217311	0.984828	0.139727	1.56213	0.000526711
P04406	Glyceraldehyde-3-phosphate dehydrogenase (GAPDH) (EC 1.2.1.12) (Peptidyl-cysteine S-nitrosylase GAPDH) (EC 2.6.99.-)	GAPDH GAPD CDABP0047 OK/SW-cl.12	0.944916	0.107937	0.95797	0.196254	0.91507	0.068159	0.710441	0.0066015
Q06210	Glutamine--fructose-6-phosphate aminotransferase [isomerizing] 1 (EC 2.6.1.16) (D-fructose-6-phosphate amidotransferase 1) (Glutamine:fructose-6-phosphate amidotransferase 1) (GFAT 1) (GFAT1) (Hexosephosphate aminotransferase 1)	GFPT1 GFAT GFPT	1.02673	0.712046	1.03137	0.575855	1.16664	0.443999	1.40979	0.00176167
Q14103	Heterogeneous nuclear ribonucleoprotein D0 (hnRNP D0) (AU-rich element RNA-binding protein 1)	HNRNPD AUF1 HNRPD	0.974005	0.476339	0.990673	0.497357	0.852523	0.154243	0.706214	0.0161041
P61604	10 kDa heat shock protein, mitochondrial (Hsp10) (10 kDa chaperonin) (Chaperonin 10) (CPN10) (Early-pregnancy factor) (EPF)	HSPE1	1.01038	0.522362	1.03553	0.726854	0.974261	0.0695672	1.77178	0.00568028
O60725	Protein-S-isoprenylcysteine O-methyltransferase (EC 2.1.1.100) (Isoprenylcysteine carboxylmethyltransferase) (Prenylated protein carboxyl methyltransferase) (PPMT) (Prenylcysteine carboxyl methyltransferase) (pcCMT)	ICMT PCCMT	1.08585	0.740484	1.05163	0.622038	1.14454	0.919671	1.92118	0.00321908
Q9Y6M1	Insulin-like growth factor 2 mRNA-binding protein 2 (IGF2 mRNA-binding protein 2) (IMP-2) (Hepatocellular carcinoma autoantigen p62) (IGF-II mRNA-binding protein 2) (VICKZ family member 2)	IGF2BP2 IMP2 VICKZ2	0.973859	0.281262	0.87486	0.0805149	1.16825	0.444814	0.70736	0.00291971
O00410	Importin-5 (Imp5) (Importin subunit beta-3) (Karyopherin beta-3) (Ran-binding protein 5) (RanBP5)	IPO5 KPNB3 RANBP5	1.06002	0.934821	1.00184	0.208301	1.00038	0.150701	0.704486	0.00044055
P14316	Interferon regulatory factor 2 (IRF-2)	IRF2	0.81111	0.235138	0.887851	0.503595	0.929302	0.190118	0.484693	0.00404211
P08648	Integrin alpha-5 (CD49 antigen-like family member E) (Fibronectin receptor subunit alpha) (Integrin alpha-F) (VLA-5) (CD antigen CD49e) [Cleaved into: Integrin alpha-5 heavy chain; Integrin alpha-5 light chain]	ITGA5 FNRA	1.02278	0.600251	1.25327	0.173318	1.03011	0.520765	1.70314	0.000296989
P17535	Transcription factor jun-D	JUND	1.18846	0.291004	1.01081	0.602836	0.977766	0.228107	0.343096	0.0357013
P27448	MAP/microtubule affinity-regulating kinase 3 (EC 2.7.11.1) (C-TAK1) (cTAK1) (Cdc25C-associated protein kinase 1) (ELKL motif kinase 2) (EMK-2) (Protein kinase STK10) (Ser/Thr protein kinase PAR-1) (Par-1a) (Serine/threonine-protein kinase p78)	MARK3 CTAK1 EMK2	0.937147	0.0995425	0.864224	0.114123	1.0726	0.674117	1.40452	0.0291275
P08581	Hepatocyte growth factor receptor (HGF receptor) (EC 2.7.10.1) (HGF/SF receptor) (Proto-oncogene c-Met) (Scatter factor receptor) (SF receptor) (Tyrosine-protein kinase Met)	MET	1.19748	0.347137	0.883655	0.349371	0.959497	0.40933	1.53123	0.000220356
P03905	NADH-ubiquinone oxidoreductase chain 4 (EC 7.1.1.2) (NADH dehydrogenase subunit 4)	MT-ND4 MTND4 NADH4 ND4	0.929242	0.216441	1.19522	0.562506	1.06145	0.600324	1.67698	0.0135477
Q9NXR1	Nuclear distribution protein nudE homolog 1 (NudE)	NDE1 NUDE	0.926957	0.185712	1.00844	0.76411	0.975704	0.324291	0.439471	0.00352955
P22392	Nucleoside diphosphate kinase B (NDK B) (NDP kinase B) (EC 2.7.4.6) (C-myc purine-binding transcription factor PUF) (Histidine protein kinase NDKB) (EC 2.7.13.3) (nm23-H2)	NME2 NM23B	0.88198	0.0606797	1.10237	0.9344	0.942924	0.127805	0.659184	0.0125006
O15118	NPC intracellular cholesterol transporter 1 (Niemann-Pick C1 protein)	NPC1	0.9351	0.143415	0.849997	0.178536	1.03955	0.509284	2.06134	0.0023276
P57740	Nuclear pore complex protein Nup107 (107 kDa nucleoporin) (Nucleoporin Nup107)	NUP107	1.01263	0.200268	0.97208	0.150152	0.983377	0.080996	1.50247	0.00249143
Q9NTK5	Obg-like ATPase 1 (DNA damage-regulated overexpressed in cancer 45) (DOC45) (GTP-binding protein 9)	OLA1 GTPBP9 PRO2455 PTD004	0.914774	0.129098	0.938992	0.0911893	0.82128	0.0564298	0.620094	0.000213907
Q96RD7	Pannexin-1	PANX1 MRS1 UNQ2529/PRO6028	1.23451	0.0674024	1.32185	0.443704	0.894118	0.286234	1.97612	0.0164549
P09874	Poly [ADP-ribose] polymerase 1 (PARP-1) (EC 2.4.2.30) (ADP-ribosyltransferase diphtheria toxin-like 1) (ARTD1) (NAD(+) ADP-ribosyltransferase 1) (ADPRT 1) (Poly[ADP-ribose] synthase 1)	PARP1 ADPRT PPOL	1.06739	0.391105	1.02904	0.380661	1.10973	0.820027	0.670632	2.31723e-05
Q5VU43	Myomegalin (Cardiomyopathy-associated protein 2) (Phosphodiesterase 4D-interacting protein)	PDE4DIP CMYA2 KIAA0454 KIAA0477 MMGL	0.983572	0.501163	1.0506	0.656841	1.1277	0.58591	0.399266	0.00277468
O43924	Retinal rod rhodopsin-sensitive cGMP 3',5'-cyclic phosphodiesterase subunit delta (GMP-PDE delta) (Protein p17)	PDE6D PDED	1.18344	0.394733	0.893082	0.0932719	1.11933	0.836403	0.680772	0.00271857
P53609	Geranylgeranyl transferase type-1 subunit beta (EC 2.5.1.59) (Geranylgeranyl transferase type I subunit beta) (GGTase-I-beta) (Type I protein geranyl-geranyltransferase subunit beta)	PGGT1B	1.35551	0.470969	1.16267	0.580696	1.09637	0.997169	0.699111	0.0197307
Q13162	Peroxiredoxin-4 (EC 1.11.1.15) (Antioxidant enzyme AOE372) (AOE37-2) (Peroxiredoxin IV) (Prx-IV) (Thioredoxin peroxidase AO372) (Thioredoxin-dependent peroxide reductase A0372)	PRDX4	1.00839	0.290392	0.929153	0.117102	1.07072	0.698695	2.17508	0.00295489
P25786	Proteasome subunit alpha type-1 (EC 3.4.25.1) (30 kDa prosomal protein) (PROS-30) (Macropain subunit C2) (Multicatalytic endopeptidase complex subunit C2) (Proteasome component C2) (Proteasome nu chain)	PSMA1 HC2 NU PROS30 PSC2	0.919612	0.118636	1.06563	0.647206	0.948712	0.0546364	0.676341	0.000974569
P25788	Proteasome subunit alpha type-3 (EC 3.4.25.1) (Macropain subunit C8) (Multicatalytic endopeptidase complex subunit C8) (Proteasome component C8)	PSMA3 HC8 PSC8	0.933136	0.218177	1.08885	0.975194	0.930363	0.0959976	0.655792	0.00837503
O14818	Proteasome subunit alpha type-7 (EC 3.4.25.1) (Proteasome subunit RC6-1) (Proteasome subunit XAPC7)	PSMA7 HSPC	0.973403	0.0988912	0.983947	0.298843	1.00161	0.291864	0.668215	0.000824282
P20618	Proteasome subunit beta type-1 (EC 3.4.25.1) (Macropain subunit C5) (Multicatalytic endopeptidase complex subunit C5) (Proteasome component C5) (Proteasome gamma chain)	PSMB1 PSC5	0.98421	0.179213	1.06576	0.711061	0.979295	0.106038	0.678466	6.52077e-05
P28070	Proteasome subunit beta type-4 (EC 3.4.25.1) (26 kDa prosomal protein) (HsBPROS26) (PROS-26) (Macropain beta chain) (Multicatalytic endopeptidase complex beta chain) (Proteasome beta chain) (Proteasome chain 3) (HsN3)	PSMB4 PROS26	0.955586	0.260158	1.24299	0.0891829	0.960464	0.0682105	0.68332	0.027544
P06400	Retinoblastoma-associated protein (p105-Rb) (pRb) (Rb) (pp110)	RB1	0.987949	0.492101	0.927226	0.0999332	1.45138	0.0521008	1.79595	0.00811301
Q9Y256	CAAX prenyl protease 2 (EC 3.4.22.-) (Farnesylated proteins-converting enzyme 2) (FACE-2) (Prenyl protein-specific endoprotease 2) (RCE1 homolog) (hRCE1)	RCE1 FACE2 RCE1A RCE1B	1.22745	0.301223	0.938057	0.302589	0.876466	0.119215	1.66936	0.0171363
Q04206	Transcription factor p65 (Nuclear factor NF-kappa-B p65 subunit) (Nuclear factor of kappa light polypeptide gene enhancer in B-cells 3)	RELA NFKB3	0.870555	0.0927905	1.25101	0.200275	0.934901	0.141484	1.45489	0.0051426
P62857	40S ribosomal protein S28 (Small ribosomal subunit protein eS28)	RPS28	0.967305	0.15255	1.03117	0.730281	0.949055	0.0772423	0.68479	0.00255648
P62070	Ras-related protein R-Ras2 (Ras-like protein TC21) (Teratocarcinoma oncogene)	RRAS2 TC21	1.06993	0.836482	0.955623	0.0949377	0.985741	0.136691	1.40193	0.000716394
Q9BY50	Signal peptidase complex catalytic subunit SEC11C (EC 3.4.21.89) (Microsomal signal peptidase 21 kDa subunit) (SPase 21 kDa subunit) (SEC11 homolog C) (SEC11-like protein 3) (SPC21)	SEC11C SEC11L3 SPC21 SPCS4C	0.884487	0.239967	0.922246	0.127618	0.726979	0.0525428	2.45064	0.000226149
P55735	Protein SEC13 homolog (GATOR complex protein SEC13) (SEC13-like protein 1) (SEC13-related protein)	SEC13 D3S1231E SEC13A SEC13L1 SEC13R	0.931589	0.106658	1.1425	0.340748	0.95277	0.0515497	1.45509	0.000118929
Q9NVA2	Septin-11	SEPT11	0.985104	0.193874	0.99086	0.288111	0.991973	0.0716549	0.604927	0.00298845
Q16181	Septin-7 (CDC10 protein homolog)	SEPT7 CDC10	1.01287	0.73113	0.954379	0.135503	0.993225	0.0886689	0.593334	0.00116007
Q92599	Septin-8	SEPT8 KIAA0202	1.0227	0.365545	1.043	0.607241	1.0533	0.550477	0.689963	0.00145412
Q8NC51	Plasminogen activator inhibitor 1 RNA-binding protein (PAI1 RNA-binding protein 1) (PAI-RBP1) (SERPINE1 mRNA-binding protein 1)	SERBP1 PAIRBP1 CGI-55	1.00663	0.50871	1.18064	0.417667	0.965187	0.163538	0.622919	0.0045043
P36952	Serpin B5 (Maspin) (Peptidase inhibitor 5) (PI-5)	SERPINB5 PI5	0.974384	0.28885	0.992639	0.457564	1.08215	0.844526	0.628388	0.00454431
P31947	14-3-3 protein sigma (Epithelial cell marker protein 1) (Stratifin)	SFN HME1	0.98011	0.241506	0.969796	0.179927	1.04004	0.234544	0.582967	0.00160961
Q96EB6	NAD-dependent protein deacetylase sirtuin-1 (hSIRT1) (EC 3.5.1.-) (Regulatory protein SIR2 homolog 1) (SIR2-like protein 1) (hSIR2) [Cleaved into: SirtT1 75 kDa fragment (75SirT1)]	SIRT1 SIR2L1	1.64454	0.121661	1.17219	0.746314	1.25331	0.648474	1.46789	0.0243655
Q13309	S-phase kinase-associated protein 2 (Cyclin-A/CDK2-associated protein p45) (F-box protein Skp2) (F-box/LRR-repeat protein 1) (p45skp2)	SKP2 FBXL1	1.06057	0.993771	1.09327	0.921846	1.0569	0.760269	0.674121	0.0216125
Q9UP95	Solute carrier family 12 member 4 (Electroneutral potassium-chloride cotransporter 1) (Erythroid K-Cl cotransporter 1) (hKCC1)	SLC12A4 KCC1	1.1963	0.065187	1.00855	0.263199	1.139	0.712041	1.80872	6.26497e-05
O60504	Vinexin (SH3-containing adapter molecule 1) (SCAM-1) (Sorbin and SH3 domain-containing protein 3)	SORBS3 SCAM1	1.04364	0.836929	1.04477	0.53684	1.10459	0.873502	0.655003	0.0393404
P04216	Thy-1 membrane glycoprotein (CDw90) (Thy-1 antigen) (CD antigen CD90)	THY1	0.0485084	0.493414	0.968634	0.323359	0.651979	0.449599	1.55091	0.00263968
Q9BVC6	Transmembrane protein 109 (Mitsugumin-23) (Mg23)	TMEM109	0.979131	0.216443	1.10756	0.946014	1.04719	0.507535	2.33346	0.00677587
O00220	Tumor necrosis factor receptor superfamily member 10A (Death receptor 4) (TNF-related apoptosis-inducing ligand receptor 1) (TRAIL receptor 1) (TRAIL-R1) (CD antigen CD261)	TNFRSF10A APO2 DR4 TRAILR1	1.2392	0.307688	1.11485	0.766278	1.03513	0.733032	1.90799	0.000786233
P63279	SUMO-conjugating enzyme UBC9 (EC 2.3.2.-) (RING-type E3 SUMO transferase UBC9) (SUMO-protein ligase) (Ubiquitin carrier protein 9) (Ubiquitin carrier protein I) (Ubiquitin-conjugating enzyme E2 I) (Ubiquitin-protein ligase I) (p18)	UBE2I UBC9 UBCE9	1.00361	0.240394	0.933553	0.0633235	1.08823	0.885051	0.661406	0.00302413
P61088	Ubiquitin-conjugating enzyme E2 N (EC 2.3.2.23) (Bendless-like ubiquitin-conjugating enzyme) (E2 ubiquitin-conjugating enzyme N) (Ubc13) (UbcH13) (Ubiquitin carrier protein N) (Ubiquitin-protein ligase N)	UBE2N BLU	1.05253	0.92726	0.972315	0.084743	1.07832	0.772166	0.595842	0.00240556
P08670	Vimentin	VIM	0.917302	0.393024	1.28829	0.117589	0.82401	0.0530052	0.631197	0.00164957
Q5JSH3	WD repeat-containing protein 44 (Rabphilin-11)	WDR44	0.860515	0.166289	1.0926	0.996013	0.90781	0.0738014	0.488759	0.0423183
P62258	14-3-3 protein epsilon (14-3-3E)	YWHAE	0.935038	0.183763	0.988847	0.211068	0.940687	0.109616	0.50814	0.00171925
Q04917	14-3-3 protein eta (Protein AS1)	YWHAH YWHA1	0.911886	0.204151	0.95153	0.153058	0.960981	0.124059	0.590113	0.0058976
Q07352	mRNA decay activator protein ZFP36L1 (Butyrate response factor 1) (EGF-response factor 1) (ERF-1) (TPA-induced sequence 11b) (Zinc finger protein 36, C3H1 type-like 1) (ZFP36-like 1)	ZFP36L1 BERG36 BRF1 ERF1 RNF162B TIS11B	0.903012	0.310509	1.09881	0.986892	0.957555	0.262509	0.663755	0.02258
Q9Y6M7	Sodium bicarbonate cotransporter 3 (Electroneutral Na/HCO(3) cotransporter) (Sodium bicarbonate cotransporter 2) (Sodium bicarbonate cotransporter 2b) (Bicarbonate transporter) (Solute carrier family 4 member 7)	SLC4A7 BT NBC2 NBC2B NBC3 NBCn1 SBC2 SLC4A6	0.607455	0.133558	2.11269	0.12791	0.679407	0.209547	1.88718	0.00655749
P10909	Clusterin (Aging-associated gene 4 protein) (Apolipoprotein J) (Apo-J) (Complement cytolysis inhibitor) (CLI) (Complement-associated protein SP-40,40) (Ku70-binding protein 1) (NA1/NA2) (Testosterone-repressed prostate message 2) (TRPM-2) [Cleaved into: Clusterin beta chain (ApoJalpha) (Complement cytolysis inhibitor a chain); Clusterin alpha chain (ApoJbeta) (Complement cytolysis inhibitor b cha…	CLU APOJ CLI KUB1 AAG4	0.940615	0.15599	0.54267	0.00816957	0.871668	0.0246435	0.985377	0.308514
P00750	Tissue-type plasminogen activator (t-PA) (t-plasminogen activator) (tPA) (EC 3.4.21.68) (Alteplase) (Reteplase) [Cleaved into: Tissue-type plasminogen activator chain A; Tissue-type plasminogen activator chain B]	PLAT	1.33331	0.475802	0.0106341	0.011707	1.91052	0.0027797	1.02266	0.863353
P04637	Cellular tumor antigen p53 (Antigen NY-CO-13) (Phosphoprotein p53) (Tumor suppressor p53)	TP53 P53	1.1926	0.0940505	1.76891	0.00608042	1.74064	0.00992376	1.11649	0.0543643
P50402	Emerin	EMD EDMD STA	1.08303	0.658128	1.41346	0.00773975	1.02474	0.19643	0.795912	0.0310427
Q9UQ35	Serine/arginine repetitive matrix protein 2 (300 kDa nuclear matrix antigen) (Serine/arginine-rich splicing factor-related nuclear matrix protein of 300 kDa) (SR-related nuclear matrix protein of 300 kDa) (Ser/Arg-related nuclear matrix protein of 300 kDa) (Splicing coactivator subunit SRm300) (Tax-responsive enhancer element-binding protein 803) (TaxREB803)	SRRM2 KIAA0324 SRL300 SRM300 HSPC075	1.03349	0.289205	1.48517	0.00839929	1.03133	0.16973	0.943668	0.783656
Q16254	Transcription factor E2F4 (E2F-4)	E2F4	0.771967	0.205344	0.550166	0.0169571	0.783377	0.0492279	0.816472	0.28467
P21589	5'-nucleotidase (5'-NT) (EC 3.1.3.5) (Ecto-5'-nucleotidase) (CD antigen CD73)	NT5E NT5 NTE	0.919592	0.0598856	0.667652	0.0172044	0.993112	0.0596191	1.01758	0.0643548
Q9BXW9	Fanconi anemia group D2 protein (Protein FACD2)	FANCD2 FACD	1.29131	0.0113931	0.706332	0.00324546	1.30897	0.00603853	0.982812	0.531438
P05556	Integrin beta-1 (Fibronectin receptor subunit beta) (Glycoprotein IIa) (GPIIA) (VLA-4 subunit beta) (CD antigen CD29)	ITGB1 FNRB MDF2 MSK12	0.908183	0.0368679	0.692706	0.0225335	0.813328	0.00512635	0.961354	0.671976
Q8IWA4	Mitofusin-1 (EC 3.6.5.-) (Fzo homolog) (Transmembrane GTPase MFN1)	MFN1	1.07046	0.824208	0.555243	0.0392489	0.753976	0.0408957	0.799016	0.100464
Q13043	Serine/threonine-protein kinase 4 (EC 2.7.11.1) (Mammalian STE20-like protein kinase 1) (MST-1) (STE20-like kinase MST1) (Serine/threonine-protein kinase Krs-2) [Cleaved into: Serine/threonine-protein kinase 4 37kDa subunit (MST1/N); Serine/threonine-protein kinase 4 18kDa subunit (MST1/C)]	STK4 KRS2 MST1	1.02242	0.553174	0.621454	0.00288662	0.990756	0.197705	0.76969	0.0150687
P11802	Cyclin-dependent kinase 4 (EC 2.7.11.22) (Cell division protein kinase 4) (PSK-J3)	CDK4	1.06	0.951732	0.538161	0.000304098	1.33001	0.0769952	0.676531	0.0749072
Q13541	Eukaryotic translation initiation factor 4E-binding protein 1 (4E-BP1) (eIF4E-binding protein 1) (Phosphorylated heat- and acid-stable protein regulated by insulin 1) (PHAS-I)	EIF4EBP1	1.26972	0.106917	1.79468	0.00930769	1.10062	0.990736	0.722458	0.00385568
P23497	Nuclear autoantigen Sp-100 (Nuclear dot-associated Sp100 protein) (Speckled 100 kDa)	SP100	0.919457	0.282045	2.34734	0.00970367	0.969877	0.687259	1.12866	0.0448715
O15446	DNA-directed RNA polymerase I subunit RPA34 (A34.5) (Antisense to ERCC-1 protein) (ASE-1) (CD3-epsilon-associated protein) (CAST) (CD3E-associated protein) (RNA polymerase I-associated factor PAF49)	CD3EAP ASE1 CAST PAF49	1.07684	0.604701	1.66969	0.00918358	1.0092	0.0914878	0.948298	0.997645
Q12841	Follistatin-related protein 1 (Follistatin-like protein 1)	FSTL1 FRP	1.1329	0.629726	0.465876	0.0312676	1.22755	0.538776	0.550154	0.250044
P17302	Gap junction alpha-1 protein (Connexin-43) (Cx43) (Gap junction 43 kDa heart protein)	GJA1 GJAL	30.1195	0.382935	428.544	0.0401768	0.626096	0.624844	1.19019	0.543409
Q15746	Myosin light chain kinase, smooth muscle (MLCK) (smMLCK) (EC 2.7.11.18) (Kinase-related protein) (KRP) (Telokin) [Cleaved into: Myosin light chain kinase, smooth muscle, deglutamylated form]	MYLK MLCK MLCK1 MYLK1	1.0037	0.672718	0.619139	0.0122428	1.09736	0.856063	0.74184	0.343613
Q9UQ13	Leucine-rich repeat protein SHOC-2 (Protein soc-2 homolog) (Protein sur-8 homolog)	SHOC2 KIAA0862	1.27816	0.65147	2.13298	0.0258827	1.83566	0.27651	0.573173	0.179939
Q99933	BAG family molecular chaperone regulator 1 (BAG-1) (Bcl-2-associated athanogene 1)	BAG1 HAP	0.915815	0.139365	1.09529	0.998986	0.819914	0.0905417	0.895519	0.69048
Q9UQB8	Brain-specific angiogenesis inhibitor 1-associated protein 2 (BAI-associated protein 2) (BAI1-associated protein 2) (Protein BAP2) (Fas ligand-associated factor 3) (FLAF3) (Insulin receptor substrate p53/p58) (IRS-58) (IRSp53/58) (Insulin receptor substrate protein of 53 kDa) (IRSp53) (Insulin receptor substrate p53)	BAIAP2	1.12532	0.307642	1.09324	0.942455	0.963245	0.14969	1.02487	0.352118
Q9GZM7	Tubulointerstitial nephritis antigen-like (Glucocorticoid-inducible protein 5) (Oxidized LDL-responsive gene 2 protein) (OLRG-2) (Tubulointerstitial nephritis antigen-related protein) (TIN Ag-related protein) (TIN-Ag-RP)	TINAGL1 GIS5 LCN7 OLRG2 TINAGL PP6614 PSEC0088 UNQ204/PRO230	0.994905	0.572017	1.06643	0.78556	1.09315	0.995473	0.027293	0.827422
P05412	Transcription factor AP-1 (Activator protein 1) (AP1) (Proto-oncogene c-Jun) (V-jun avian sarcoma virus 17 oncogene homolog) (p39)	JUN	1.16019	0.387339	1.41968	0.0501911	0.659175	0.127655	1.02482	0.326885
P11169	Solute carrier family 2, facilitated glucose transporter member 3 (Glucose transporter type 3, brain) (GLUT-3)	SLC2A3 GLUT3	0.933472	0.509416	0.0368522	0.58184	0.576142	0.279357	2.65385	0.176694
P14635	G2/mitotic-specific cyclin-B1	CCNB1 CCNB	1.03274	0.753569	0.772852	0.0139166	1.42328	0.0304932	1.30692	0.00403049
P10644	cAMP-dependent protein kinase type I-alpha regulatory subunit (Tissue-specific extinguisher 1) (TSE1)	PRKAR1A PKR1 PRKAR1 TSE1	0.877514	0.00254913	0.753958	0.00480591	0.710801	0.000937275	0.951722	0.921418
P04233	HLA class II histocompatibility antigen gamma chain (HLA-DR antigens-associated invariant chain) (Ia antigen-associated invariant chain) (Ii) (p33) (CD antigen CD74)	CD74 DHLAG	0.777172	0.033291	1.01883	0.99962	1.94644	0.00345726	0.974907	0.961561
P08195	4F2 cell-surface antigen heavy chain (4F2hc) (4F2 heavy chain antigen) (Lymphocyte activation antigen 4F2 large subunit) (Solute carrier family 3 member 2) (CD antigen CD98)	SLC3A2 MDU1	0.899428	0.0516444	1.06842	0.743142	0.667743	0.000531207	1.38346	0.00041692
P62072	Mitochondrial import inner membrane translocase subunit Tim10	TIMM10 TIM10	0.99537	0.559601	1.24229	0.173127	0.677001	0.00977885	1.24852	0.0379302
O95994	Anterior gradient protein 2 homolog (AG-2) (hAG-2) (HPC8) (Secreted cement gland protein XAG-2 homolog)	AGR2 AG2 UNQ515/PRO1030	0.944282	0.307657	0.649603	0.38549	1.44836	0.0329676	1.35512	0.348154
P02511	Alpha-crystallin B chain (Alpha(B)-crystallin) (Heat shock protein beta-5) (HspB5) (Renal carcinoma antigen NY-REN-27) (Rosenthal fiber component)	CRYAB CRYA2 HSPB5	1.06884	0.90735	1.13644	0.659798	1.60624	0.00154393	1.06463	0.498843
P08069	Insulin-like growth factor 1 receptor (EC 2.7.10.1) (Insulin-like growth factor I receptor) (IGF-I receptor) (CD antigen CD221) [Cleaved into: Insulin-like growth factor 1 receptor alpha chain; Insulin-like growth factor 1 receptor beta chain]	IGF1R	0.792252	0.211455	0.682978	0.311951	0.713218	0.00631321	2.04819	0.179546
P80188	Neutrophil gelatinase-associated lipocalin (NGAL) (25 kDa alpha-2-microglobulin-related subunit of MMP-9) (Lipocalin-2) (Oncogene 24p3) (Siderocalin) (p25)	LCN2 HNL NGAL	0.946045	0.238585	3001.93	0.391404	2.88668	6.28069e-05	1.0124	0.936011
P35354	Prostaglandin G/H synthase 2 (EC 1.14.99.1) (Cyclooxygenase-2) (COX-2) (PHS II) (Prostaglandin H2 synthase 2) (PGH synthase 2) (PGHS-2) (Prostaglandin-endoperoxide synthase 2)	PTGS2 COX2	1.6141	0.12397	1.61925	0.154817	1.66584	0.0132534	1.00958	0.723065
Q03169	Tumor necrosis factor alpha-induced protein 2 (TNF alpha-induced protein 2) (Primary response gene B94 protein)	TNFAIP2	1.56901	0.126042	4.41148	0.227552	2.54806	0.00131429	2.85331	0.155954
P54198	Protein HIRA (TUP1-like enhancer of split protein 1)	HIRA DGCR1 HIR TUPLE1	1.04237	0.898257	1.54619	0.116074	1.01531	0.504885	1.37261	0.0622068
Q86W56	Poly(ADP-ribose) glycohydrolase (EC 3.2.1.143)	PARG	0.918254	0.215585	1.02119	0.348063	1.02186	0.480178	0.68846	0.0602131
P05120	Plasminogen activator inhibitor 2 (PAI-2) (Monocyte Arg-serpin) (Placental plasminogen activator inhibitor) (Serpin B2) (Urokinase inhibitor)	SERPINB2 PAI2 PLANH2	1.196	0.292045	1.23349	0.533243	1.31628	0.166231	1.11617	0.498478
Q04726	Transducin-like enhancer protein 3 (Enhancer of split groucho-like protein 3) (ESG3)	TLE3 KIAA1547	1.26116	0.12738	1.98246	0.160297	1.1612	0.658823	0.770463	0.331457
Q9UN86	Ras GTPase-activating protein-binding protein 2 (G3BP-2) (GAP SH3 domain-binding protein 2)	G3BP2 KIAA0660	1.06591	0.779762	0.876292	0.0133619	0.92645	0.0279335	0.721928	0.00391019
P20020	Plasma membrane calcium-transporting ATPase 1 (PMCA1) (EC 3.6.3.8) (Plasma membrane calcium ATPase isoform 1) (Plasma membrane calcium pump isoform 1)	ATP2B1 PMCA1	0.891175	0.19526	1.46339	0.464376	0.800866	0.153648	0.9983	0.552543
P39023	60S ribosomal protein L3 (HIV-1 TAR RNA-binding protein B) (TARBP-B) (Large ribosomal subunit protein uL3)	RPL3 OK/SW-cl.32	1.02046	0.49582	1.03102	0.368271	0.960846	0.0848698	1.2084	0.00385607
P23634	Plasma membrane calcium-transporting ATPase 4 (PMCA4) (EC 3.6.3.8) (Matrix-remodeling-associated protein 1) (Plasma membrane calcium ATPase isoform 4) (Plasma membrane calcium pump isoform 4)	ATP2B4 ATP2B2 MXRA1	0.913958	0.221127	1.33073	0.502558	0.850642	0.152207	1.13095	0.0609737
Q13393	Phospholipase D1 (PLD 1) (hPLD1) (EC 3.1.4.4) (Choline phosphatase 1) (Phosphatidylcholine-hydrolyzing phospholipase D1)	PLD1	0.910958	0.296513	1.30179	0.777866	0.964316	0.447287	1.22158	0.302385
P23219	Prostaglandin G/H synthase 1 (EC 1.14.99.1) (Cyclooxygenase-1) (COX-1) (Prostaglandin H2 synthase 1) (PGH synthase 1) (PGHS-1) (PHS 1) (Prostaglandin-endoperoxide synthase 1)	PTGS1 COX1	1.02645	0.714543	1.2502	0.111787	0.999379	0.444965	0.814817	0.216839
Q14289	Protein-tyrosine kinase 2-beta (EC 2.7.10.2) (Calcium-dependent tyrosine kinase) (CADTK) (Calcium-regulated non-receptor proline-rich tyrosine kinase) (Cell adhesion kinase beta) (CAK-beta) (CAKB) (Focal adhesion kinase 2) (FADK 2) (Proline-rich tyrosine kinase 2) (Related adhesion focal tyrosine kinase) (RAFTK)	PTK2B FAK2 PYK2 RAFTK	0.92821	0.0932273	0.763078	0.147112	0.953534	0.343342	1.02305	0.504346
Q7Z6Z7	E3 ubiquitin-protein ligase HUWE1 (EC 2.3.2.26) (ARF-binding protein 1) (ARF-BP1) (HECT, UBA and WWE domain-containing protein 1) (HECT-type E3 ubiquitin transferase HUWE1) (Homologous to E6AP carboxyl terminus homologous protein 9) (HectH9) (Large structure of UREB1) (LASU1) (Mcl-1 ubiquitin ligase E3) (Mule) (Upstream regulatory element-binding protein 1) (URE-B1) (URE-binding protein 1)	HUWE1 KIAA0312 KIAA1578 UREB1 HSPC272	0.915606	0.00336547	0.864083	0.0724657	0.874027	0.0165308	0.773721	0.002184
Q9UHB6	LIM domain and actin-binding protein 1 (Epithelial protein lost in neoplasm)	LIMA1 EPLIN SREBP3 PP624	0.93538	0.019193	1.14087	0.65718	0.891344	0.00136707	0.912445	0.529897
Q16401	26S proteasome non-ATPase regulatory subunit 5 (26S protease subunit S5 basic) (26S proteasome subunit S5B)	PSMD5 KIAA0072	0.931585	0.0215752	0.937293	0.12414	1.07803	0.568137	0.950838	0.948959
Q9NYL9	Tropomodulin-3 (Ubiquitous tropomodulin) (U-Tmod)	TMOD3	0.903886	0.0487987	0.90933	0.116769	0.904992	0.0729712	0.919683	0.591383
P35610	Sterol O-acyltransferase 1 (EC 2.3.1.26) (Acyl-coenzyme A:cholesterol acyltransferase 1) (ACAT-1) (Cholesterol acyltransferase 1)	SOAT1 ACACT ACACT1 ACAT ACAT1 SOAT STAT	0.982072	0.428423	0.898899	0.00608818	0.981987	0.0126763	1.34721	0.0028778
P49841	Glycogen synthase kinase-3 beta (GSK-3 beta) (EC 2.7.11.26) (Serine/threonine-protein kinase GSK3B) (EC 2.7.11.1)	GSK3B	0.900312	0.151006	0.879233	0.0202076	0.932664	0.0146773	0.935037	0.713204
P27635	60S ribosomal protein L10 (Laminin receptor homolog) (Large ribosomal subunit protein uL16) (Protein QM) (Ribosomal protein L10) (Tumor suppressor QM)	RPL10 DXS648E QM	0.954582	0.0623902	0.953273	0.061509	0.946749	0.0043448	1.22043	0.000542987
P15170	Eukaryotic peptide chain release factor GTP-binding subunit ERF3A (Eukaryotic peptide chain release factor subunit 3a) (eRF3a) (G1 to S phase transition protein 1 homolog)	GSPT1 ERF3A	0.98312	0.130079	1.04882	0.559541	0.918206	0.0310692	0.968422	0.718351
Q92845	Kinesin-associated protein 3 (KAP-3) (KAP3) (Smg GDS-associated protein)	KIFAP3 KIF3AP SMAP	1.01052	0.751453	0.779953	0.115891	0.968354	0.437325	1.139	0.169052
P52292	Importin subunit alpha-1 (Karyopherin subunit alpha-2) (RAG cohort protein 1) (SRP1-alpha)	KPNA2 RCH1 SRP1	1.03135	0.637698	0.757464	0.0438737	1.09206	0.912372	1.14832	0.0742011
P78356	Phosphatidylinositol 5-phosphate 4-kinase type-2 beta (EC 2.7.1.149) (1-phosphatidylinositol 5-phosphate 4-kinase 2-beta) (Diphosphoinositide kinase 2-beta) (Phosphatidylinositol 5-phosphate 4-kinase type II beta) (PI(5)P 4-kinase type II beta) (PIP4KII-beta) (PtdIns(5)P-4-kinase isoform 2-beta)	PIP4K2B PIP5K2B	1.18443	0.564036	0.805577	0.0201837	1.10182	0.99467	0.718929	0.0645912
P06493	Cyclin-dependent kinase 1 (CDK1) (EC 2.7.11.22) (EC 2.7.11.23) (Cell division control protein 2 homolog) (Cell division protein kinase 1) (p34 protein kinase)	CDK1 CDC2 CDC28A CDKN1 P34CDC2	0.998237	0.250661	0.96379	0.178752	1.15386	0.368022	1.13259	0.0287504
P07814	Bifunctional glutamate/proline--tRNA ligase (Bifunctional aminoacyl-tRNA synthetase) (Cell proliferation-inducing gene 32 protein) (Glutamatyl-prolyl-tRNA synthetase) [Includes: Glutamate--tRNA ligase (EC 6.1.1.17) (Glutamyl-tRNA synthetase) (GluRS); Proline--tRNA ligase (EC 6.1.1.15) (Prolyl-tRNA synthetase)]	EPRS GLNS PARS QARS QPRS PIG32	0.981159	0.064114	0.969546	0.144566	0.959931	0.0691127	0.749147	0.00230649
P62136	Serine/threonine-protein phosphatase PP1-alpha catalytic subunit (PP-1A) (EC 3.1.3.16)	PPP1CA PPP1A	1.0333	0.615697	0.983608	0.156438	1.04384	0.254735	1.12343	0.000941702
P62333	26S proteasome regulatory subunit 10B (26S proteasome AAA-ATPase subunit RPT4) (Proteasome 26S subunit ATPase 6) (Proteasome subunit p42)	PSMC6 SUG2	1.01241	0.259535	1.07707	0.803771	1.0093	0.0974572	1.28122	0.000124054
P11217	Glycogen phosphorylase, muscle form (EC 2.4.1.1) (Myophosphorylase)	PYGM	0.983673	0.358298	0.963484	0.13518	0.983503	0.257114	0.848129	0.0224451
P68366	Tubulin alpha-4A chain (Alpha-tubulin 1) (Testis-specific alpha-tubulin) (Tubulin H2-alpha) (Tubulin alpha-1 chain)	TUBA4A TUBA1	0.995294	0.306898	0.968719	0.224264	1.10944	0.873651	1.18734	0.000439555
Q9H0D6	5'-3' exoribonuclease 2 (EC 3.1.13.-) (DHM1-like protein) (DHP protein)	XRN2	1.02307	0.249396	1.11896	0.759141	0.988006	0.0556104	0.79985	0.0382395
Q16539	Mitogen-activated protein kinase 14 (MAP kinase 14) (MAPK 14) (EC 2.7.11.24) (Cytokine suppressive anti-inflammatory drug-binding protein) (CSAID-binding protein) (CSBP) (MAP kinase MXI2) (MAX-interacting protein 2) (Mitogen-activated protein kinase p38 alpha) (MAP kinase p38 alpha) (Stress-activated protein kinase 2a) (SAPK2a)	MAPK14 CSBP CSBP1 CSBP2 CSPB1 MXI2 SAPK2A	0.949227	0.18953	0.911216	0.13413	1.06797	0.770806	0.956593	0.965385
P35580	Myosin-10 (Cellular myosin heavy chain, type B) (Myosin heavy chain 10) (Myosin heavy chain, non-muscle IIb) (Non-muscle myosin heavy chain B) (NMMHC-B) (Non-muscle myosin heavy chain IIb) (NMMHC II-b) (NMMHC-IIB)	MYH10	0.966948	0.211321	0.913593	0.101573	1.00472	0.18096	0.965754	0.203401
O14776	Transcription elongation regulator 1 (TATA box-binding protein-associated factor 2S) (Transcription factor CA150)	TCERG1 CA150 TAF2S	0.984331	0.175753	1.01968	0.172042	0.989357	0.0982144	0.92533	0.465081
P01112	GTPase HRas (H-Ras-1) (Ha-Ras) (Transforming protein p21) (c-H-ras) (p21ras) [Cleaved into: GTPase HRas, N-terminally processed]	HRAS HRAS1	0.966537	0.038974	1.02241	0.174432	0.914683	0.000815081	1.38355	0.00126444
Q01970	1-phosphatidylinositol 4,5-bisphosphate phosphodiesterase beta-3 (EC 3.1.4.11) (Phosphoinositide phospholipase C-beta-3) (Phospholipase C-beta-3) (PLC-beta-3)	PLCB3	0.921048	0.0304702	0.889499	0.0441952	0.950481	0.0196794	0.737225	0.00182171
Q13045	Protein flightless-1 homolog	FLII FLIL	0.962977	0.042941	0.907181	0.0375089	0.924564	0.0422093	1.04405	0.0740977
P61158	Actin-related protein 3 (Actin-like protein 3)	ACTR3 ARP3	0.961643	0.00784746	0.957531	0.0642172	1.00107	0.0483526	0.806869	0.00245735
P09972	Fructose-bisphosphate aldolase C (EC 4.1.2.13) (Brain-type aldolase)	ALDOC ALDC	0.947495	0.0479497	0.956724	0.266344	0.859435	0.0227714	0.735921	0.00103922
O95352	Ubiquitin-like modifier-activating enzyme ATG7 (ATG12-activating enzyme E1 ATG7) (Autophagy-related protein 7) (APG7-like) (hAGP7) (Ubiquitin-activating enzyme E1-like protein)	ATG7 APG7L	0.830507	0.0051435	0.891826	0.0906912	0.883731	0.0222544	1.04331	0.0109677
O00571	ATP-dependent RNA helicase DDX3X (EC 3.6.4.13) (DEAD box protein 3, X-chromosomal) (DEAD box, X isoform) (Helicase-like protein 2) (HLP2)	DDX3X DBX DDX3	0.916111	0.00803391	0.958138	0.206676	0.846288	8.51381e-05	1.26724	0.000700601
P00533	Epidermal growth factor receptor (EC 2.7.10.1) (Proto-oncogene c-ErbB-1) (Receptor tyrosine-protein kinase erbB-1)	EGFR ERBB ERBB1 HER1	0.821438	0.00161673	0.864029	0.0818074	0.780656	0.000844368	1.07423	0.0109
O43390	Heterogeneous nuclear ribonucleoprotein R (hnRNP R)	HNRNPR HNRPR	0.938634	0.0219833	1.04285	0.433181	0.858643	0.000602406	0.861608	0.0148927
O14920	Inhibitor of nuclear factor kappa-B kinase subunit beta (I-kappa-B-kinase beta) (IKK-B) (IKK-beta) (IkBKB) (EC 2.7.11.10) (I-kappa-B kinase 2) (IKK2) (Nuclear factor NF-kappa-B inhibitor kinase beta) (NFKBIKB)	IKBKB IKKB	0.954914	0.0126447	1.01465	0.357775	0.895015	0.028046	1.19666	0.00379392
P01111	GTPase NRas (Transforming protein N-Ras)	NRAS HRAS1	0.946413	0.0328773	1.0733	0.828586	0.959589	0.0157153	1.39049	0.000449459
Q08J23	tRNA (cytosine(34)-C(5))-methyltransferase (EC 2.1.1.203) (Myc-induced SUN domain-containing protein) (Misu) (NOL1/NOP2/Sun domain family member 2) (Substrate of AIM1/Aurora kinase B) (tRNA (cytosine-5-)-methyltransferase) (tRNA methyltransferase 4 homolog) (hTrm4)	NSUN2 SAKI TRM4	0.973752	0.0435154	1.12799	0.541427	0.876246	0.00121101	1.15214	0.0132537
P29590	Protein PML (Promyelocytic leukemia protein) (RING finger protein 71) (Tripartite motif-containing protein 19)	PML MYL PP8675 RNF71 TRIM19	0.931522	0.0109654	1.17117	0.322341	1.16073	0.0488286	1.23486	0.00145279
P51149	Ras-related protein Rab-7a	RAB7A RAB7	0.963644	0.0058104	0.998585	0.242514	0.858963	0.014977	1.31832	0.000662122
Q07955	Serine/arginine-rich splicing factor 1 (Alternative-splicing factor 1) (ASF-1) (Splicing factor, arginine/serine-rich 1) (pre-mRNA-splicing factor SF2, P33 subunit)	SRSF1 ASF SF2 SF2P33 SFRS1 OK/SW-cl.3	0.933438	0.0291553	1.08115	0.889773	0.903656	0.0105545	1.1438	0.0107018
O60506	Heterogeneous nuclear ribonucleoprotein Q (hnRNP Q) (Glycine- and tyrosine-rich RNA-binding protein) (GRY-RBP) (NS1-associated protein 1) (Synaptotagmin-binding, cytoplasmic RNA-interacting protein)	SYNCRIP HNRPQ NSAP1	0.92626	0.0107612	0.98089	0.192833	0.852264	0.000650101	0.86259	0.00574937
P45973	Chromobox protein homolog 5 (Antigen p25) (Heterochromatin protein 1 homolog alpha) (HP1 alpha)	CBX5 HP1A	1.2626	0.0472407	1.05464	0.502838	1.29897	0.026934	1.01213	0.413753
Q9Y624	Junctional adhesion molecule A (JAM-A) (Junctional adhesion molecule 1) (JAM-1) (Platelet F11 receptor) (Platelet adhesion molecule 1) (PAM-1) (CD antigen CD321)	F11R JAM1 JCAM UNQ264/PRO301	0.96296	0.0213612	1.17669	0.504561	0.828861	0.00293616	1.17862	0.0865547
O15230	Laminin subunit alpha-5 (Laminin-10 subunit alpha) (Laminin-11 subunit alpha) (Laminin-15 subunit alpha)	LAMA5 KIAA0533 KIAA1907	0.879851	0.004178	1.17987	0.547877	0.764444	0.000219261	0.798506	0.0761531
P13010	X-ray repair cross-complementing protein 5 (EC 3.6.4.-) (86 kDa subunit of Ku antigen) (ATP-dependent DNA helicase 2 subunit 2) (ATP-dependent DNA helicase II 80 kDa subunit) (CTC box-binding factor 85 kDa subunit) (CTC85) (CTCBF) (DNA repair protein XRCC5) (Ku80) (Ku86) (Lupus Ku autoantigen protein p86) (Nuclear factor IV) (Thyroid-lupus autoantigen) (TLAA) (X-ray repair complementing defective…	XRCC5 G22P2	0.9633	0.005588	0.931134	0.13608	0.962151	0.019633	0.979457	0.324687
Q9UBF6	RING-box protein 2 (Rbx2) (CKII beta-binding protein 1) (CKBBP1) (RING finger protein 7) (Regulator of cullins 2) (Sensitive to apoptosis gene protein)	RNF7 RBX2 ROC2 SAG	0.84398	0.0297369	0.892518	0.126327	0.865667	0.313295	0.9894	0.825983
P07948	Tyrosine-protein kinase Lyn (EC 2.7.10.2) (Lck/Yes-related novel protein tyrosine kinase) (V-yes-1 Yamaguchi sarcoma viral related oncogene homolog) (p53Lyn) (p56Lyn)	LYN JTK8	1.15242	0.0140876	0.842937	0.0433299	1.23139	0.323935	1.29115	0.0123543
O75116	Rho-associated protein kinase 2 (EC 2.7.11.1) (Rho kinase 2) (Rho-associated, coiled-coil-containing protein kinase 2) (Rho-associated, coiled-coil-containing protein kinase II) (ROCK-II) (p164 ROCK-2)	ROCK2 KIAA0619	0.954197	0.0139192	0.811109	0.0127428	1.06785	0.591388	0.724597	0.015028
P78362	SRSF protein kinase 2 (EC 2.7.11.1) (SFRS protein kinase 2) (Serine/arginine-rich protein-specific kinase 2) (SR-protein-specific kinase 2) [Cleaved into: SRSF protein kinase 2 N-terminal; SRSF protein kinase 2 C-terminal]	SRPK2	0.897872	0.0108365	0.85657	0.0340338	0.904143	0.132131	0.72787	0.000315213
P30260	Cell division cycle protein 27 homolog (Anaphase-promoting complex subunit 3) (APC3) (CDC27 homolog) (CDC27Hs) (H-NUC)	CDC27 ANAPC3 D0S1430E D17S978E	0.871417	0.0102778	0.783625	0.0285381	0.898583	0.0743089	0.947866	0.945478
P54105	Methylosome subunit pICln (Chloride channel, nucleotide sensitive 1A) (Chloride conductance regulatory protein ICln) (I(Cln)) (Chloride ion current inducer protein) (ClCI) (Reticulocyte pICln)	CLNS1A CLCI ICLN	0.96226	0.0477873	0.834256	0.0130557	0.947998	0.0781998	1.00516	0.277692
P26358	DNA (cytosine-5)-methyltransferase 1 (Dnmt1) (EC 2.1.1.37) (CXXC-type zinc finger protein 9) (DNA methyltransferase HsaI) (DNA MTase HsaI) (M.HsaI) (MCMT)	DNMT1 AIM CXXC9 DNMT	1.29171	0.0137324	0.872882	0.0104786	1.12085	0.593892	0.919308	0.463799
P19838	Nuclear factor NF-kappa-B p105 subunit (DNA-binding factor KBF1) (EBP-1) (Nuclear factor of kappa light polypeptide gene enhancer in B-cells 1) [Cleaved into: Nuclear factor NF-kappa-B p50 subunit]	NFKB1	0.975896	0.0312823	0.819486	0.026793	1.05273	0.209322	0.901215	0.319066
Q13155	Aminoacyl tRNA synthase complex-interacting multifunctional protein 2 (Multisynthase complex auxiliary component p38) (Protein JTV-1)	AIMP2 JTV1 PRO0992	0.931133	0.0277454	1.02156	0.400482	0.955122	0.19433	1.29198	0.0120034
P10398	Serine/threonine-protein kinase A-Raf (EC 2.7.11.1) (Proto-oncogene A-Raf) (Proto-oncogene A-Raf-1) (Proto-oncogene Pks)	ARAF ARAF1 PKS PKS2	0.861869	0.0112422	1.10247	0.974064	0.979048	0.116951	1.21945	0.00104311
P15056	Serine/threonine-protein kinase B-raf (EC 2.7.11.1) (Proto-oncogene B-Raf) (p94) (v-Raf murine sarcoma viral oncogene homolog B1)	BRAF BRAF1 RAFB1	0.84384	0.0480623	1.01396	0.479059	0.919393	0.0724076	1.30949	0.0151066
Q13557	Calcium/calmodulin-dependent protein kinase type II subunit delta (CaM kinase II subunit delta) (CaMK-II subunit delta) (EC 2.7.11.17)	CAMK2D CAMKD	0.921047	0.0371637	0.827829	0.052935	1.0283	0.458116	1.02609	0.0177541
P06730	Eukaryotic translation initiation factor 4E (eIF-4E) (eIF4E) (eIF-4F 25 kDa subunit) (mRNA cap-binding protein)	EIF4E EIF4EL1 EIF4F	0.904396	0.0439199	0.9478	0.1001	0.900202	0.0985472	0.740316	0.0369876
P49327	Fatty acid synthase (EC 2.3.1.85) [Includes: [Acyl-carrier-protein] S-acetyltransferase (EC 2.3.1.38); [Acyl-carrier-protein] S-malonyltransferase (EC 2.3.1.39); 3-oxoacyl-[acyl-carrier-protein] synthase (EC 2.3.1.41); 3-oxoacyl-[acyl-carrier-protein] reductase (EC 1.1.1.100); 3-hydroxyacyl-[acyl-carrier-protein] dehydratase (EC 4.2.1.59); Enoyl-[acyl-carrier-protein] reductase (EC 1.3.1.39); Ole…	FASN FAS	0.855035	0.0135335	0.938207	0.0944084	0.927944	0.111373	0.857451	0.0049311
P06396	Gelsolin (AGEL) (Actin-depolymerizing factor) (ADF) (Brevin)	GSN	0.926357	0.00451295	1.10129	0.914104	0.986204	0.124697	1.08112	0.0134366
P04792	Heat shock protein beta-1 (HspB1) (28 kDa heat shock protein) (Estrogen-regulated 24 kDa protein) (Heat shock 27 kDa protein) (HSP 27) (Stress-responsive protein 27) (SRP27)	HSPB1 HSP27 HSP28	0.945424	0.012005	0.966842	0.194806	1.18154	0.362291	1.12421	0.00959848
P46778	60S ribosomal protein L21 (Large ribosomal subunit protein eL21)	RPL21	0.876252	0.0126522	0.979492	0.12411	1.00897	0.323503	0.900263	0.0360096
Q14160	Protein scribble homolog (Scribble) (hScrib) (Protein LAP4)	SCRIB CRIB1 KIAA0147 LAP4 SCRB1 VARTUL	0.955732	0.012549	0.976875	0.226692	1.00535	0.123185	1.18638	0.00155029
Q13435	Splicing factor 3B subunit 2 (Pre-mRNA-splicing factor SF3b 145 kDa subunit) (SF3b145) (Spliceosome-associated protein 145) (SAP 145)	SF3B2 SAP145	1.00485	0.0448687	0.986316	0.245073	1.0304	0.21615	0.724329	0.00739323
Q9Y5X3	Sorting nexin-5	SNX5	0.904896	0.0134308	1.04309	0.443239	0.936336	0.0547165	0.829021	0.0124439
P55196	Afadin (ALL1-fused gene from chromosome 6 protein) (Protein AF-6) (Afadin adherens junction formation factor)	AFDN AF6 MLLT4	0.856036	0.0322308	1.10866	0.794878	1.04563	0.670137	0.980227	0.233795
P30530	Tyrosine-protein kinase receptor UFO (EC 2.7.10.1) (AXL oncogene)	AXL UFO	0.922159	0.0272616	1.17231	0.519844	0.929214	0.101774	0.84946	0.0795752
Q9NV70	Exocyst complex component 1 (Exocyst complex component Sec3)	EXOC1 SEC3 SEC3L1 BM-012	0.793494	0.0307953	1.24287	0.301698	0.929019	0.230081	1.14746	0.110937
Q9Y446	Plakophilin-3	PKP3	0.918061	0.00371698	0.96069	0.378831	0.892478	0.0536124	0.958986	0.931663
Q05209	Tyrosine-protein phosphatase non-receptor type 12 (EC 3.1.3.48) (PTP-PEST) (Protein-tyrosine phosphatase G1) (PTPG1)	PTPN12	0.946741	0.0464166	0.896447	0.256331	0.910901	0.0693198	0.831225	0.13662
Q9BXR0	Queuine tRNA-ribosyltransferase catalytic subunit 1 (EC 2.4.2.29) (Guanine insertion enzyme) (tRNA-guanine transglycosylase)	QTRT1 TGT TGUT	0.85152	0.0246421	1.0248	0.640936	1.06102	0.772547	0.976375	0.685845
Q9Y3I0	tRNA-splicing ligase RtcB homolog (EC 6.5.1.3)	RTCB C22orf28 HSPC117	0.904977	0.0083047	1.09742	0.971745	0.911802	0.0625616	0.934906	0.687168
Q8IZ69	tRNA (uracil-5-)-methyltransferase homolog A (EC 2.1.1.-) (HpaII tiny fragments locus 9c protein)	TRMT2A HTF9C	1.22188	0.0304515	1.08962	0.95391	1.30764	0.0550597	1.13682	0.0568284
Q9Y2P8	RNA 3'-terminal phosphate cyclase-like protein	RCL1 RNAC RPC2 RPCL1 RTC2 HSPC338	0.945291	0.124283	0.726958	0.0172834	0.892386	0.00956527	0.76131	0.0140776
Q99523	Sortilin (100 kDa NT receptor) (Glycoprotein 95) (Gp95) (Neurotensin receptor 3) (NT3) (NTR3)	SORT1	0.845577	0.143735	0.705889	0.160068	0.867251	0.0141474	1.05327	0.0653806
P11498	Pyruvate carboxylase, mitochondrial (EC 6.4.1.1) (Pyruvic carboxylase) (PCB)	PC	1.12725	0.0931142	0.829527	0.0143599	0.915195	0.0091834	1.05502	0.0535588
P04075	Fructose-bisphosphate aldolase A (EC 4.1.2.13) (Lung cancer antigen NY-LU-1) (Muscle-type aldolase)	ALDOA ALDA	0.962501	0.0837683	0.985274	0.217068	0.942713	0.0188179	0.75117	0.00138852
P52789	Hexokinase-2 (EC 2.7.1.1) (Hexokinase type II) (HK II) (Muscle form hexokinase)	HK2	0.978439	0.310161	0.823999	0.0537011	0.974038	0.018403	1.33845	0.000757562
P11142	Heat shock cognate 71 kDa protein (Heat shock 70 kDa protein 8) (Lipopolysaccharide-associated protein 1) (LAP-1) (LPS-associated protein 1)	HSPA8 HSC70 HSP73 HSPA10	1.01185	0.377529	1.10669	0.857511	0.919233	0.0271737	1.07785	0.0201054
Q08211	ATP-dependent RNA helicase A (EC 3.6.4.13) (DEAH box protein 9) (DExH-box helicase 9) (Leukophysin) (LKP) (Nuclear DNA helicase II) (NDH II) (RNA helicase A)	DHX9 DDX9 LKP NDH2	1.04407	0.60427	1.08637	0.929259	0.941937	0.0019171	1.01762	0.113582
P62899	60S ribosomal protein L31 (Large ribosomal subunit protein eL31)	RPL31	1.14695	0.195261	1.32889	0.120101	0.925086	0.00095012	0.780275	0.0513034
P26368	Splicing factor U2AF 65 kDa subunit (U2 auxiliary factor 65 kDa subunit) (hU2AF(65)) (hU2AF65) (U2 snRNP auxiliary factor large subunit)	U2AF2 U2AF65	1.09613	0.305214	1.10143	0.849031	0.931907	0.024997	0.908382	0.475075
Q9H0S4	Probable ATP-dependent RNA helicase DDX47 (EC 3.6.4.13) (DEAD box protein 47)	DDX47	1.04862	0.848621	0.861194	0.00846066	0.93793	0.0266992	1.08164	0.0318468
Q9H4M9	EH domain-containing protein 1 (PAST homolog 1) (hPAST1) (Testilin)	EHD1 PAST PAST1 CDABP0131	0.954501	0.0891707	1.27197	0.0489257	0.945838	0.0294964	1.10394	0.00126415
P18621	60S ribosomal protein L17 (60S ribosomal protein L23) (Large ribosomal subunit protein uL22) (PD-1)	RPL17	1.02406	0.507394	0.951443	0.0167661	0.960848	0.0460785	1.11333	0.0213343
Q9BQA1	Methylosome protein 50 (MEP-50) (Androgen receptor cofactor p44) (WD repeat-containing protein 77) (p44/Mep50)	WDR77 MEP50 WD45 HKMT1069 Nbla10071	0.960285	0.483278	1.35587	0.00480114	0.832142	0.0114826	1.31818	0.00103965
Q13418	Integrin-linked protein kinase (EC 2.7.11.1) (59 kDa serine/threonine-protein kinase) (ILK-1) (ILK-2) (p59ILK)	ILK ILK1 ILK2	1.08648	0.343565	0.902094	0.0340793	0.970973	0.0104284	1.06156	0.066892
Q96SB4	SRSF protein kinase 1 (EC 2.7.11.1) (SFRS protein kinase 1) (Serine/arginine-rich protein-specific kinase 1) (SR-protein-specific kinase 1)	SRPK1	1.10403	0.461543	0.86763	0.0123095	0.938718	0.0281834	0.906083	0.184327
P67809	Nuclease-sensitive element-binding protein 1 (CCAAT-binding transcription factor I subunit A) (CBF-A) (DNA-binding protein B) (DBPB) (Enhancer factor I subunit A) (EFI-A) (Y-box transcription factor) (Y-box-binding protein 1) (YB-1)	YBX1 NSEP1 YB1	1.05115	0.950718	1.38005	0.00653349	0.906203	0.0220896	0.89781	0.336999
P56945	Breast cancer anti-estrogen resistance protein 1 (CRK-associated substrate) (Cas scaffolding protein family member 1) (p130cas)	BCAR1 CAS CASS1 CRKAS	0.967274	0.0777737	1.0292	0.430452	0.924823	0.022271	0.745954	0.0493197
P60953	Cell division control protein 42 homolog (G25K GTP-binding protein)	CDC42	0.995948	0.229305	1.11668	0.546799	0.909722	0.0316868	1.09496	0.0351974
Q9BQ39	ATP-dependent RNA helicase DDX50 (EC 3.6.4.13) (DEAD box protein 50) (Gu-beta) (Nucleolar protein Gu2)	DDX50	0.978984	0.0931954	1.15334	0.508355	0.788503	0.00174874	1.17748	0.0104438
O15371	Eukaryotic translation initiation factor 3 subunit D (eIF3d) (Eukaryotic translation initiation factor 3 subunit 7) (eIF-3-zeta) (eIF3 p66)	EIF3D EIF3S7	0.969802	0.294647	0.986547	0.141255	0.908976	0.00382288	0.832222	0.00131957
P78344	Eukaryotic translation initiation factor 4 gamma 2 (eIF-4-gamma 2) (eIF-4G 2) (eIF4G 2) (Death-associated protein 5) (DAP-5) (p97)	EIF4G2 DAP5 OK/SW-cl.75	0.976811	0.223847	0.963112	0.0774353	0.876741	0.0434715	1.2214	6.73487e-05
Q06546	GA-binding protein alpha chain (GABP subunit alpha) (Nuclear respiratory factor 2 subunit alpha) (Transcription factor E4TF1-60)	GABPA E4TF1A	0.965475	0.187192	0.974227	0.373762	0.841805	0.0147539	0.768723	0.0251417
P08754	Guanine nucleotide-binding protein G(k) subunit alpha (G(i) alpha-3)	GNAI3	1.08647	0.497792	1.05095	0.509738	1.02266	0.0177024	1.31631	0.000532822
P61978	Heterogeneous nuclear ribonucleoprotein K (hnRNP K) (Transformation up-regulated nuclear protein) (TUNP)	HNRNPK HNRPK	1.02053	0.174298	0.929614	0.0725062	0.905259	0.0082589	0.719534	0.00192427
P38646	Stress-70 protein, mitochondrial (75 kDa glucose-regulated protein) (GRP-75) (Heat shock 70 kDa protein 9) (Mortalin) (MOT) (Peptide-binding protein 74) (PBP74)	HSPA9 GRP75 HSPA9B mt-HSP70	1.06136	0.924056	1.04545	0.570575	0.917169	0.0267221	1.24444	4.23159e-05
P11717	Cation-independent mannose-6-phosphate receptor (CI Man-6-P receptor) (CI-MPR) (M6PR) (300 kDa mannose 6-phosphate receptor) (MPR 300) (Insulin-like growth factor 2 receptor) (Insulin-like growth factor II receptor) (IGF-II receptor) (M6P/IGF2 receptor) (M6P/IGF2R) (CD antigen CD222)	IGF2R MPRI	0.884446	0.102008	0.9313	0.0624228	0.736054	0.000434832	1.26802	0.00126453
P26038	Moesin (Membrane-organizing extension spike protein)	MSN	0.917162	0.0870243	1.00057	0.272919	0.871909	0.00457845	0.729387	0.00251944
P19338	Nucleolin (Protein C23)	NCL	1.03251	0.294714	1.21782	0.17688	0.970261	0.0239175	0.723743	0.00712467
Q13153	Serine/threonine-protein kinase PAK 1 (EC 2.7.11.1) (Alpha-PAK) (p21-activated kinase 1) (PAK-1) (p65-PAK)	PAK1	0.982215	0.176785	1.01752	0.373567	0.952678	0.0401306	0.880345	0.0105213
O00232	26S proteasome non-ATPase regulatory subunit 12 (26S proteasome regulatory subunit RPN5) (26S proteasome regulatory subunit p55)	PSMD12	0.976508	0.339464	1.07583	0.790266	0.918277	0.0149469	1.32776	0.000113251
P11233	Ras-related protein Ral-A	RALA RAL	1.0383	0.78815	0.996009	0.38937	1.01815	0.0195664	1.28203	0.0123024
P30050	60S ribosomal protein L12 (Large ribosomal subunit protein uL11)	RPL12	0.920457	0.0514032	1.00836	0.402212	0.94963	0.00785303	0.819483	0.0255899
P62750	60S ribosomal protein L23a (Large ribosomal subunit protein uL23)	RPL23A	0.985692	0.474998	1.00581	0.379324	0.926247	0.0152269	0.83014	0.0441867
P62888	60S ribosomal protein L30 (Large ribosomal subunit protein eL30)	RPL30	0.917523	0.139618	1.13528	0.619301	0.882916	0.029284	1.20556	0.00545226
P62910	60S ribosomal protein L32 (Large ribosomal subunit protein eL32)	RPL32 PP9932	1.01479	0.679888	1.00139	0.13257	0.884738	0.00110146	1.23641	0.0126841
P36578	60S ribosomal protein L4 (60S ribosomal protein L1) (Large ribosomal subunit protein uL4)	RPL4 RPL1	0.993812	0.109854	0.891772	0.0957623	0.957119	0.0284632	1.01389	0.0121039
P62917	60S ribosomal protein L8 (Large ribosomal subunit protein uL2)	RPL8	1.0157	0.445299	1.02542	0.558702	0.985087	0.0475818	0.837335	0.00902169
P08865	40S ribosomal protein SA (37 kDa laminin receptor precursor) (37LRP) (37/67 kDa laminin receptor) (LRP/LR) (67 kDa laminin receptor) (67LR) (Colon carcinoma laminin-binding protein) (Laminin receptor 1) (LamR) (Laminin-binding protein precursor p40) (LBP/p40) (Multidrug resistance-associated protein MGr1-Ag) (NEM/1CHD4) (Small ribosomal subunit protein uS2)	RPSA LAMBR LAMR1	0.969777	0.0884874	0.913942	0.0774313	0.930073	0.0229844	0.832506	0.00821624
Q9Y5S9	RNA-binding protein 8A (Binder of OVCA1-1) (BOV-1) (RNA-binding motif protein 8A) (RNA-binding protein Y14) (Ribonucleoprotein RBM8A)	RBM8A RBM8 HSPC114 MDS014	1.0859	0.677342	1.42827	0.0535969	0.983838	0.010662	1.04345	0.0114291
Q3ZCQ8	Mitochondrial import inner membrane translocase subunit TIM50	TIMM50 TIM50 PRO1512	1.05346	0.959048	1.02987	0.392159	0.89243	0.0481784	1.20383	0.0196076
O43399	Tumor protein D54 (hD54) (Tumor protein D52-like 2)	TPD52L2	0.924595	0.0718867	1.21894	0.1953	0.890319	0.0068863	0.728131	0.00170436
Q13263	Transcription intermediary factor 1-beta (TIF1-beta) (E3 SUMO-protein ligase TRIM28) (EC 2.3.2.27) (KRAB-associated protein 1) (KAP-1) (KRAB-interacting protein 1) (KRIP-1) (Nuclear corepressor KAP-1) (RING finger protein 96) (RING-type E3 ubiquitin transferase TIF1-beta) (Tripartite motif-containing protein 28)	TRIM28 KAP1 RNF96 TIF1B	1.08624	0.463512	1.13223	0.649512	0.95183	0.00421967	1.11885	0.0107243
P84077	ADP-ribosylation factor 1	ARF1	0.93813	0.140861	1.0636	0.494499	0.910075	0.0419206	1.03537	0.0728255
Q6NZI2	Caveolae-associated protein 1 (Cavin-1) (Polymerase I and transcript release factor)	CAVIN1 PTRF FKSG13	1.10806	0.482948	1.12758	0.669563	1.26913	0.0183437	1.08105	0.0507698
P50990	T-complex protein 1 subunit theta (TCP-1-theta) (CCT-theta) (Chaperonin containing T-complex polypeptide 1 subunit 8) (Renal carcinoma antigen NY-REN-15)	CCT8 C21orf112 CCTQ KIAA0002	0.960111	0.120066	1.03281	0.542248	0.96044	0.0440109	0.963083	0.698692
P13639	Elongation factor 2 (EF-2)	EEF2 EF2	0.928045	0.162177	1.18415	0.197746	0.926642	0.0477672	1.04681	0.0749022
P60228	Eukaryotic translation initiation factor 3 subunit E (eIF3e) (Eukaryotic translation initiation factor 3 subunit 6) (Viral integration site protein INT-6 homolog) (eIF-3 p48)	EIF3E EIF3S6 INT6	0.956321	0.0668144	0.932775	0.137169	0.93152	0.030613	0.930804	0.540723
P25445	Tumor necrosis factor receptor superfamily member 6 (Apo-1 antigen) (Apoptosis-mediating surface antigen FAS) (FASLG receptor) (CD antigen CD95)	FAS APT1 FAS1 TNFRSF6	1.04627	0.888088	1.3339	0.0806935	0.797458	0.0222566	0.918842	0.630584
Q6UN15	Pre-mRNA 3'-end-processing factor FIP1 (hFip1) (FIP1-like 1 protein) (Factor interacting with PAP) (Rearranged in hypereosinophilia)	FIP1L1 FIP1 RHE	1.04531	0.879277	1.35557	0.0769206	0.905576	0.0306966	0.826378	0.19008
Q9H8Y8	Golgi reassembly-stacking protein 2 (GRS2) (Golgi phosphoprotein 6) (GOLPH6) (Golgi reassembly-stacking protein of 55 kDa) (GRASP55) (p59)	GORASP2 GOLPH6	0.983569	0.19569	0.986842	0.393468	0.969783	0.0340039	0.777838	0.0556018
P22626	Heterogeneous nuclear ribonucleoproteins A2/B1 (hnRNP A2/B1)	HNRNPA2B1 HNRPA2B1	0.981268	0.324495	1.3169	0.110483	0.724904	0.0454188	0.906597	0.211851
P07910	Heterogeneous nuclear ribonucleoproteins C1/C2 (hnRNP C1/C2)	HNRNPC HNRPC	0.986535	0.1794	1.06311	0.651259	0.884627	0.000961871	0.960883	0.425417
P17931	Galectin-3 (Gal-3) (35 kDa lectin) (Carbohydrate-binding protein 35) (CBP 35) (Galactose-specific lectin 3) (Galactoside-binding protein) (GALBP) (IgE-binding protein) (L-31) (Laminin-binding protein) (Lectin L-29) (Mac-2 antigen)	LGALS3 MAC2	0.91908	0.0846673	0.935776	0.449534	0.863658	0.0443852	0.913905	0.82941
Q8WWI1	LIM domain only protein 7 (LMO-7) (F-box only protein 20) (LOMP)	LMO7 FBX20 FBXO20 KIAA0858	1.05372	0.990035	1.02995	0.338082	1.00514	0.00256935	0.887055	0.105315
P35579	Myosin-9 (Cellular myosin heavy chain, type A) (Myosin heavy chain 9) (Myosin heavy chain, non-muscle IIa) (Non-muscle myosin heavy chain A) (NMMHC-A) (Non-muscle myosin heavy chain IIa) (NMMHC II-a) (NMMHC-IIA)	MYH9	0.924245	0.0978299	0.985739	0.269249	0.935034	0.0348006	0.960162	0.485875
P60660	Myosin light polypeptide 6 (17 kDa myosin light chain) (LC17) (Myosin light chain 3) (MLC-3) (Myosin light chain alkali 3) (Myosin light chain A3) (Smooth muscle and nonmuscle myosin light chain alkali 6)	MYL6	0.941002	0.246669	0.98261	0.237296	0.925752	0.000142374	0.797386	0.0528473
P15559	NAD(P)H dehydrogenase [quinone] 1 (EC 1.6.5.2) (Azoreductase) (DT-diaphorase) (DTD) (Menadione reductase) (NAD(P)H:quinone oxidoreductase 1) (Phylloquinone reductase) (Quinone reductase 1) (QR1)	NQO1 DIA4 NMOR1	0.976979	0.401697	1.0555	0.534612	0.906608	0.00864336	0.939835	0.680946
Q16625	Occludin	OCLN	1.28083	0.156425	1.0237	0.278436	0.957695	0.0228637	0.788018	0.158243
Q9UNP9	Peptidyl-prolyl cis-trans isomerase E (PPIase E) (EC 5.2.1.8) (Cyclophilin E) (Cyclophilin-33) (Rotamase E)	PPIE CYP33	1.1017	0.220645	1.21378	0.398919	1.3049	0.0436445	1.07739	0.494288
P26599	Polypyrimidine tract-binding protein 1 (PTB) (57 kDa RNA-binding protein PPTB-1) (Heterogeneous nuclear ribonucleoprotein I) (hnRNP I)	PTBP1 PTB	0.995086	0.350901	1.08587	0.937796	0.916817	0.0121469	0.910855	0.365202
Q14498	RNA-binding protein 39 (CAPER alpha) (Hepatocellular carcinoma protein 1) (RNA-binding motif protein 39) (RNA-binding region-containing protein 2) (Splicing factor HCC1)	RBM39 HCC1 RNPC2	0.973411	0.0973821	1.04954	0.681661	0.878023	0.0105257	0.981074	0.36057
P46776	60S ribosomal protein L27a (Large ribosomal subunit protein uL15)	RPL27A	0.938302	0.157831	1.02432	0.388151	0.911888	0.0292855	1.05526	0.0555631
Q02878	60S ribosomal protein L6 (Large ribosomal subunit protein eL6) (Neoplasm-related protein C140) (Tax-responsive enhancer element-binding protein 107) (TaxREB107)	RPL6 TXREB1	1.05285	0.978887	1.01408	0.531862	0.942652	0.0261734	0.949797	0.98309
P55011	Solute carrier family 12 member 2 (Basolateral Na-K-Cl symporter) (Bumetanide-sensitive sodium-(potassium)-chloride cotransporter 1)	SLC12A2 NKCC1	0.895668	0.0653069	1.07781	0.868894	0.938166	0.022943	1.14725	0.0679766
P48436	Transcription factor SOX-9	SOX9	1.48848	0.0535868	0.940598	0.369659	1.35525	0.0463912	0.892054	0.100983
Q13428	Treacle protein (Treacher Collins syndrome protein)	TCOF1	1.1276	0.0990236	1.2783	0.0633316	1.22542	0.0244213	0.854191	0.0983097
P12956	X-ray repair cross-complementing protein 6 (EC 3.6.4.-) (EC 4.2.99.-) (5'-deoxyribose-5-phosphate lyase Ku70) (5'-dRP lyase Ku70) (70 kDa subunit of Ku antigen) (ATP-dependent DNA helicase 2 subunit 1) (ATP-dependent DNA helicase II 70 kDa subunit) (CTC box-binding factor 75 kDa subunit) (CTC75) (CTCBF) (DNA repair protein XRCC6) (Lupus Ku autoantigen protein p70) (Ku70) (Thyroid-lupus autoantige…	XRCC6 G22P1	0.940104	0.0778849	0.9912	0.227998	0.951223	0.0305857	0.953099	0.9565
P55265	Double-stranded RNA-specific adenosine deaminase (DRADA) (EC 3.5.4.37) (136 kDa double-stranded RNA-binding protein) (p136) (Interferon-inducible protein 4) (IFI-4) (K88DSRBP)	ADAR ADAR1 DSRAD G1P1 IFI4	1.01685	0.35501	1.32411	0.0356582	1.0716	0.422754	1.26439	3.1649e-05
Q03135	Caveolin-1	CAV1 CAV	0.987428	0.164633	1.20838	0.0325175	1.10557	0.873623	1.25755	0.000379464
Q7L576	Cytoplasmic FMR1-interacting protein 1 (Specifically Rac1-associated protein 1) (Sra-1) (p140sra-1)	CYFIP1 KIAA0068	0.953699	0.17211	0.833501	0.028157	0.975284	0.110535	0.732538	0.0012702
Q9Y580	RNA-binding protein 7 (RNA-binding motif protein 7)	RBM7	0.802871	0.174115	0.867958	0.0171177	0.830811	0.0802482	1.1084	0.0778398
P53985	Monocarboxylate transporter 1 (MCT 1) (Solute carrier family 16 member 1)	SLC16A1 MCT1	1.07709	0.739266	0.796153	0.0285776	0.947991	0.0787604	0.907992	0.380814
Q9H9Q2	COP9 signalosome complex subunit 7b (SGN7b) (Signalosome subunit 7b) (JAB1-containing signalosome subunit 7b)	COPS7B CSN7B	1.01628	0.613388	0.896094	0.139871	1.21297	0.419193	0.747088	0.0057915
P11413	Glucose-6-phosphate 1-dehydrogenase (G6PD) (EC 1.1.1.49)	G6PD	1.01555	0.438241	1.03702	0.391845	0.973491	0.0968	0.744399	0.000689416
Q9UQ80	Proliferation-associated protein 2G4 (Cell cycle protein p38-2G4 homolog) (hG4-1) (ErbB3-binding protein 1)	PA2G4 EBP1	1.05203	0.935325	1.08841	0.955567	1.1098	0.790903	0.850353	0.0291503
P11940	Polyadenylate-binding protein 1 (PABP-1) (Poly(A)-binding protein 1)	PABPC1 PAB1 PABP1 PABPC2	0.973254	0.138918	1.09224	0.98368	0.935488	0.0534178	1.2225	0.00101516
P17858	ATP-dependent 6-phosphofructokinase, liver type (ATP-PFK) (PFK-L) (EC 2.7.1.11) (6-phosphofructokinase type B) (Phosphofructo-1-kinase isozyme B) (PFK-B) (Phosphohexokinase)	PFKL	0.960791	0.0908683	0.984654	0.238421	1.10255	0.972635	1.11384	0.0108064
Q05655	Protein kinase C delta type (EC 2.7.11.13) (Tyrosine-protein kinase PRKCD) (EC 2.7.10.2) (nPKC-delta) [Cleaved into: Protein kinase C delta type regulatory subunit; Protein kinase C delta type catalytic subunit (Sphingosine-dependent protein kinase-1) (SDK1)]	PRKCD	1.17638	0.0596882	1.3233	0.0945013	1.13721	0.419119	1.36627	0.00230116
O14744	Protein arginine N-methyltransferase 5 (EC 2.1.1.320) (72 kDa ICln-binding protein) (Histone-arginine N-methyltransferase PRMT5) (Jak-binding protein 1) (Shk1 kinase-binding protein 1 homolog) (SKB1 homolog) (SKB1Hs) [Cleaved into: Protein arginine N-methyltransferase 5, N-terminally processed]	PRMT5 HRMT1L5 IBP72 JBP1 SKB1	0.995815	0.234217	1.03989	0.551108	0.936577	0.06809	1.16862	0.000550813
Q9UMS4	Pre-mRNA-processing factor 19 (EC 2.3.2.27) (Nuclear matrix protein 200) (PRP19/PSO4 homolog) (hPso4) (RING-type E3 ubiquitin transferase PRP19) (Senescence evasion factor)	PRPF19 NMP200 PRP19 SNEV	1.0306	0.345139	1.25454	0.119737	1.01707	0.166462	1.23849	0.00326325
P17980	26S proteasome regulatory subunit 6A (26S proteasome AAA-ATPase subunit RPT5) (Proteasome 26S subunit ATPase 3) (Proteasome subunit P50) (Tat-binding protein 1) (TBP-1)	PSMC3 TBP1	1.04582	0.706352	1.06603	0.656592	0.992001	0.0869039	1.1952	0.000550146
Q13200	26S proteasome non-ATPase regulatory subunit 2 (26S proteasome regulatory subunit RPN1) (26S proteasome regulatory subunit S2) (26S proteasome subunit p97) (Protein 55.11) (Tumor necrosis factor type 1 receptor-associated protein 2)	PSMD2 TRAP2	1.06333	0.862985	0.993598	0.0962152	0.965783	0.0523812	1.33348	0.000159137
P83876	Thioredoxin-like protein 4A (DIM1 protein homolog) (Spliceosomal U5 snRNP-specific 15 kDa protein) (Thioredoxin-like U5 snRNP protein U5-15kD)	TXNL4A DIM1 TXNL4	0.951269	0.207889	1.31845	0.0533812	0.926463	0.0559914	0.776524	0.00729081
Q16831	Uridine phosphorylase 1 (UPase 1) (UrdPase 1) (EC 2.4.2.3)	UPP1 UP	1.07325	0.910014	1.09348	0.980911	1.04226	0.61872	1.32464	0.0228145
Q9H1Y0	Autophagy protein 5 (APG5-like) (Apoptosis-specific protein)	ATG5 APG5L ASP	0.883233	0.0869317	0.868992	0.178236	1.07198	0.790533	0.768584	0.0942948
Q9P206	Uncharacterized protein KIAA1522	KIAA1522	0.817476	0.0853481	1.06562	0.906941	1.04009	0.62502	1.00737	0.331493
O00459	Phosphatidylinositol 3-kinase regulatory subunit beta (PI3-kinase regulatory subunit beta) (PI3K regulatory subunit beta) (PtdIns-3-kinase regulatory subunit beta) (Phosphatidylinositol 3-kinase 85 kDa regulatory subunit beta) (PI3-kinase subunit p85-beta) (PtdIns-3-kinase regulatory subunit p85-beta)	PIK3R2	1.00806	0.577911	0.872858	0.236053	1.00358	0.187355	0.929815	0.70334
P05026	Sodium/potassium-transporting ATPase subunit beta-1 (Sodium/potassium-dependent ATPase subunit beta-1)	ATP1B1 ATP1B	1.00356	0.455721	0.839603	0.0482804	0.829293	0.0615136	1.18803	0.0155658
Q8WUW1	Protein BRICK1 (BRK1)	BRK1 C3orf10 HSPC300 MDS027	1.01778	0.416559	0.741081	0.023024	0.940628	0.139188	0.839801	0.0115822
O95373	Importin-7 (Imp7) (Ran-binding protein 7) (RanBP7)	IPO7 RANBP7	1.10457	0.295057	0.941423	0.0300036	1.05396	0.174763	0.850173	0.0201187
Q14974	Importin subunit beta-1 (Importin-90) (Karyopherin subunit beta-1) (Nuclear factor p97) (Pore targeting complex 97 kDa subunit) (PTAC97)	KPNB1 NTF97	1.09507	0.440398	0.967989	0.0180971	1.1008	0.947347	0.761795	0.00489329
P42345	Serine/threonine-protein kinase mTOR (EC 2.7.11.1) (FK506-binding protein 12-rapamycin complex-associated protein 1) (FKBP12-rapamycin complex-associated protein) (Mammalian target of rapamycin) (mTOR) (Mechanistic target of rapamycin) (Rapamycin and FKBP12 target 1) (Rapamycin target protein 1)	MTOR FRAP FRAP1 FRAP2 RAFT1 RAPT1	0.951968	0.0599861	0.850786	0.0286154	1.11174	0.730367	1.04705	0.0452969
Q9UBK8	Methionine synthase reductase (MSR) (EC 1.16.1.8)	MTRR	0.9727	0.176894	0.910193	0.0103819	0.94923	0.330208	1.27182	0.00363407
Q9P0J0	NADH dehydrogenase [ubiquinone] 1 alpha subcomplex subunit 13 (Cell death regulatory protein GRIM-19) (Complex I-B16.6) (CI-B16.6) (Gene associated with retinoic and interferon-induced mortality 19 protein) (GRIM-19) (Gene associated with retinoic and IFN-induced mortality 19 protein) (NADH-ubiquinone oxidoreductase B16.6 subunit)	NDUFA13 GRIM19 CDA016 CGI-39	0.960456	0.269867	0.759609	0.00820968	1.09852	0.954312	1.14397	0.000210755
Q92692	Nectin-2 (Herpes virus entry mediator B) (Herpesvirus entry mediator B) (HveB) (Nectin cell adhesion molecule 2) (Poliovirus receptor-related protein 2) (CD antigen CD112)	NECTIN2 HVEB PRR2 PVRL2	0.910203	0.295722	0.927434	0.0489714	1.27946	0.22605	1.33369	0.00192762
O00743	Serine/threonine-protein phosphatase 6 catalytic subunit (PP6C) (EC 3.1.3.16) [Cleaved into: Serine/threonine-protein phosphatase 6 catalytic subunit, N-terminally processed]	PPP6C PPP6	1.04147	0.790614	0.98621	0.0316561	0.971386	0.103571	1.13625	0.00992177
Q96PU8	Protein quaking (Hqk) (HqkI)	QKI HKQ	0.932686	0.0525589	0.811619	0.0311849	0.951225	0.131436	1.31118	0.00997205
P18124	60S ribosomal protein L7 (Large ribosomal subunit protein uL30)	RPL7	1.03865	0.458184	0.963298	0.0320456	0.978561	0.167148	1.18713	0.00144962
P12931	Proto-oncogene tyrosine-protein kinase Src (EC 2.7.10.2) (Proto-oncogene c-Src) (pp60c-src) (p60-Src)	SRC SRC1	1.02006	0.300785	0.932981	0.0413071	1.15088	0.491474	1.13182	0.013443
Q96QK1	Vacuolar protein sorting-associated protein 35 (hVPS35) (Maternal-embryonic 3) (Vesicle protein sorting 35)	VPS35 MEM3 TCCCTA00141	0.954825	0.0872161	0.952933	0.0361847	0.959165	0.161857	0.783571	0.00063419
Q9NZA1	Chloride intracellular channel protein 5	CLIC5	1.05172	0.950365	0.755103	0.0049485	1.05061	0.585028	0.868949	0.502503
P78310	Coxsackievirus and adenovirus receptor (CAR) (hCAR) (CVB3-binding protein) (Coxsackievirus B-adenovirus receptor) (HCVADR)	CXADR CAR	1.00725	0.829129	0.81416	0.0486225	1.52095	0.370324	0.867351	0.101683
Q9GZT9	Egl nine homolog 1 (EC 1.14.11.29) (Hypoxia-inducible factor prolyl hydroxylase 2) (HIF-PH2) (HIF-prolyl hydroxylase 2) (HPH-2) (Prolyl hydroxylase domain-containing protein 2) (PHD2) (SM-20)	EGLN1 C1orf12 PNAS-118 PNAS-137	0.995059	0.602118	0.735351	0.00800741	0.978812	0.302794	0.785646	0.225175
Q96RT1	Erbin (Densin-180-like protein) (Erbb2-interacting protein) (Protein LAP2)	ERBIN ERBB2IP KIAA1225 LAP2	1.04778	0.93772	0.744847	0.0123178	1.04562	0.425461	0.634817	0.0678014
P02794	Ferritin heavy chain (Ferritin H subunit) (EC 1.16.3.1) (Cell proliferation-inducing gene 15 protein) [Cleaved into: Ferritin heavy chain, N-terminally processed]	FTH1 FTH FTHL6 OK/SW-cl.84 PIG15	1.07723	0.599217	0.805127	0.0179119	1.16372	0.4578	0.789559	0.143951
P48507	Glutamate--cysteine ligase regulatory subunit (GCS light chain) (Gamma-ECS regulatory subunit) (Gamma-glutamylcysteine synthetase regulatory subunit) (Glutamate--cysteine ligase modifier subunit)	GCLM GLCLR	1.00947	0.442572	0.864555	0.0395479	0.926218	0.133201	1.01235	0.163132
P09601	Heme oxygenase 1 (HO-1) (EC 1.14.14.18)	HMOX1 HO HO1	1.2714	0.0847588	0.744973	0.0291604	1.36519	0.114961	1.1629	0.148038
Q13151	Heterogeneous nuclear ribonucleoprotein A0 (hnRNP A0)	HNRNPA0 HNRPA0	1.07368	0.852736	1.32075	0.00964162	0.935311	0.261302	1.06222	0.125452
Q8N4C8	Misshapen-like kinase 1 (EC 2.7.11.1) (GCK family kinase MiNK) (MAPK/ERK kinase kinase kinase 6) (MEK kinase kinase 6) (MEKKK 6) (Misshapen/NIK-related kinase) (Mitogen-activated protein kinase kinase kinase kinase 6)	MINK1 B55 MAP4K6 MINK YSK2 ZC3	0.961203	0.222516	0.781146	0.0296976	1.24477	0.10412	1.01179	0.247809
P21359	Neurofibromin (Neurofibromatosis-related protein NF-1) [Cleaved into: Neurofibromin truncated]	NF1	0.914919	0.241632	0.777167	0.022507	1.11173	0.993151	1.07056	0.0596579
Q6DKJ4	Nucleoredoxin (EC 1.8.1.8)	NXN NRX	1.00115	0.736016	0.890764	0.0150875	1.21311	0.865285	0.903365	0.446345
P42356	Phosphatidylinositol 4-kinase alpha (PI4-kinase alpha) (PI4K-alpha) (PtdIns-4-kinase alpha) (EC 2.7.1.67)	PI4KA PIK4 PIK4CA	1.10062	0.733791	0.811616	0.0038852	1.08535	0.839126	0.891117	0.269293
P62714	Serine/threonine-protein phosphatase 2A catalytic subunit beta isoform (PP2A-beta) (EC 3.1.3.16)	PPP2CB	0.970182	0.0856164	0.893093	0.0459025	0.973284	0.0983452	0.941323	0.633801
Q8TEU7	Rap guanine nucleotide exchange factor 6 (PDZ domain-containing guanine nucleotide exchange factor 2) (PDZ-GEF2) (RA-GEF-2)	RAPGEF6 PDZGEF2	0.961154	0.122405	0.77127	0.0253141	1.01138	0.827962	0.927919	0.692365
Q13671	Ras and Rab interactor 1 (Ras inhibitor JC99) (Ras interaction/interference protein 1)	RIN1	0.950076	0.2136	0.765475	0.010664	1.20875	0.0817485	1.03654	0.215113
P78324	Tyrosine-protein phosphatase non-receptor type substrate 1 (SHP substrate 1) (SHPS-1) (Brain Ig-like molecule with tyrosine-based activation motifs) (Bit) (CD172 antigen-like family member A) (Inhibitory receptor SHPS-1) (Macrophage fusion receptor) (MyD-1 antigen) (Signal-regulatory protein alpha-1) (Sirp-alpha-1) (Signal-regulatory protein alpha-2) (Sirp-alpha-2) (Signal-regulatory protein alph…	SIRPA BIT MFR MYD1 PTPNS1 SHPS1 SIRP	0.866365	0.208304	0.838527	0.0333437	0.897732	0.0816794	0.902802	0.794738
Q9H2D1	Mitochondrial folate transporter/carrier (Solute carrier family 25 member 32)	SLC25A32 MFT MFTC	1.06765	0.887379	0.842471	0.0390348	1.29463	0.241614	1.02757	0.336372
P53396	ATP-citrate synthase (EC 2.3.3.8) (ATP-citrate (pro-S-)-lyase) (ACL) (Citrate cleavage enzyme)	ACLY	1.01534	0.357271	0.97777	0.18169	1.11483	0.662339	1.01791	0.0453586
Q9UKV8	Protein argonaute-2 (Argonaute2) (hAgo2) (EC 3.1.26.n2) (Argonaute RISC catalytic component 2) (Eukaryotic translation initiation factor 2C 2) (eIF-2C 2) (eIF2C 2) (PAZ Piwi domain protein) (PPD) (Protein slicer)	AGO2 EIF2C2	0.999791	0.362203	0.937428	0.233172	1.05248	0.566504	0.814065	0.0181337
P31749	RAC-alpha serine/threonine-protein kinase (EC 2.7.11.1) (Protein kinase B) (PKB) (Protein kinase B alpha) (PKB alpha) (Proto-oncogene c-Akt) (RAC-PK-alpha)	AKT1 PKB RAC	1.18375	0.327104	0.99287	0.183256	1.39824	0.0938425	1.23164	0.0216399
O95816	BAG family molecular chaperone regulator 2 (BAG-2) (Bcl-2-associated athanogene 2)	BAG2	1.06693	0.891086	0.970606	0.25079	1.04461	0.301947	1.28693	0.00022627
P27708	CAD protein [Includes: Glutamine-dependent carbamoyl-phosphate synthase (EC 6.3.5.5); Aspartate carbamoyltransferase (EC 2.1.3.2); Dihydroorotase (EC 3.5.2.3)]	CAD	0.970379	0.0760258	0.945143	0.080978	1.09203	0.898838	1.23614	0.000343326
P29466	Caspase-1 (CASP-1) (EC 3.4.22.36) (Interleukin-1 beta convertase) (IL-1BC) (Interleukin-1 beta-converting enzyme) (ICE) (IL-1 beta-converting enzyme) (p45) [Cleaved into: Caspase-1 subunit p20; Caspase-1 subunit p10]	CASP1 IL1BC IL1BCE	0.937714	0.19648	1.16046	0.469213	1.28719	0.15839	1.1726	0.0142334
Q99832	T-complex protein 1 subunit eta (TCP-1-eta) (CCT-eta) (HIV-1 Nef-interacting protein) [Cleaved into: T-complex protein 1 subunit eta, N-terminally processed]	CCT7 CCTH NIP7-1	1.00128	0.27583	1.05129	0.616568	1.00009	0.219174	1.04483	0.0146929
P55060	Exportin-2 (Exp2) (Cellular apoptosis susceptibility protein) (Chromosome segregation 1-like protein) (Importin-alpha re-exporter)	CSE1L CAS XPO2	0.990464	0.51395	0.997424	0.194728	0.994569	0.203871	0.821489	0.0144087
Q9GZR7	ATP-dependent RNA helicase DDX24 (EC 3.6.4.13) (DEAD box protein 24)	DDX24	1.18705	0.116237	0.985131	0.518879	1.0067	0.353029	0.835119	0.0339429
Q16555	Dihydropyrimidinase-related protein 2 (DRP-2) (Collapsin response mediator protein 2) (CRMP-2) (N2A3) (Unc-33-like phosphoprotein 2) (ULIP-2)	DPYSL2 CRMP2 ULIP2	0.935513	0.0644132	0.948383	0.233502	1.14375	0.655874	0.753292	0.00676363
P63241	Eukaryotic translation initiation factor 5A-1 (eIF-5A-1) (eIF-5A1) (Eukaryotic initiation factor 5A isoform 1) (eIF-5A) (Rev-binding factor) (eIF-4D)	EIF5A	0.883629	0.0890332	1.03642	0.53686	0.963137	0.131759	0.787739	0.0342868
Q15717	ELAV-like protein 1 (Hu-antigen R) (HuR)	ELAVL1 HUR	1.05151	0.970902	1.10921	0.830319	0.980341	0.0706915	0.794677	0.0127164
Q86YP4	Transcriptional repressor p66-alpha (Hp66alpha) (GATA zinc finger domain-containing protein 2A)	GATAD2A	1.02497	0.351859	1.044	0.67978	1.03511	0.342678	1.30516	0.00358599
Q14344	Guanine nucleotide-binding protein subunit alpha-13 (G alpha-13) (G-protein subunit alpha-13)	GNA13	1.12367	0.519659	0.922695	0.219039	1.1247	0.476206	1.1513	0.0247017
P04899	Guanine nucleotide-binding protein G(i) subunit alpha-2 (Adenylate cyclase-inhibiting G alpha protein)	GNAI2 GNAI2B	1.03355	0.704735	1.03551	0.352244	1.06038	0.482141	1.2025	0.0014856
P28799	Granulins (Proepithelin) (PEPI) [Cleaved into: Acrogranin (Glycoprotein of 88 Kda) (GP88) (Glycoprotein 88) (Progranulin); Paragranulin; Granulin-1 (Granulin G); Granulin-2 (Granulin F); Granulin-3 (Granulin B); Granulin-4 (Granulin A); Granulin-5 (Granulin C); Granulin-6 (Granulin D); Granulin-7 (Granulin E)]	GRN	1.02989	0.513273	1.01394	0.606871	1.01446	0.468584	1.2905	0.0391095
P21266	Glutathione S-transferase Mu 3 (EC 2.5.1.18) (GST class-mu 3) (GSTM3-3) (hGSTM3-3)	GSTM3 GST5	1.02205	0.225926	1.0459	0.550943	1.02232	0.33562	1.28965	0.000555155
P52597	Heterogeneous nuclear ribonucleoprotein F (hnRNP F) (Nucleolin-like protein mcs94-1) [Cleaved into: Heterogeneous nuclear ribonucleoprotein F, N-terminally processed]	HNRNPF HNRPF	1.05345	0.953657	1.25483	0.0531146	0.953787	0.0737163	1.09188	0.0244777
P07900	Heat shock protein HSP 90-alpha (Heat shock 86 kDa) (HSP 86) (HSP86) (Lipopolysaccharide-associated protein 2) (LAP-2) (LPS-associated protein 2) (Renal carcinoma antigen NY-REN-38)	HSP90AA1 HSP90A HSPC1 HSPCA	1.00868	0.666568	1.00473	0.209167	1.00045	0.216219	0.731152	0.00117429
P08238	Heat shock protein HSP 90-beta (HSP 90) (Heat shock 84 kDa) (HSP 84) (HSP84)	HSP90AB1 HSP90B HSPC2 HSPCB	0.9712	0.350126	1.0314	0.463717	0.960066	0.0983634	0.836702	0.0233809
Q15334	Lethal(2) giant larvae protein homolog 1 (LLGL) (DLG4) (Hugl-1) (Human homolog to the D-lgl gene protein)	LLGL1 DLG4 HUGL HUGL1	1.16998	0.159007	0.947133	0.106572	1.21703	0.332062	1.34831	0.00392569
Q02750	Dual specificity mitogen-activated protein kinase kinase 1 (MAP kinase kinase 1) (MAPKK 1) (MKK1) (EC 2.7.12.2) (ERK activator kinase 1) (MAPK/ERK kinase 1) (MEK 1)	MAP2K1 MEK1 PRKMK1	1.06665	0.865427	1.02128	0.351884	1.16991	0.286247	1.19231	0.000708519
P28482	Mitogen-activated protein kinase 1 (MAP kinase 1) (MAPK 1) (EC 2.7.11.24) (ERT1) (Extracellular signal-regulated kinase 2) (ERK-2) (MAP kinase isoform p42) (p42-MAPK) (Mitogen-activated protein kinase 2) (MAP kinase 2) (MAPK 2)	MAPK1 ERK2 PRKM1 PRKM2	0.93695	0.223266	0.913592	0.0574317	1.04255	0.447722	0.770336	0.00610301
P27361	Mitogen-activated protein kinase 3 (MAP kinase 3) (MAPK 3) (EC 2.7.11.24) (ERT2) (Extracellular signal-regulated kinase 1) (ERK-1) (Insulin-stimulated MAP2 kinase) (MAP kinase isoform p44) (p44-MAPK) (Microtubule-associated protein 2 kinase) (p44-ERK1)	MAPK3 ERK1 PRKM3	0.975632	0.215504	1.03827	0.51724	1.14616	0.602768	0.883587	0.0330148
Q7KZI7	Serine/threonine-protein kinase MARK2 (EC 2.7.11.1) (EC 2.7.11.26) (ELKL motif kinase 1) (EMK-1) (MAP/microtubule affinity-regulating kinase 2) (PAR1 homolog) (PAR1 homolog b) (Par-1b) (Par1b)	MARK2 EMK1	0.99461	0.266779	0.97453	0.331972	1.09014	0.882906	1.29985	0.00520689
P46459	Vesicle-fusing ATPase (EC 3.6.4.6) (N-ethylmaleimide-sensitive fusion protein) (NEM-sensitive fusion protein) (Vesicular-fusion protein NSF)	NSF	0.994456	0.413828	0.965525	0.258682	0.932949	0.0848698	1.22047	0.000385312
Q9Y266	Nuclear migration protein nudC (Nuclear distribution protein C homolog)	NUDC	1.0789	0.825115	1.2347	0.0934113	1.02283	0.314601	0.832169	0.0134382
Q86W92	Liprin-beta-1 (Protein tyrosine phosphatase receptor type f polypeptide-interacting protein-binding protein 1) (PTPRF-interacting protein-binding protein 1) (hSGT2)	PPFIBP1 KIAA1230	1.05691	0.982601	0.901103	0.0517173	1.35414	0.0933335	0.745638	0.0276343
P53041	Serine/threonine-protein phosphatase 5 (PP5) (EC 3.1.3.16) (Protein phosphatase T) (PP-T) (PPT)	PPP5C PPP5	1.15348	0.347388	1.1636	0.298355	1.18999	0.387133	0.807314	0.0207548
Q92733	Proline-rich protein PRCC (Papillary renal cell carcinoma translocation-associated gene protein)	PRCC TPRC	1.06637	0.941756	1.00764	0.460885	1.07893	0.851873	0.752952	0.0162791
P41743	Protein kinase C iota type (EC 2.7.11.13) (Atypical protein kinase C-lambda/iota) (PRKC-lambda/iota) (aPKC-lambda/iota) (nPKC-iota)	PRKCI DXS1179E	1.18951	0.28044	1.02444	0.30243	1.11639	0.84906	1.25565	0.0183624
P09417	Dihydropteridine reductase (EC 1.5.1.34) (HDHPR) (Quinoid dihydropteridine reductase) (Short chain dehydrogenase/reductase family 33C member 1)	QDPR DHPR SDR33C1	1.11505	0.448944	1.08296	0.987349	1.04858	0.573101	0.786559	0.0103762
Q9H974	Queuine tRNA-ribosyltransferase accessory subunit 2 (Queuine tRNA-ribosyltransferase domain-containing protein 1)	QTRT2 QTRTD1	0.946901	0.372222	0.941888	0.11984	1.20868	0.0931635	1.18215	0.0162628
P63244	Receptor of activated protein C kinase 1 (Cell proliferation-inducing gene 21 protein) (Guanine nucleotide-binding protein subunit beta-2-like 1) (Guanine nucleotide-binding protein subunit beta-like protein 12.3) (Human lung cancer oncogene 7 protein) (HLC-7) (Receptor for activated C kinase) (Small ribosomal subunit protein RACK1) [Cleaved into: Receptor of activated protein C kinase 1, N-termi…	RACK1 GNB2L1 HLC7 PIG21	0.948123	0.220043	0.974144	0.131988	0.898374	0.0521472	0.816246	0.0134749
P04049	RAF proto-oncogene serine/threonine-protein kinase (EC 2.7.11.1) (Proto-oncogene c-RAF) (cRaf) (Raf-1)	RAF1 RAF	0.965354	0.531614	1.04231	0.884555	0.91087	0.126853	0.755986	0.0388229
P43487	Ran-specific GTPase-activating protein (Ran-binding protein 1) (RanBP1)	RANBP1	1.04537	0.860398	1.18325	0.160236	1.04083	0.277524	0.828447	0.0283109
P52306	Rap1 GTPase-GDP dissociation stimulator 1 (Exchange factor smgGDS) (SMG GDS protein) (SMG P21 stimulatory GDP/GTP exchange protein)	RAP1GDS1	0.953851	0.143845	0.901523	0.0970205	1.10595	0.889412	0.760773	0.00517882
Q09028	Histone-binding protein RBBP4 (Chromatin assembly factor 1 subunit C) (CAF-1 subunit C) (Chromatin assembly factor I p48 subunit) (CAF-I 48 kDa subunit) (CAF-I p48) (Nucleosome-remodeling factor subunit RBAP48) (Retinoblastoma-binding protein 4) (RBBP-4) (Retinoblastoma-binding protein p48)	RBBP4 RBAP48	1.17416	0.265588	1.00062	0.331635	1.19816	0.186372	0.750151	0.00213576
Q16576	Histone-binding protein RBBP7 (Histone acetyltransferase type B subunit 2) (Nucleosome-remodeling factor subunit RBAP46) (Retinoblastoma-binding protein 7) (RBBP-7) (Retinoblastoma-binding protein p46)	RBBP7 RBAP46	1.14963	0.418833	1.02935	0.439733	1.17198	0.146839	0.764336	0.00176265
P61313	60S ribosomal protein L15 (Large ribosomal subunit protein eL15)	RPL15 EC45 TCBAP0781	0.967459	0.368674	1.04365	0.208661	0.951523	0.0763385	1.25825	0.00465125
Q07020	60S ribosomal protein L18 (Large ribosomal subunit protein eL18)	RPL18	0.954073	0.123538	1.0262	0.505868	0.949072	0.146195	1.12269	0.0109695
Q02543	60S ribosomal protein L18a (Large ribosomal subunit protein eL20)	RPL18A	0.935068	0.132833	1.04204	0.557947	0.919981	0.0674166	1.17524	0.0037368
P45983	Mitogen-activated protein kinase 8 (MAP kinase 8) (MAPK 8) (EC 2.7.11.24) (JNK-46) (Stress-activated protein kinase 1c) (SAPK1c) (Stress-activated protein kinase JNK1) (c-Jun N-terminal kinase 1)	MAPK8 JNK1 PRKM8 SAPK1 SAPK1C	1.26918	0.53927	0.679652	0.124693	0.989085	0.363974	0.76575	0.0142198
P62263	40S ribosomal protein S14 (Small ribosomal subunit protein uS11)	RPS14 PRO2640	0.982189	0.339554	1.04539	0.537562	0.93007	0.114914	1.09336	0.0281061
P62273	40S ribosomal protein S29 (Small ribosomal subunit protein uS14)	RPS29	0.992486	0.361279	0.988219	0.718376	1.00298	0.370757	0.714743	0.00428277
Q15418	Ribosomal protein S6 kinase alpha-1 (S6K-alpha-1) (EC 2.7.11.1) (90 kDa ribosomal protein S6 kinase 1) (p90-RSK 1) (p90RSK1) (p90S6K) (MAP kinase-activated protein kinase 1a) (MAPK-activated protein kinase 1a) (MAPKAP kinase 1a) (MAPKAPK-1a) (Ribosomal S6 kinase 1) (RSK-1)	RPS6KA1 MAPKAPK1A RSK1	1.10414	0.455779	1.00064	0.387051	1.28232	0.12321	1.36138	0.00140333
P46781	40S ribosomal protein S9 (Small ribosomal subunit protein uS4)	RPS9	0.965705	0.306508	0.954568	0.16144	0.986954	0.142543	1.13875	0.00609483
Q14141	Septin-6	SEPT6 KIAA0128 SEP2	0.961302	0.0763765	0.974664	0.297604	0.984035	0.158245	0.7578	0.000162623
P61254	60S ribosomal protein L26 (Large ribosomal subunit protein uL24)	RPL26	0.943906	0.125425	1.49157	0.0709749	0.892125	0.156338	1.25549	0.00430075
P62306	Small nuclear ribonucleoprotein F (snRNP-F) (Sm protein F) (Sm-F) (SmF)	SNRPF PBSCF	0.996454	0.57696	0.993239	0.45389	0.996274	0.236811	0.725643	0.0477116
Q9Y2W1	Thyroid hormone receptor-associated protein 3 (BCLAF1 and THRAP3 family member 2) (Thyroid hormone receptor-associated protein complex 150 kDa component) (Trap150)	THRAP3 BCLAF2 TRAP150	1.0658	0.611222	1.1871	0.381193	1.06977	0.319952	0.775769	0.0462497
Q9Y5J7	Mitochondrial import inner membrane translocase subunit Tim9	TIMM9 TIM9 TIM9A TIMM9A	0.913268	0.0877475	0.939893	0.193821	0.833026	0.0646395	1.29744	0.0386908
Q15645	Pachytene checkpoint protein 2 homolog (Human papillomavirus type 16 E1 protein-binding protein) (16E1-BP) (HPV16 E1 protein-binding protein) (Thyroid hormone receptor interactor 13) (Thyroid receptor-interacting protein 13) (TR-interacting protein 13) (TRIP-13)	TRIP13 PCH2	0.915953	0.0861954	1.01861	0.430735	1.0704	0.679468	1.32054	0.000369754
Q13509	Tubulin beta-3 chain (Tubulin beta-4 chain) (Tubulin beta-III)	TUBB3 TUBB4	0.9712	0.0564859	1.03772	0.484255	1.07873	0.692415	1.1884	0.00444208
P22314	Ubiquitin-like modifier-activating enzyme 1 (EC 6.2.1.45) (Protein A1S9) (Ubiquitin-activating enzyme E1)	UBA1 A1S9T UBE1	0.995619	0.14106	1.00129	0.260052	1.05594	0.518113	0.828215	0.000705667
P55072	Transitional endoplasmic reticulum ATPase (TER ATPase) (EC 3.6.4.6) (15S Mg(2+)-ATPase p97 subunit) (Valosin-containing protein) (VCP)	VCP	0.966175	0.177962	1.08065	0.858419	0.918679	0.0512085	0.741695	0.00357243
P98170	E3 ubiquitin-protein ligase XIAP (EC 2.3.2.27) (Baculoviral IAP repeat-containing protein 4) (IAP-like protein) (ILP) (hILP) (Inhibitor of apoptosis protein 3) (IAP-3) (hIAP-3) (hIAP3) (RING-type E3 ubiquitin transferase XIAP) (X-linked inhibitor of apoptosis protein) (X-linked IAP)	XIAP API3 BIRC4 IAP3	0.993101	0.68691	1.04453	0.679084	0.978944	0.403975	0.765894	0.015283
P07947	Tyrosine-protein kinase Yes (EC 2.7.10.2) (Proto-oncogene c-Yes) (p61-Yes)	YES1 YES	0.977565	0.0722864	1.04394	0.433483	1.08359	0.848515	1.17463	0.0311501
P61221	ATP-binding cassette sub-family E member 1 (2'-5'-oligoadenylate-binding protein) (HuHP68) (RNase L inhibitor) (Ribonuclease 4 inhibitor) (RNS4I)	ABCE1 RLI RNASEL1 RNASELI RNS4I OK/SW-cl.40	0.942172	0.150936	1.06515	0.715313	0.979089	0.170723	0.929033	0.55538
Q9UKV3	Apoptotic chromatin condensation inducer in the nucleus (Acinus)	ACIN1 ACINUS KIAA0670	1.05534	0.978081	1.11491	0.612653	1.03986	0.0993689	0.947916	0.905097
P35612	Beta-adducin (Erythrocyte adducin subunit beta)	ADD2 ADDB	1.06851	0.993188	1.32795	0.30159	0.945855	0.250725	0.841222	0.571402
Q8WYP5	Protein ELYS (Embryonic large molecule derived from yolk sac) (Protein MEL-28) (Putative AT-hook-containing transcription factor 1)	AHCTF1 ELYS TMBS62 MSTP108	1.02252	0.4175	1.09121	0.981168	1.01542	0.202347	0.969253	0.648616
Q5VT79	Annexin A8-like protein 1	ANXA8L1 ANXA8L2	0.983624	0.320392	1.07071	0.846351	1.06719	0.728074	1.33837	0.111504
P42574	Caspase-3 (CASP-3) (EC 3.4.22.56) (Apopain) (Cysteine protease CPP32) (CPP-32) (Protein Yama) (SREBP cleavage activity 1) (SCA-1) [Cleaved into: Caspase-3 subunit p17; Caspase-3 subunit p12]	CASP3 CPP32	1.07054	0.889142	1.18835	0.124217	1.01892	0.269043	0.711397	0.0921541
P48643	T-complex protein 1 subunit epsilon (TCP-1-epsilon) (CCT-epsilon)	CCT5 CCTE KIAA0098	0.988831	0.246341	0.980959	0.254903	0.997578	0.178228	0.930326	0.563453
Q99618	Cell division cycle-associated protein 3 (Gene-rich cluster protein C8) (Trigger of mitotic entry protein 1) (TOME-1)	CDCA3 C8 GRCC8 TOME1	1.13982	0.461692	0.89142	0.0646736	1.57661	0.0642245	1.07088	0.224881
P12830	Cadherin-1 (CAM 120/80) (Epithelial cadherin) (E-cadherin) (Uvomorulin) (CD antigen CD324) [Cleaved into: E-Cad/CTF1; E-Cad/CTF2; E-Cad/CTF3]	CDH1 CDHE UVO	1.04564	0.946944	0.737279	0.227818	1.14915	0.227099	0.91367	0.746982
P14868	Aspartate--tRNA ligase, cytoplasmic (EC 6.1.1.12) (Aspartyl-tRNA synthetase) (AspRS) (Cell proliferation-inducing gene 40 protein)	DARS PIG40	0.925807	0.0725462	0.919079	0.103592	0.921719	0.0888039	0.988729	0.118008
Q9UPY3	Endoribonuclease Dicer (EC 3.1.26.3) (Helicase with RNase motif) (Helicase MOI)	DICER1 DICER HERNA KIAA0928	1.04835	0.891284	1.04215	0.738177	1.05554	0.483605	1.38025	0.0609284
Q12805	EGF-containing fibulin-like extracellular matrix protein 1 (Extracellular protein S1-5) (Fibrillin-like protein) (Fibulin-3) (FIBL-3)	EFEMP1 FBLN3 FBNL	0.82332	0.0592053	1.08944	0.898591	0.89425	0.0736455	4.15012	0.065098
P41091	Eukaryotic translation initiation factor 2 subunit 3 (Eukaryotic translation initiation factor 2 subunit gamma X) (eIF-2-gamma X) (eIF-2gX)	EIF2S3 EIF2G	1.02892	0.725208	0.957452	0.144641	1.01628	0.128734	0.898934	0.22005
P11171	Protein 4.1 (P4.1) (4.1R) (Band 4.1) (EPB4.1)	EPB41 E41P	1.04623	0.888509	0.770071	0.246959	1.16677	0.290382	0.969283	0.843551
Q9H4G0	Band 4.1-like protein 1 (Neuronal protein 4.1) (4.1N)	EPB41L1 KIAA0338	0.948036	0.17508	0.989098	0.539937	1.16762	0.589382	0.844273	0.121824
Q07817	Bcl-2-like protein 1 (Bcl2-L-1) (Apoptosis regulator Bcl-X)	BCL2L1 BCL2L BCLX	1.0756	0.882549	0.667324	0.095819	1.01907	0.436852	0.755065	0.109072
Q9NQT4	Exosome complex component RRP46 (Chronic myelogenous leukemia tumor antigen 28) (Exosome component 5) (Ribosomal RNA-processing protein 46) (p12B)	EXOSC5 CML28 RRP46	1.0529	0.858181	1.02931	0.638094	1.09777	0.976467	0.911691	0.206532
P13726	Tissue factor (TF) (Coagulation factor III) (Thromboplastin) (CD antigen CD142)	F3	0.954235	0.351787	1.29183	0.143124	0.928144	0.111885	0.870268	0.119773
P16422	Epithelial cell adhesion molecule (Ep-CAM) (Adenocarcinoma-associated antigen) (Cell surface glycoprotein Trop-1) (Epithelial cell surface antigen) (Epithelial glycoprotein) (EGP) (Epithelial glycoprotein 314) (EGP314) (hEGP314) (KS 1/4 antigen) (KSA) (Major gastrointestinal tumor-associated protein GA733-2) (Tumor-associated calcium signal transducer 1) (CD antigen CD326)	EPCAM GA733-2 M1S2 M4S1 MIC18 TACSTD1 TROP1	0.730552	0.565826	2.38384	0.0977796	0.761031	0.214394	1.47981	0.242926
P02751	Fibronectin (FN) (Cold-insoluble globulin) (CIG) [Cleaved into: Anastellin; Ugl-Y1; Ugl-Y2; Ugl-Y3]	FN1 FN	0.952506	0.130209	0.856968	0.193532	1.04402	0.771828	0.955181	0.976797
P49354	Protein farnesyltransferase/geranylgeranyltransferase type-1 subunit alpha (EC 2.5.1.58) (EC 2.5.1.59) (CAAX farnesyltransferase subunit alpha) (FTase-alpha) (Ras proteins prenyltransferase subunit alpha) (Type I protein geranyl-geranyltransferase subunit alpha) (GGTase-I-alpha)	FNTA	1.0743	0.945117	1.18473	0.55023	1.07079	0.823618	0.906509	0.356369
P35555	Fibrillin-1 [Cleaved into: Asprosin]	FBN1 FBN	1.56941	0.240932	41.0168	0.663034	1.18673	0.735992	0.450874	0.624258
P49840	Glycogen synthase kinase-3 alpha (GSK-3 alpha) (EC 2.7.11.26) (Serine/threonine-protein kinase GSK3A) (EC 2.7.11.1)	GSK3A	1.01294	0.765698	1.22874	0.333283	0.915628	0.101241	1.34582	0.0880947
P09429	High mobility group protein B1 (High mobility group protein 1) (HMG-1)	HMGB1 HMG1	1.10298	0.465161	1.26222	0.259093	0.944436	0.105131	0.949183	0.971438
P09651	Heterogeneous nuclear ribonucleoprotein A1 (hnRNP A1) (Helix-destabilizing protein) (Single-strand RNA-binding protein) (hnRNP core protein A1) [Cleaved into: Heterogeneous nuclear ribonucleoprotein A1, N-terminally processed]	HNRNPA1 HNRPA1	1.03136	0.703251	1.20711	0.245825	0.812953	0.154105	1.01502	0.262054
O14979	Heterogeneous nuclear ribonucleoprotein D-like (hnRNP D-like) (hnRNP DL) (AU-rich element RNA-binding factor) (JKT41-binding protein) (Protein laAUF1)	HNRNPDL HNRPDL JKTBP	1.05342	0.9952	0.90993	0.311532	0.769976	0.206424	0.781586	0.182722
Q9Y6Y0	Influenza virus NS1A-binding protein (NS1-BP) (NS1-binding protein) (Aryl hydrocarbon receptor-associated protein 3) (Kelch-like protein 39)	IVNS1ABP ARA3 FLARA3 KIAA0850 KLHL39 NS1 NS1BP HSPC068	0.712011	0.162195	0.757348	0.220743	1.7817	0.105789	0.47893	0.0815015
Q07866	Kinesin light chain 1 (KLC 1)	KLC1 KLC KNS2	1.06985	0.862178	1.07872	0.840688	0.949912	0.171867	0.855036	0.122636
P08779	Keratin, type I cytoskeletal 16 (Cytokeratin-16) (CK-16) (Keratin-16) (K16)	KRT16 KRT16A	0.958819	0.106054	1.08883	0.954116	1.03606	0.191136	0.937394	0.813363
Q13751	Laminin subunit beta-3 (Epiligrin subunit bata) (Kalinin B1 chain) (Kalinin subunit beta) (Laminin B1k chain) (Laminin-5 subunit beta) (Nicein subunit beta)	LAMB3 LAMNB1	1.16424	0.0852379	0.83214	0.346621	1.24005	0.160985	0.766409	0.291482
P20700	Lamin-B1	LMNB1 LMN2 LMNB	1.08544	0.686348	1.11729	0.746517	1.00973	0.0630128	0.946571	0.9186
Q86X29	Lipolysis-stimulated lipoprotein receptor	LSR LISCH	1.07339	0.960762	0.917392	0.499615	0.946676	0.36986	0.898794	0.711977
Q9NX58	Cell growth-regulating nucleolar protein	LYAR PNAS-5	1.12667	0.390401	1.09534	0.881629	1.0612	0.670636	0.926677	0.828106
Q8WXG6	MAP kinase-activating death domain protein (Differentially expressed in normal and neoplastic cells) (Insulinoma glucagonoma clone 20) (Rab3 GDP/GTP exchange factor)	MADD DENN IG20 KIAA0358	1.23325	0.146708	1.144	0.689536	1.16275	0.650807	0.499296	0.0848867
P61326	Protein mago nashi homolog	MAGOH MAGOHA	0.997808	0.0565276	1.06876	0.732058	1.01916	0.0541269	0.936976	0.668619
Q9NPJ6	Mediator of RNA polymerase II transcription subunit 4 (Activator-recruited cofactor 36 kDa component) (ARC36) (Mediator complex subunit 4) (TRAP/SMCC/PC2 subunit p36 subunit) (Vitamin D3 receptor-interacting protein complex 36 kDa component) (DRIP36)	MED4 ARC36 DRIP36 VDRIP HSPC126	1.13796	0.696272	1.05182	0.865653	0.936815	0.538427	0.755626	0.354872
O96007	Molybdopterin synthase catalytic subunit (EC 2.8.1.12) (MOCO1-B) (Molybdenum cofactor synthesis protein 2 large subunit) (Molybdenum cofactor synthesis protein 2B) (MOCS2B) (Molybdopterin-synthase large subunit) (MPT synthase large subunit)	MOCS2 MCBPE MOCO1	1.18058	0.229593	1.08988	0.983644	1.07486	0.918231	1.0245	0.425936
O00566	U3 small nucleolar ribonucleoprotein protein MPP10 (M phase phosphoprotein 10)	MPHOSPH10 MPP10	1.07314	0.8419	0.987138	0.328537	0.9048	0.0580918	0.941714	0.857627
Q00013	55 kDa erythrocyte membrane protein (p55) (Membrane protein, palmitoylated 1)	MPP1 DXS552E EMP55	0.996213	0.535325	0.97896	0.322303	0.894719	0.119879	1.0313	0.162502
O95297	Myelin protein zero-like protein 1 (Protein zero-related)	MPZL1 PZR UNQ849/PRO1787	0.9159	0.118026	0.997843	0.881294	0.955201	0.11882	0.946944	0.953237
P11586	C-1-tetrahydrofolate synthase, cytoplasmic (C1-THF synthase) [Cleaved into: C-1-tetrahydrofolate synthase, cytoplasmic, N-terminally processed] [Includes: Methylenetetrahydrofolate dehydrogenase (EC 1.5.1.5); Methenyltetrahydrofolate cyclohydrolase (EC 3.5.4.9); Formyltetrahydrofolate synthetase (EC 6.3.4.3)]	MTHFD1 MTHFC MTHFD	1.03336	0.719537	0.944341	0.128692	1.13103	0.716252	0.899484	0.0999763
P49006	MARCKS-related protein (MARCKS-like protein 1) (Macrophage myristoylated alanine-rich C kinase substrate) (Mac-MARCKS) (MacMARCKS)	MARCKSL1 MLP MRP	1.48509	0.111359	2.85574	0.149253	1.50872	0.321196	2.15619	0.105101
Q9NVD7	Alpha-parvin (Actopaxin) (CH-ILKBP) (Calponin-like integrin-linked kinase-binding protein) (Matrix-remodeling-associated protein 2)	PARVA MXRA2	1.00353	0.488054	0.993149	0.381911	1.06599	0.64361	0.801672	0.0739685
Q8IZ21	Phosphatase and actin regulator 4	PHACTR4 PRO2963	0.968668	0.354246	1.14235	0.761727	1.07804	0.797518	0.895962	0.280715
Q8IXK0	Polyhomeotic-like protein 2 (hPH2) (Early development regulatory protein 2)	PHC2 EDR2 PH2	1.16561	0.389111	1.02025	0.735008	1.2236	0.545316	0.938811	0.647971
Q7RTV0	PHD finger-like domain-containing protein 5A (PHD finger-like domain protein 5A) (Splicing factor 3B-associated 14 kDa protein) (SF3b14b)	PHF5A	0.999018	0.443332	1.19106	0.438459	1.04323	0.256243	0.899917	0.445889
Q15653	NF-kappa-B inhibitor beta (NF-kappa-BIB) (I-kappa-B-beta) (IkB-B) (IkB-beta) (IkappaBbeta) (Thyroid receptor-interacting protein 9) (TR-interacting protein 9) (TRIP-9)	NFKBIB IKBB TRIP9	1.14931	0.180451	1.43004	0.0596586	1.02606	0.223158	0.859806	0.208642
P42336	Phosphatidylinositol 4,5-bisphosphate 3-kinase catalytic subunit alpha isoform (PI3-kinase subunit alpha) (PI3K-alpha) (PI3Kalpha) (PtdIns-3-kinase subunit alpha) (EC 2.7.1.153) (Phosphatidylinositol 4,5-bisphosphate 3-kinase 110 kDa catalytic subunit alpha) (PtdIns-3-kinase subunit p110-alpha) (p110alpha) (Phosphoinositide-3-kinase catalytic alpha polypeptide) (Serine/threonine protein kinase PI…	PIK3CA	1.00526	0.423153	0.927632	0.377536	1.1773	0.48468	1.28723	0.512525
Q9H307	Pinin (140 kDa nuclear and cell adhesion-related phosphoprotein) (Desmosome-associated protein) (Domain-rich serine protein) (DRS protein) (DRSP) (Melanoma metastasis clone A protein) (Nuclear protein SDK3) (SR-like protein)	PNN DRS MEMA	1.07797	0.66412	1.21621	0.0612941	1.03504	0.104056	0.969899	0.600214
P49768	Presenilin-1 (PS-1) (EC 3.4.23.-) (Protein S182) [Cleaved into: Presenilin-1 NTF subunit; Presenilin-1 CTF subunit; Presenilin-1 CTF12 (PS1-CTF12)]	PSEN1 AD3 PS1 PSNL1	1.0224	0.593041	0.995171	0.126596	0.923615	0.107498	1.06582	0.107849
Q86SQ0	Pleckstrin homology-like domain family B member 2 (Protein LL5-beta)	PHLDB2 LL5B	0.972097	0.342727	0.437117	0.0824937	1.28958	0.151982	0.340617	0.144345
Q9NX57	Ras-related protein Rab-20	RAB20	1.03125	0.895003	0.97648	0.831133	0.983188	0.348938	0.498484	0.301917
P63000	Ras-related C3 botulinum toxin substrate 1 (Cell migration-inducing gene 5 protein) (Ras-like protein TC25) (p21-Rac1)	RAC1 TC25 MIG5	0.963364	0.0581908	0.981344	0.335941	0.99108	0.178039	0.901188	0.256832
P29350	Tyrosine-protein phosphatase non-receptor type 6 (EC 3.1.3.48) (Hematopoietic cell protein-tyrosine phosphatase) (Protein-tyrosine phosphatase 1C) (PTP-1C) (Protein-tyrosine phosphatase SHP-1) (SH-PTP1)	PTPN6 HCP PTP1C	0.962123	0.247516	1.9339	0.106636	0.884299	0.266776	0.721466	0.126009
P61586	Transforming protein RhoA (Rho cDNA clone 12) (h12)	RHOA ARH12 ARHA RHO12	0.940914	0.160739	0.941708	0.159568	0.981724	0.221777	1.01823	0.187897
P08134	Rho-related GTP-binding protein RhoC (Rho cDNA clone 9) (h9)	RHOC ARH9 ARHC	0.963369	0.115922	0.897014	0.0741116	1.0265	0.404884	1.00869	0.0610287
Q6R327	Rapamycin-insensitive companion of mTOR (AVO3 homolog) (hAVO3)	RICTOR KIAA1999	1.1871	0.242648	1.06585	0.821306	1.43573	0.318864	0.950569	0.931277
P13489	Ribonuclease inhibitor (Placental ribonuclease inhibitor) (Placental RNase inhibitor) (Ribonuclease/angiogenin inhibitor 1) (RAI)	RNH1 PRI RNH	0.952192	0.158631	1.11204	0.780537	0.965608	0.0589994	0.922834	0.583279
P18077	60S ribosomal protein L35a (Cell growth-inhibiting gene 33 protein) (Large ribosomal subunit protein eL33)	RPL35A GIG33	0.86185	0.0885232	0.746165	0.0652166	1.02288	0.636474	0.887044	0.45313
P46777	60S ribosomal protein L5 (Large ribosomal subunit protein uL18)	RPL5 MSTP030	0.961638	0.18614	1.02017	0.423559	0.943062	0.113142	0.946479	0.935165
P60866	40S ribosomal protein S20 (Small ribosomal subunit protein uS10)	RPS20	0.938086	0.208802	0.959237	0.257341	0.907455	0.0683635	0.937356	0.820214
P62851	40S ribosomal protein S25 (Small ribosomal subunit protein eS25)	RPS25	0.937176	0.099516	0.936672	0.131612	0.952501	0.129554	0.910385	0.290253
P62701	40S ribosomal protein S4, X isoform (SCR10) (Single copy abundant mRNA protein) (Small ribosomal subunit protein eS4)	RPS4X CCG2 RPS4 SCAR	1.02615	0.791304	0.953961	0.190095	0.928069	0.177814	1.00837	0.108031
P62753	40S ribosomal protein S6 (Phosphoprotein NP33) (Small ribosomal subunit protein eS6)	RPS6 OK/SW-cl.2	0.975282	0.478499	0.986306	0.28647	0.870339	0.0831973	0.931828	0.718216
Q9HCY8	Protein S100-A14 (S100 calcium-binding protein A14) (S114)	S100A14 S100A15	1.12666	0.472772	1.09787	0.799729	0.976507	0.342876	0.760794	0.976606
P06703	Protein S100-A6 (Calcyclin) (Growth factor-inducible protein 2A9) (MLN 4) (Prolactin receptor-associated protein) (PRA) (S100 calcium-binding protein A6)	S100A6 CACY	0.878776	0.55584	0.950627	0.58123	1.09812	0.909633	0.796254	0.639859
Q9P0K7	Ankycorbin (Ankyrin repeat and coiled-coil structure-containing protein) (Novel retinal pigment epithelial cell protein) (Retinoic acid-induced protein 14)	RAI14 KIAA1334 NORPEG	0.969333	0.579313	1.45144	0.377716	0.866504	0.164678	1.06636	0.235898
O95248	Myotubularin-related protein 5 (SET-binding factor 1) (Sbf1)	SBF1 MTMR5	1.02127	0.407499	0.946894	0.340197	1.06718	0.865836	0.917878	0.647062
P25815	Protein S100-P (Migration-inducing gene 9 protein) (MIG9) (Protein S100-E) (S100 calcium-binding protein P)	S100P S100E	0.88136	0.0601247	0.0490379	0.916568	0.98334	0.112753	1.29232	0.706606
Q9UNH7	Sorting nexin-6 (TRAF4-associated factor 2) [Cleaved into: Sorting nexin-6, N-terminally processed]	SNX6	0.940274	0.176908	1.03949	0.299738	1.22007	0.191126	0.91765	0.261291
Q9UHB9	Signal recognition particle subunit SRP68 (SRP68) (Signal recognition particle 68 kDa protein)	SRP68	0.986064	0.133419	1.06663	0.689263	0.910302	0.0949566	0.879809	0.0692992
Q8IYB3	Serine/arginine repetitive matrix protein 1 (SR-related nuclear matrix protein of 160 kDa) (SRm160) (Ser/Arg-related nuclear matrix protein)	SRRM1 SRM160	1.07935	0.400419	1.01543	0.210858	1.20544	0.230963	0.9801	0.4584
P78524	Suppression of tumorigenicity 5 protein (DENN domain-containing protein 2B) (HeLa tumor suppression 1)	ST5 DENND2B HTS1	0.946418	0.388564	1.01877	0.840077	1.11546	0.886387	0.982987	0.810195
P56962	Syntaxin-17	STX17	1.02177	0.74687	0.968915	0.530181	0.950833	0.492607	0.79106	0.38922
Q13277	Syntaxin-3	STX3 STX3A	0.975962	0.941385	2.13388	0.112582	1.01791	0.702021	0.522199	0.620458
Q96C24	Synaptotagmin-like protein 4 (Exophilin-2) (Granuphilin)	SYTL4	1.68584	0.105117	1.06985	0.842237	1.54268	0.217071	1.10894	0.612097
P17987	T-complex protein 1 subunit alpha (TCP-1-alpha) (CCT-alpha)	TCP1 CCT1 CCTA	0.982137	0.244296	1.02651	0.436919	0.981094	0.0748051	1.01491	0.0546702
Q86W42	THO complex subunit 6 homolog (Functional spliceosome-associated protein 35) (fSAP35) (WD repeat-containing protein 58)	THOC6 WDR58 PSEC0006	1.04847	0.858227	1.01947	0.335661	1.04204	0.365112	0.901902	0.214051
Q9BV40	Vesicle-associated membrane protein 8 (VAMP-8) (Endobrevin) (EDB)	VAMP8	1.01404	0.702528	1.40457	0.455447	0.963222	0.0986294	0.971607	0.984764
O15498	Synaptobrevin homolog YKT6 (EC 2.3.1.-)	YKT6	0.959638	0.0319602	1.09076	0.993986	0.948891	0.0536118	0.950682	0.986471
Q9ULU4	Protein kinase C-binding protein 1 (Cutaneous T-cell lymphoma-associated antigen se14-3) (CTCL-associated antigen se14-3) (Rack7) (Zinc finger MYND domain-containing protein 8)	ZMYND8 KIAA1125 PRKCBP1 RACK7	0.975778	0.202448	0.919135	0.205249	1.14348	0.684558	0.880072	0.145523

## Sheet: Table S3
GenPept/UniProt/Swiss-Prot Accession	Protein names (oppose; down in UMUC3)	Gene names	cr_ratio_HT_24h	p value_HT_24h	cr_ratio_UM_24h	p value_UM_24h	cr_ ratio_HT_48h	p value_HT_48h	cr_ratio_UM_48h	p value_UM_48h
Q9UJM3	ERBB receptor feedback inhibitor 1 (Mitogen-inducible gene 6 protein) (MIG-6)	ERRFI1 MIG6	1.4433	0.0414596	0.507577	0.0354042	0.877862	0.0349592	0.177678	9.50711e-07		HT: HT1376
Q9NRZ9	Lymphoid-specific helicase (EC 3.6.4.-) (Proliferation-associated SNF2-like protein) (SWI/SNF2-related matrix-associated actin-dependent regulator of chromatin subfamily A member 6)	HELLS PASG SMARCA6 Nbla10143	1.47023	0.000686383	0.693424	0.00634403	1.22508	0.147945	0.860777	0.219702		UM: UMUC3
Q06481	Amyloid-like protein 2 (APLP-2) (APPH) (Amyloid protein homolog) (CDEI box-binding protein) (CDEBP)	APLP2 APPL2	0.931941	0.121561	0.376102	0.0126068	0.804189	0.0344687	0.50019	0.0019048
Q8WYP3	Ras and Rab interactor 2 (Ras association domain family 4) (Ras inhibitor JC265) (Ras interaction/interference protein 2)	RIN2 RASSF4	1.15827	0.494357	0.464708	0.0386208	2.10971	0.000680287	0.207485	0.000874391
Q13188	Serine/threonine-protein kinase 3 (EC 2.7.11.1) (Mammalian STE20-like protein kinase 2) (MST-2) (STE20-like kinase MST2) (Serine/threonine-protein kinase Krs-1) [Cleaved into: Serine/threonine-protein kinase 3 36kDa subunit (MST2/N); Serine/threonine-protein kinase 3 20kDa subunit (MST2/C)]	STK3 KRS1 MST2	0.934898	0.060313	0.533543	0.0133447	0.946143	0.136135	0.548127	0.00180341
P35222	Catenin beta-1 (Beta-catenin)	CTNNB1 CTNNB OK/SW-cl.35 PRO2286	1.00643	0.373278	0.614065	0.000259651	1.16026	0.497123	0.410987	3.877e-05
P49757	Protein numb homolog (h-Numb) (Protein S171)	NUMB C14orf41	1.15157	0.503071	0.520828	0.0123906	0.976468	0.394999	0.24426	0.0192357
P20591	Interferon-induced GTP-binding protein Mx1 (Interferon-induced protein p78) (IFI-78K) (Interferon-regulated resistance GTP-binding protein MxA) (Myxoma resistance protein 1) (Myxovirus resistance protein 1) [Cleaved into: Interferon-induced GTP-binding protein Mx1, N-terminally processed]	MX1	0.917863	0.0944229	0.877278	0.0230902	1.84124	0.00577262	0.472976	0.00592329
P15104	Glutamine synthetase (GS) (EC 6.3.1.2) (Glutamate--ammonia ligase) (Palmitoyltransferase GLUL) (EC 2.3.1.225)	GLUL GLNS	1.05253	0.92104	0.910633	0.0958084	1.84276	0.00717582	0.486149	0.00090679
Q8N8N7	Prostaglandin reductase 2 (PRG-2) (EC 1.3.1.48) (15-oxoprostaglandin 13-reductase) (Zinc-binding alcohol dehydrogenase domain-containing protein 1)	PTGR2 ZADH1	0.998968	0.417208	1.05697	0.641719	1.41294	0.0277655	0.713298	0.0305942
Q9UEY8	Gamma-adducin (Adducin-like protein 70)	ADD3 ADDL	0.851694	0.66864	0.789818	4.78312e-06	1.40295	0.68765	0.382542	0.000416261
P23193	Transcription elongation factor A protein 1 (Transcription elongation factor S-II protein 1) (Transcription elongation factor TFIIS.o)	TCEA1 GTF2S TFIIS	0.995194	0.0116141	0.917424	0.137002	1.07507	0.53632	0.488432	0.00041933
Q8N3D4	EH domain-binding protein 1-like protein 1	EHBP1L1	1.10404	0.475609	1.19571	0.160324	1.32045	0.00451785	0.536747	0.00333865
P62993	Growth factor receptor-bound protein 2 (Adapter protein GRB2) (Protein Ash) (SH2/SH3 adapter GRB2)	GRB2 ASH	0.974194	0.263008	1.02578	0.180506	1.01132	0.0267402	0.653377	0.00088683
O60716	Catenin delta-1 (Cadherin-associated Src substrate) (CAS) (p120 catenin) (p120(ctn)) (p120(cas))	CTNND1 KIAA0384	0.962737	0.123518	0.843363	0.150593	1.15552	0.33897	0.550106	0.000792872
O43175	D-3-phosphoglycerate dehydrogenase (3-PGDH) (EC 1.1.1.95) (2-oxoglutarate reductase) (EC 1.1.1.399) (Malate dehydrogenase) (EC 1.1.1.37)	PHGDH PGDH3	0.971238	0.424316	1.00794	0.522753	1.02092	0.255885	0.530151	0.00578836
Q12959	Disks large homolog 1 (Synapse-associated protein 97) (SAP-97) (SAP97) (hDlg)	DLG1	1.04201	0.768291	0.784935	0.0333589	1.06947	0.548844	0.522867	0.0100961
O43504	Ragulator complex protein LAMTOR5 (Hepatitis B virus X-interacting protein) (HBV X-interacting protein) (HBX-interacting protein) (Late endosomal/lysosomal adaptor and MAPK and MTOR activator 5)	LAMTOR5 HBXIP XIP	0.908335	0.0503554	0.77595	0.0307547	0.940005	0.153309	0.640332	0.00265664
O95819	Mitogen-activated protein kinase kinase kinase kinase 4 (EC 2.7.11.1) (HPK/GCK-like kinase HGK) (MAPK/ERK kinase kinase kinase 4) (MEK kinase kinase 4) (MEKKK 4) (Nck-interacting kinase)	MAP4K4 HGK KIAA0687 NIK	0.955203	0.0672087	0.78685	0.00255817	1.17086	0.279315	0.659484	0.00187067
P13591	Neural cell adhesion molecule 1 (N-CAM-1) (NCAM-1) (CD antigen CD56)	NCAM1 NCAM	1.02075	0.401258	0.82468	0.0329052	1.06665	0.743965	0.684817	0.00276614
Q13464	Rho-associated protein kinase 1 (EC 2.7.11.1) (Renal carcinoma antigen NY-REN-35) (Rho-associated, coiled-coil-containing protein kinase 1) (Rho-associated, coiled-coil-containing protein kinase I) (ROCK-I) (p160 ROCK-1) (p160ROCK)	ROCK1	1.0614	0.968586	0.779563	0.0105975	1.03592	0.108857	0.663247	0.0128785
Q13813	Spectrin alpha chain, non-erythrocytic 1 (Alpha-II spectrin) (Fodrin alpha chain) (Spectrin, non-erythroid alpha subunit)	SPTAN1 NEAS SPTA2	0.969551	0.0784388	0.799705	0.0341861	1.03867	0.131833	0.519926	0.00147972
Q03154	Aminoacylase-1 (ACY-1) (EC 3.5.1.14) (N-acyl-L-amino-acid amidohydrolase)	ACY1	0.814291	0.0624746	1.00365	0.368414	1.24007	0.231427	0.648014	0.000108842
P35611	Alpha-adducin (Erythrocyte adducin subunit alpha)	ADD1 ADDA	0.929109	0.237905	0.901132	0.12155	1.00263	0.326401	0.494033	0.000483127
P39687	Acidic leucine-rich nuclear phosphoprotein 32 family member A (Acidic nuclear phosphoprotein pp32) (pp32) (Leucine-rich acidic nuclear protein) (LANP) (Mapmodulin) (Potent heat-stable protein phosphatase 2A inhibitor I1PP2A) (Putative HLA-DR-associated protein I) (PHAPI)	ANP32A C15orf1 LANP MAPM PHAP1	1.08396	0.65304	1.03157	0.463023	0.96842	0.22776	0.612482	0.00133165
P27540	Aryl hydrocarbon receptor nuclear translocator (ARNT protein) (Class E basic helix-loop-helix protein 2) (bHLHe2) (Dioxin receptor, nuclear translocator) (Hypoxia-inducible factor 1-beta) (HIF-1-beta) (HIF1-beta)	ARNT BHLHE2	0.9978	0.486328	1.36451	0.413274	1.10405	0.987681	0.346219	0.00135946
O15145	Actin-related protein 2/3 complex subunit 3 (Arp2/3 complex 21 kDa subunit) (p21-ARC)	ARPC3 ARC21	0.976301	0.31438	0.954812	0.250776	0.982084	0.329534	0.698924	0.00335312
P56211	cAMP-regulated phosphoprotein 19 (ARPP-19)	ARPP19	1.0111	0.54052	1.01078	0.40927	0.992059	0.266066	0.244973	0.00974207
P0DP23	Calmodulin-1	CALM1 CALM CAM CAM1	0.909099	0.142084	0.989262	0.384459	1.11301	0.855674	0.521416	0.00482633
Q86VP6	Cullin-associated NEDD8-dissociated protein 1 (Cullin-associated and neddylation-dissociated protein 1) (TBP-interacting protein of 120 kDa A) (TBP-interacting protein 120A) (p120 CAND1)	CAND1 KIAA0829 TIP120 TIP120A	1.02766	0.461861	1.00083	0.305918	1.07684	0.754163	0.633251	0.000181789
Q99459	Cell division cycle 5-like protein (Cdc5-like protein) (Pombe cdc5-related protein)	CDC5L KIAA0432 PCDC5RP	1.09855	0.108718	1.20533	0.185875	1.039	0.0850343	0.681699	0.00913847
P19022	Cadherin-2 (CDw325) (Neural cadherin) (N-cadherin) (CD antigen CD325)	CDH2 CDHN NCAD	1.23248	0.168266	0.790968	0.0602403	1.09901	0.943396	0.594844	0.00312604
Q9ULV4	Coronin-1C (Coronin-3) (hCRNN4)	CORO1C CRN2 CRNN4	0.993249	0.424652	0.970463	0.148925	1.11438	0.819139	0.561769	0.000100738
P16220	Cyclic AMP-responsive element-binding protein 1 (CREB-1) (cAMP-responsive element-binding protein 1)	CREB1	1.05026	0.945215	1.02481	0.619566	1.01556	0.61452	0.298207	0.0043905
Q16643	Drebrin (Developmentally-regulated brain protein)	DBN1 D0S117E	0.928579	0.0525974	1.07393	0.803854	1.0601	0.357076	0.638084	0.00530874
O94760	N(G),N(G)-dimethylarginine dimethylaminohydrolase 1 (DDAH-1) (Dimethylarginine dimethylaminohydrolase 1) (EC 3.5.3.18) (DDAHI) (Dimethylargininase-1)	DDAH1 DDAH	1.13422	0.521706	0.999765	0.279806	1.07639	0.842664	0.510675	0.000784172
P16930	Fumarylacetoacetase (FAA) (EC 3.7.1.2) (Beta-diketonase) (Fumarylacetoacetate hydrolase)	FAH	0.97048	0.373228	0.991758	0.245171	1.19078	0.267536	0.490927	0.000189268
Q9Y6M1	Insulin-like growth factor 2 mRNA-binding protein 2 (IGF2 mRNA-binding protein 2) (IMP-2) (Hepatocellular carcinoma autoantigen p62) (IGF-II mRNA-binding protein 2) (VICKZ family member 2)	IGF2BP2 IMP2 VICKZ2	0.973859	0.281262	0.87486	0.0805149	1.16825	0.444814	0.70736	0.00291971
O00410	Importin-5 (Imp5) (Importin subunit beta-3) (Karyopherin beta-3) (Ran-binding protein 5) (RanBP5)	IPO5 KPNB3 RANBP5	1.06002	0.934821	1.00184	0.208301	1.00038	0.150701	0.704486	0.00044055
P14316	Interferon regulatory factor 2 (IRF-2)	IRF2	0.81111	0.235138	0.887851	0.503595	0.929302	0.190118	0.484693	0.00404211
P17535	Transcription factor jun-D	JUND	1.18846	0.291004	1.01081	0.602836	0.977766	0.228107	0.343096	0.0357013
Q9NXR1	Nuclear distribution protein nudE homolog 1 (NudE)	NDE1 NUDE	0.926957	0.185712	1.00844	0.76411	0.975704	0.324291	0.439471	0.00352955
P22392	Nucleoside diphosphate kinase B (NDK B) (NDP kinase B) (EC 2.7.4.6) (C-myc purine-binding transcription factor PUF) (Histidine protein kinase NDKB) (EC 2.7.13.3) (nm23-H2)	NME2 NM23B	0.88198	0.0606797	1.10237	0.9344	0.942924	0.127805	0.659184	0.0125006
P09874	Poly [ADP-ribose] polymerase 1 (PARP-1) (EC 2.4.2.30) (ADP-ribosyltransferase diphtheria toxin-like 1) (ARTD1) (NAD(+) ADP-ribosyltransferase 1) (ADPRT 1) (Poly[ADP-ribose] synthase 1)	PARP1 ADPRT PPOL	1.06739	0.391105	1.02904	0.380661	1.10973	0.820027	0.670632	2.31723e-05
Q5VU43	Myomegalin (Cardiomyopathy-associated protein 2) (Phosphodiesterase 4D-interacting protein)	PDE4DIP CMYA2 KIAA0454 KIAA0477 MMGL	0.983572	0.501163	1.0506	0.656841	1.1277	0.58591	0.399266	0.00277468
O43924	Retinal rod rhodopsin-sensitive cGMP 3',5'-cyclic phosphodiesterase subunit delta (GMP-PDE delta) (Protein p17)	PDE6D PDED	1.18344	0.394733	0.893082	0.0932719	1.11933	0.836403	0.680772	0.00271857
P53609	Geranylgeranyl transferase type-1 subunit beta (EC 2.5.1.59) (Geranylgeranyl transferase type I subunit beta) (GGTase-I-beta) (Type I protein geranyl-geranyltransferase subunit beta)	PGGT1B	1.35551	0.470969	1.16267	0.580696	1.09637	0.997169	0.699111	0.0197307
P25786	Proteasome subunit alpha type-1 (EC 3.4.25.1) (30 kDa prosomal protein) (PROS-30) (Macropain subunit C2) (Multicatalytic endopeptidase complex subunit C2) (Proteasome component C2) (Proteasome nu chain)	PSMA1 HC2 NU PROS30 PSC2	0.919612	0.118636	1.06563	0.647206	0.948712	0.0546364	0.676341	0.000974569
P25788	Proteasome subunit alpha type-3 (EC 3.4.25.1) (Macropain subunit C8) (Multicatalytic endopeptidase complex subunit C8) (Proteasome component C8)	PSMA3 HC8 PSC8	0.933136	0.218177	1.08885	0.975194	0.930363	0.0959976	0.655792	0.00837503
O14818	Proteasome subunit alpha type-7 (EC 3.4.25.1) (Proteasome subunit RC6-1) (Proteasome subunit XAPC7)	PSMA7 HSPC	0.973403	0.0988912	0.983947	0.298843	1.00161	0.291864	0.668215	0.000824282
P20618	Proteasome subunit beta type-1 (EC 3.4.25.1) (Macropain subunit C5) (Multicatalytic endopeptidase complex subunit C5) (Proteasome component C5) (Proteasome gamma chain)	PSMB1 PSC5	0.98421	0.179213	1.06576	0.711061	0.979295	0.106038	0.678466	6.52077e-05
P28070	Proteasome subunit beta type-4 (EC 3.4.25.1) (26 kDa prosomal protein) (HsBPROS26) (PROS-26) (Macropain beta chain) (Multicatalytic endopeptidase complex beta chain) (Proteasome beta chain) (Proteasome chain 3) (HsN3)	PSMB4 PROS26	0.955586	0.260158	1.24299	0.0891829	0.960464	0.0682105	0.68332	0.027544
P62857	40S ribosomal protein S28 (Small ribosomal subunit protein eS28)	RPS28	0.967305	0.15255	1.03117	0.730281	0.949055	0.0772423	0.68479	0.00255648
Q9NVA2	Septin-11	SEPT11	0.985104	0.193874	0.99086	0.288111	0.991973	0.0716549	0.604927	0.00298845
Q16181	Septin-7 (CDC10 protein homolog)	SEPT7 CDC10	1.01287	0.73113	0.954379	0.135503	0.993225	0.0886689	0.593334	0.00116007
Q92599	Septin-8	SEPT8 KIAA0202	1.0227	0.365545	1.043	0.607241	1.0533	0.550477	0.689963	0.00145412
Q8NC51	Plasminogen activator inhibitor 1 RNA-binding protein (PAI1 RNA-binding protein 1) (PAI-RBP1) (SERPINE1 mRNA-binding protein 1)	SERBP1 PAIRBP1 CGI-55	1.00663	0.50871	1.18064	0.417667	0.965187	0.163538	0.622919	0.0045043
P36952	Serpin B5 (Maspin) (Peptidase inhibitor 5) (PI-5)	SERPINB5 PI5	0.974384	0.28885	0.992639	0.457564	1.08215	0.844526	0.628388	0.00454431
P31947	14-3-3 protein sigma (Epithelial cell marker protein 1) (Stratifin)	SFN HME1	0.98011	0.241506	0.969796	0.179927	1.04004	0.234544	0.582967	0.00160961
Q13309	S-phase kinase-associated protein 2 (Cyclin-A/CDK2-associated protein p45) (F-box protein Skp2) (F-box/LRR-repeat protein 1) (p45skp2)	SKP2 FBXL1	1.06057	0.993771	1.09327	0.921846	1.0569	0.760269	0.674121	0.0216125
O60504	Vinexin (SH3-containing adapter molecule 1) (SCAM-1) (Sorbin and SH3 domain-containing protein 3)	SORBS3 SCAM1	1.04364	0.836929	1.04477	0.53684	1.10459	0.873502	0.655003	0.0393404
P63279	SUMO-conjugating enzyme UBC9 (EC 2.3.2.-) (RING-type E3 SUMO transferase UBC9) (SUMO-protein ligase) (Ubiquitin carrier protein 9) (Ubiquitin carrier protein I) (Ubiquitin-conjugating enzyme E2 I) (Ubiquitin-protein ligase I) (p18)	UBE2I UBC9 UBCE9	1.00361	0.240394	0.933553	0.0633235	1.08823	0.885051	0.661406	0.00302413
P61088	Ubiquitin-conjugating enzyme E2 N (EC 2.3.2.23) (Bendless-like ubiquitin-conjugating enzyme) (E2 ubiquitin-conjugating enzyme N) (Ubc13) (UbcH13) (Ubiquitin carrier protein N) (Ubiquitin-protein ligase N)	UBE2N BLU	1.05253	0.92726	0.972315	0.084743	1.07832	0.772166	0.595842	0.00240556
P08670	Vimentin	VIM	0.917302	0.393024	1.28829	0.117589	0.82401	0.0530052	0.631197	0.00164957
Q5JSH3	WD repeat-containing protein 44 (Rabphilin-11)	WDR44	0.860515	0.166289	1.0926	0.996013	0.90781	0.0738014	0.488759	0.0423183
P62258	14-3-3 protein epsilon (14-3-3E)	YWHAE	0.935038	0.183763	0.988847	0.211068	0.940687	0.109616	0.50814	0.00171925
Q04917	14-3-3 protein eta (Protein AS1)	YWHAH YWHA1	0.911886	0.204151	0.95153	0.153058	0.960981	0.124059	0.590113	0.0058976
Q07352	mRNA decay activator protein ZFP36L1 (Butyrate response factor 1) (EGF-response factor 1) (ERF-1) (TPA-induced sequence 11b) (Zinc finger protein 36, C3H1 type-like 1) (ZFP36-like 1)	ZFP36L1 BERG36 BRF1 ERF1 RNF162B TIS11B	0.903012	0.310509	1.09881	0.986892	0.957555	0.262509	0.663755	0.02258
P00750	Tissue-type plasminogen activator (t-PA) (t-plasminogen activator) (tPA) (EC 3.4.21.68) (Alteplase) (Reteplase) [Cleaved into: Tissue-type plasminogen activator chain A; Tissue-type plasminogen activator chain B]	PLAT	1.33331	0.475802	0.0106341	0.011707	1.91052	0.0027797	1.02266	0.863353
Q12841	Follistatin-related protein 1 (Follistatin-like protein 1)	FSTL1 FRP	1.1329	0.629726	0.465876	0.0312676	1.22755	0.538776	0.550154	0.250044

## Sheet: Table S4
GenPept/UniProt/Swiss-Prot Accession	Protein names	Gene names	cr_ratio_HT_24h	p value_HT_24h	cr_ratio_UM_24h	p value_UM_24h	cr_ ratio_HT_48h	p value_HT_48h	cr_ratio_UM_48h	p value_UM_48h
Q13501	Sequestosome-1 (EBI3-associated protein of 60 kDa) (EBIAP) (p60) (Phosphotyrosine-independent ligand for the Lck SH2 domain of 62 kDa) (Ubiquitin-binding protein p62)	SQSTM1 ORCA OSIL	0.876697	0.00922839	2.66314	3.49346e-05	0.513688	8.90084e-06	4.14761	3.88198e-07		HT: HT1376
Q00978	Interferon regulatory factor 9 (IRF-9) (IFN-alpha-responsive transcription factor subunit) (ISGF3 p48 subunit) (Interferon-stimulated gene factor 3 gamma) (ISGF-3 gamma) (Transcriptional regulator ISGF3 subunit gamma)	IRF9 ISGF3G	0.884776	0.514333	10.0617	4.40125e-05	2.14076	0.023444	5.33298	0.00102612		UM: UMUC3
P05161	Ubiquitin-like protein ISG15 (Interferon-induced 15 kDa protein) (Interferon-induced 17 kDa protein) (IP17) (Ubiquitin cross-reactive protein) (hUCRP)	ISG15 G1P2 UCRP	0.983206	0.142586	8.40466	0.00759405	1.55984	0.067279	16.6827	0.000614198
P17275	Transcription factor jun-B	JUNB	1.35069	0.0058393	2.85612	0.00042013	0.89653	0.00875785	1.46461	0.0067438
P15407	Fos-related antigen 1 (FRA-1)	FOSL1 FRA1	0.745981	0.104909	1.94282	0.0473267	0.739508	0.289085	1.52707	0.00136394
P09914	Interferon-induced protein with tetratricopeptide repeats 1 (IFIT-1) (Interferon-induced 56 kDa protein) (IFI-56K) (P56)	IFIT1 G10P1 IFI56 IFNAI1 ISG56	0.727266	0.0532433	11.339	0.0047111	1.6085	0.0932192	22.956	2.91271e-09
Q01628	Interferon-induced transmembrane protein 3 (Dispanin subfamily A member 2b) (DSPA2b) (Interferon-inducible protein 1-8U)	IFITM3	0.75544	0.0273378	2.2892	0.027338	0.90194	0.267373	7.23534	0.00194851
Q9NZQ7	Programmed cell death 1 ligand 1 (PD-L1) (PDCD1 ligand 1) (Programmed death ligand 1) (B7 homolog 1) (B7-H1) (CD antigen CD274)	CD274 B7H1 PDCD1L1 PDCD1LG1 PDL1	1.31815	0.156745	8.95749	0.0298526	0.671295	0.0805905	18.6352	0.0186221
P01137	Transforming growth factor beta-1 proprotein [Cleaved into: Latency-associated peptide (LAP); Transforming growth factor beta-1 (TGF-beta-1)]	TGFB1 TGFB	0.887672	0.669492	1.55951	0.0184104	0.984758	0.639586	1.61228	0.000907649
P29317	Ephrin type-A receptor 2 (EC 2.7.10.1) (Epithelial cell kinase) (Tyrosine-protein kinase receptor ECK)	EPHA2 ECK	0.991939	0.488885	1.07555	0.791886	0.669961	0.00310496	1.47551	0.000178497
Q8N726	Tumor suppressor ARF (Alternative reading frame) (ARF) (Cyclin-dependent kinase inhibitor 2A) (p14ARF)	CDKN2A CDKN2 MLM	0.961827	0.121026	5.05928	0.123247	0.713637	0.0114019	3.49587	0.0313049
P31431	Syndecan-4 (SYND4) (Amphiglycan) (Ryudocan core protein)	SDC4	0.887687	0.0130608	0.664015	0.087901	0.779788	0.00149745	2.38018	0.00374536
Q15758	Neutral amino acid transporter B(0) (ATB(0)) (Baboon M7 virus receptor) (RD114/simian type D retrovirus receptor) (Sodium-dependent neutral amino acid transporter type 2) (Solute carrier family 1 member 5)	SLC1A5 ASCT2 M7V1 RDR RDRC	1.07289	0.630638	1.14829	0.523591	0.795098	0.00425085	1.60725	0.000187717
P02786	Transferrin receptor protein 1 (TR) (TfR) (TfR1) (Trfr) (T9) (p90) (CD antigen CD71) [Cleaved into: Transferrin receptor protein 1, serum form (sTfR)]	TFRC	0.968331	0.0759513	0.892923	0.078046	0.841909	0.000358138	1.80956	1.42286e-05
O00461	Golgi integral membrane protein 4 (Golgi integral membrane protein, cis) (GIMPc) (Golgi phosphoprotein 4) (Golgi-localized phosphoprotein of 130 kDa) (Golgi phosphoprotein of 130 kDa)	GOLIM4 GIMPC GOLPH4 GPP130	0.87216	0.0198231	0.902597	0.221677	0.843139	0.00143483	1.41388	0.0239081
P55084	Trifunctional enzyme subunit beta, mitochondrial (TP-beta) [Includes: 3-ketoacyl-CoA thiolase (EC 2.3.1.16) (Acetyl-CoA acyltransferase) (Beta-ketothiolase)]	HADHB MSTP029	0.948317	0.0458908	1.08787	0.951922	0.94185	0.00540702	1.56692	0.000302435
P11021	Endoplasmic reticulum chaperone BiP (EC 3.6.4.10) (78 kDa glucose-regulated protein) (GRP-78) (Binding-immunoglobulin protein) (BiP) (Heat shock protein 70 family protein 5) (HSP70 family protein 5) (Heat shock protein family A member 5) (Immunoglobulin heavy chain-binding protein)	HSPA5 GRP78	0.91717	0.00958656	1.18482	0.372424	0.802253	0.00183916	2.05136	0.000456825
Q9Y4L1	Hypoxia up-regulated protein 1 (150 kDa oxygen-regulated protein) (ORP-150) (170 kDa glucose-regulated protein) (GRP-170)	HYOU1 GRP170 ORP150	0.914287	0.00652692	1.04355	0.556967	0.887809	0.0222044	1.88987	0.000741027
P07942	Laminin subunit beta-1 (Laminin B1 chain) (Laminin-1 subunit beta) (Laminin-10 subunit beta) (Laminin-12 subunit beta) (Laminin-2 subunit beta) (Laminin-6 subunit beta) (Laminin-8 subunit beta)	LAMB1	0.756487	0.00163481	1.01931	0.29664	0.835216	0.00959938	2.2357	0.00188453
P35232	Prohibitin	PHB	0.914361	0.0244561	1.04769	0.681889	0.979637	0.0177572	2.16485	0.00521925
P27105	Erythrocyte band 7 integral membrane protein (Protein 7.2b) (Stomatin)	STOM BND7 EPB72	0.88923	0.0368534	1.01092	0.632219	0.967975	0.108226	1.78117	0.000282274
P31930	Cytochrome b-c1 complex subunit 1, mitochondrial (Complex III subunit 1) (Core protein I) (Ubiquinol-cytochrome-c reductase complex core protein 1)	UQCRC1	0.946739	0.00752028	1.00296	0.306267	0.992861	0.0702331	1.89847	0.00149241
P22695	Cytochrome b-c1 complex subunit 2, mitochondrial (Complex III subunit 2) (Core protein II) (Ubiquinol-cytochrome-c reductase complex core protein 2)	UQCRC2	0.948511	0.042136	1.00352	0.28414	0.94569	0.0584099	1.94596	0.0037117
Q8WTV0	Scavenger receptor class B member 1 (SRB1) (CD36 and LIMPII analogous 1) (CLA-1) (CD36 antigen-like 1) (Collagen type I receptor, thrombospondin receptor-like 1) (SR-BI) (CD antigen CD36)	SCARB1 CD36L1 CLA1	1.00739	0.70764	0.92151	0.000307178	0.801655	0.0130984	2.04971	0.00106751
P68104	Elongation factor 1-alpha 1 (EF-1-alpha-1) (Elongation factor Tu) (EF-Tu) (Eukaryotic elongation factor 1 A-1) (eEF1A-1) (Leukocyte receptor cluster member 7)	EEF1A1 EEF1A EF1A LENG7	0.936637	0.0649987	1.18933	0.106651	0.881669	0.0123907	1.65066	2.19452e-05
P30101	Protein disulfide-isomerase A3 (EC 5.3.4.1) (58 kDa glucose-regulated protein) (58 kDa microsomal protein) (p58) (Disulfide isomerase ER-60) (Endoplasmic reticulum resident protein 57) (ER protein 57) (ERp57) (Endoplasmic reticulum resident protein 60) (ER protein 60) (ERp60)	PDIA3 ERP57 ERP60 GRP58	0.983388	0.120252	0.995951	0.292135	0.928249	0.00423886	1.65236	0.000490814
P62879	Guanine nucleotide-binding protein G(I)/G(S)/G(T) subunit beta-2 (G protein subunit beta-2) (Transducin beta chain 2)	GNB2	1.01911	0.526586	0.964127	0.023031	0.964358	0.0436376	1.40063	0.000718472
O15226	NF-kappa-B-repressing factor (NFkB-repressing factor) (Protein ITBA4) (Transcription factor NRF)	NKRF ITBA4 NRF	1.03978	0.794173	1.37574	0.00852574	0.814886	0.00986758	1.70091	0.00711717
O75915	PRA1 family protein 3 (ADP-ribosylation factor-like protein 6-interacting protein 5) (ARL-6-interacting protein 5) (Aip-5) (Cytoskeleton-related vitamin A-responsive protein) (Dermal papilla-derived protein 11) (GTRAP3-18) (Glutamate transporter EAAC1-interacting protein) (JM5) (Prenylated Rab acceptor protein 2) (Protein JWa) (Putative MAPK-activating protein PM27)	ARL6IP5 DERP11 JWA PRA2 PRAF3 HSPC127	0.849289	0.0623981	1.0352	0.53683	0.897613	0.0130331	1.50555	0.000391464
O75390	Citrate synthase, mitochondrial (EC 2.3.3.1) (Citrate (Si)-synthase)	CS	0.965206	0.0740848	1.08499	0.938239	0.97983	0.0200289	1.53662	0.00132648
P10809	60 kDa heat shock protein, mitochondrial (EC 3.6.4.9) (60 kDa chaperonin) (Chaperonin 60) (CPN60) (Heat shock protein 60) (HSP-60) (Hsp60) (HuCHA60) (Mitochondrial matrix protein P1) (P60 lymphocyte protein)	HSPD1 HSP60	1.05527	0.940742	1.08045	0.865615	0.997061	0.0290899	2.48714	2.46908e-05
P11279	Lysosome-associated membrane glycoprotein 1 (LAMP-1) (Lysosome-associated membrane protein 1) (CD107 antigen-like family member A) (CD antigen CD107a)	LAMP1	0.988943	0.511015	1.05393	0.630054	0.931928	0.0452729	1.70944	0.000565005
Q9Y6C9	Mitochondrial carrier homolog 2 (Met-induced mitochondrial protein)	MTCH2 MIMP HSPC032	1.00392	0.0710466	1.10688	0.815553	0.971379	0.0223875	2.15597	8.72506e-05
P04062	Glucosylceramidase (EC 3.2.1.45) (Acid beta-glucosidase) (Alglucerase) (Beta-glucocerebrosidase) (Beta-GC) (D-glucosyl-N-acylsphingosine glucohydrolase) (Imiglucerase)	GBA GC GLUC	1.04105	0.506067	0.990903	0.0905157	0.989857	0.168394	1.75506	2.96938e-05
P06865	Beta-hexosaminidase subunit alpha (EC 3.2.1.52) (Beta-N-acetylhexosaminidase subunit alpha) (Hexosaminidase subunit A) (N-acetyl-beta-glucosaminidase subunit alpha)	HEXA	0.955115	0.26441	0.930511	0.051253	1.1132	0.819458	1.48794	6.93846e-05
P61619	Protein transport protein Sec61 subunit alpha isoform 1 (Sec61 alpha-1)	SEC61A1 SEC61A	1.08086	0.727705	0.904905	0.0998382	0.980317	0.155049	2.40582	0.00284405
Q9Y6M5	Zinc transporter 1 (ZnT-1) (Solute carrier family 30 member 1)	SLC30A1 ZNT1	1.04441	0.859547	0.862442	0.063195	0.970093	0.222409	2.11105	0.00268651
Q9Y4K3	TNF receptor-associated factor 6 (EC 2.3.2.27) (E3 ubiquitin-protein ligase TRAF6) (Interleukin-1 signal transducer) (RING finger protein 85) (RING-type E3 ubiquitin transferase TRAF6)	TRAF6 RNF85	0.881673	0.0974276	1.3743	0.0995079	0.948853	0.605061	1.55842	0.000855148
P33527	Multidrug resistance-associated protein 1 (ATP-binding cassette sub-family C member 1) (Leukotriene C(4) transporter) (LTC4 transporter)	ABCC1 MRP MRP1	0.855701	0.157932	0.976851	0.5418	0.917617	0.196088	1.76609	0.000154031
P28288	ATP-binding cassette sub-family D member 3 (70 kDa peroxisomal membrane protein) (PMP70)	ABCD3 PMP70 PXMP1	0.983314	0.40156	0.921204	0.146235	0.939262	0.110489	1.56461	0.00642545
Q9NVI7	ATPase family AAA domain-containing protein 3A	ATAD3A	1.06521	0.831211	1.18484	0.138346	1.0911	0.831809	2.34022	1.53986e-06
P25705	ATP synthase subunit alpha, mitochondrial (ATP synthase F1 subunit alpha)	ATP5F1A ATP5A ATP5A1 ATP5AL2 ATPM	0.954093	0.0555344	1.03695	0.498869	0.9607	0.067291	1.97203	0.000725367
Q07812	Apoptosis regulator BAX (Bcl-2-like protein 4) (Bcl2-L-4)	BAX BCL2L4	0.976142	0.268123	1.17481	0.395177	1.13611	0.616284	1.84291	0.00887475
O15392	Baculoviral IAP repeat-containing protein 5 (Apoptosis inhibitor 4) (Apoptosis inhibitor survivin)	BIRC5 API4 IAP4	1.32645	0.193592	0.858559	0.267071	1.31486	0.31367	1.44009	0.0420766
P35613	Basigin (5F7) (Collagenase stimulatory factor) (Extracellular matrix metalloproteinase inducer) (EMMPRIN) (Leukocyte activation antigen M6) (OK blood group antigen) (Tumor cell-derived collagenase stimulatory factor) (TCSF) (CD antigen CD147)	BSG UNQ6505/PRO21383	0.995612	0.343868	0.962802	0.310167	0.970864	0.0505141	1.5433	0.000535171
O43852	Calumenin (Crocalbin) (IEF SSP 9302)	CALU	1.08537	0.718291	1.15858	0.0772438	0.912816	0.0638757	1.93751	2.01481e-05
P31689	DnaJ homolog subfamily A member 1 (DnaJ protein homolog 2) (HSDJ) (Heat shock 40 kDa protein 4) (Heat shock protein J2) (HSJ-2) (Human DnaJ protein 2) (hDj-2)	DNAJA1 DNAJ2 HDJ2 HSJ2 HSPF4	1.07924	0.757914	0.97374	0.132388	0.983767	0.0969341	1.76097	0.000166506
Q96EY1	DnaJ homolog subfamily A member 3, mitochondrial (DnaJ protein Tid-1) (hTid-1) (Hepatocellular carcinoma-associated antigen 57) (Tumorous imaginal discs protein Tid56 homolog)	DNAJA3 HCA57 TID1	1.03347	0.742921	1.01513	0.481299	0.939305	0.084604	2.16975	0.00734898
Q14254	Flotillin-2 (Epidermal surface antigen) (ESA) (Membrane component chromosome 17 surface marker 1)	FLOT2 ESA1 M17S1	0.962356	0.0676553	0.890967	0.217311	0.984828	0.139727	1.56213	0.000526711
P08648	Integrin alpha-5 (CD49 antigen-like family member E) (Fibronectin receptor subunit alpha) (Integrin alpha-F) (VLA-5) (CD antigen CD49e) [Cleaved into: Integrin alpha-5 heavy chain; Integrin alpha-5 light chain]	ITGA5 FNRA	1.02278	0.600251	1.25327	0.173318	1.03011	0.520765	1.70314	0.000296989
P27448	MAP/microtubule affinity-regulating kinase 3 (EC 2.7.11.1) (C-TAK1) (cTAK1) (Cdc25C-associated protein kinase 1) (ELKL motif kinase 2) (EMK-2) (Protein kinase STK10) (Ser/Thr protein kinase PAR-1) (Par-1a) (Serine/threonine-protein kinase p78)	MARK3 CTAK1 EMK2	0.937147	0.0995425	0.864224	0.114123	1.0726	0.674117	1.40452	0.0291275
P08581	Hepatocyte growth factor receptor (HGF receptor) (EC 2.7.10.1) (HGF/SF receptor) (Proto-oncogene c-Met) (Scatter factor receptor) (SF receptor) (Tyrosine-protein kinase Met)	MET	1.19748	0.347137	0.883655	0.349371	0.959497	0.40933	1.53123	0.000220356
P03905	NADH-ubiquinone oxidoreductase chain 4 (EC 7.1.1.2) (NADH dehydrogenase subunit 4)	MT-ND4 MTND4 NADH4 ND4	0.929242	0.216441	1.19522	0.562506	1.06145	0.600324	1.67698	0.0135477
O15118	NPC intracellular cholesterol transporter 1 (Niemann-Pick C1 protein)	NPC1	0.9351	0.143415	0.849997	0.178536	1.03955	0.509284	2.06134	0.0023276
P57740	Nuclear pore complex protein Nup107 (107 kDa nucleoporin) (Nucleoporin Nup107)	NUP107	1.01263	0.200268	0.97208	0.150152	0.983377	0.080996	1.50247	0.00249143
Q96RD7	Pannexin-1	PANX1 MRS1 UNQ2529/PRO6028	1.23451	0.0674024	1.32185	0.443704	0.894118	0.286234	1.97612	0.0164549
Q13162	Peroxiredoxin-4 (EC 1.11.1.15) (Antioxidant enzyme AOE372) (AOE37-2) (Peroxiredoxin IV) (Prx-IV) (Thioredoxin peroxidase AO372) (Thioredoxin-dependent peroxide reductase A0372)	PRDX4	1.00839	0.290392	0.929153	0.117102	1.07072	0.698695	2.17508	0.00295489
Q9Y256	CAAX prenyl protease 2 (EC 3.4.22.-) (Farnesylated proteins-converting enzyme 2) (FACE-2) (Prenyl protein-specific endoprotease 2) (RCE1 homolog) (hRCE1)	RCE1 FACE2 RCE1A RCE1B	1.22745	0.301223	0.938057	0.302589	0.876466	0.119215	1.66936	0.0171363
Q04206	Transcription factor p65 (Nuclear factor NF-kappa-B p65 subunit) (Nuclear factor of kappa light polypeptide gene enhancer in B-cells 3)	RELA NFKB3	0.870555	0.0927905	1.25101	0.200275	0.934901	0.141484	1.45489	0.0051426
P62070	Ras-related protein R-Ras2 (Ras-like protein TC21) (Teratocarcinoma oncogene)	RRAS2 TC21	1.06993	0.836482	0.955623	0.0949377	0.985741	0.136691	1.40193	0.000716394
Q9BY50	Signal peptidase complex catalytic subunit SEC11C (EC 3.4.21.89) (Microsomal signal peptidase 21 kDa subunit) (SPase 21 kDa subunit) (SEC11 homolog C) (SEC11-like protein 3) (SPC21)	SEC11C SEC11L3 SPC21 SPCS4C	0.884487	0.239967	0.922246	0.127618	0.726979	0.0525428	2.45064	0.000226149
P55735	Protein SEC13 homolog (GATOR complex protein SEC13) (SEC13-like protein 1) (SEC13-related protein)	SEC13 D3S1231E SEC13A SEC13L1 SEC13R	0.931589	0.106658	1.1425	0.340748	0.95277	0.0515497	1.45509	0.000118929
Q9UP95	Solute carrier family 12 member 4 (Electroneutral potassium-chloride cotransporter 1) (Erythroid K-Cl cotransporter 1) (hKCC1)	SLC12A4 KCC1	1.1963	0.065187	1.00855	0.263199	1.139	0.712041	1.80872	6.26497e-05
P04216	Thy-1 membrane glycoprotein (CDw90) (Thy-1 antigen) (CD antigen CD90)	THY1	0.0485084	0.493414	0.968634	0.323359	0.651979	0.449599	1.55091	0.00263968
Q9BVC6	Transmembrane protein 109 (Mitsugumin-23) (Mg23)	TMEM109	0.979131	0.216443	1.10756	0.946014	1.04719	0.507535	2.33346	0.00677587
O00220	Tumor necrosis factor receptor superfamily member 10A (Death receptor 4) (TNF-related apoptosis-inducing ligand receptor 1) (TRAIL receptor 1) (TRAIL-R1) (CD antigen CD261)	TNFRSF10A APO2 DR4 TRAILR1	1.2392	0.307688	1.11485	0.766278	1.03513	0.733032	1.90799	0.000786233
Q9Y6M7	Sodium bicarbonate cotransporter 3 (Electroneutral Na/HCO(3) cotransporter) (Sodium bicarbonate cotransporter 2) (Sodium bicarbonate cotransporter 2b) (Bicarbonate transporter) (Solute carrier family 4 member 7)	SLC4A7 BT NBC2 NBC2B NBC3 NBCn1 SBC2 SLC4A6	0.607455	0.133558	2.11269	0.12791	0.679407	0.209547	1.88718	0.00655749
